# Supplementary material for: Molecular Characterization of the Oncogene BTF3 and Its Targets in Colorectal Cancer
Source: Front Cell Dev Biol. 2021 Feb 11;8:601502. doi: 10.3389/fcell.2020.601502 (PMC7905040; doi:10.3389/fcell.2020.601502)
Supplement: Supplementary file 1 [file Table_1.XLSX]

## Sheet: Sheet1
Table S1 Differentially expressed genes (DEGs) between two groups
gene_id	Con_1	Con_2	Con_3	BTF3_KO1	BTF3_KO2	BTF3_KO3	log2FoldChange	pvalue	gene_name	gene_chr	gene_start	gene_end	gene_strand	gene_length	gene_biotype	gene_description
ENSG00000239291	0	0.921506	0	7.21828	6.31854	8.03858	4.54925	0.000296327	AC002558.1	17	47159191	47159993	-	803	processed_pseudogene	ribosomal protein S2 (RPS2) pseudogene
ENSG00000152822	0	0.921506	0	8.24946	3.15927	10.0482	4.54131	0.0304445	GRM1	6	146027646	146437598	+	7272	protein_coding	glutamate metabotropic receptor 1 [Source:HGNC Symbol;Acc:HGNC:4593]
ENSG00000228113	0	0.921506	0	3.09355	8.42472	4.01929	4.07562	0.0435893	AC003991.1	7	88219359	88304367	+	4838	antisense	novel transcript, antisense to STEAP4
ENSG00000260266	0	0	0.934709	6.1871	4.21236	4.01929	3.94729	0.00408364	PPIAP46	15	74350768	74364620	+	3702	transcribed_processed_pseudogene	peptidylprolyl isomerase A pseudogene 46 [Source:HGNC Symbol;Acc:HGNC:53670]
ENSG00000254806	0	0.921506	0	4.12473	3.15927	4.01929	3.61661	0.00133367	SYS1-DBNDD2	20	45363200	45410610	+	1402	protein_coding	SYS1-DBNDD2 readthrough (NMD candidate) [Source:HGNC Symbol;Acc:HGNC:33535]
ENSG00000222038	1.04494	0	0	6.1871	2.10618	4.01929	3.55864	0.0378233	POTEJ	2	130611481	130658091	+	3383	protein_coding	POTE ankyrin domain family member J [Source:HGNC Symbol;Acc:HGNC:37094]
ENSG00000162039	0	0.921506	0.934709	5.15591	7.37163	9.0434	3.53865	0.00490209	MEIOB	16	1833987	1884294	-	2303	protein_coding	meiosis specific with OB domains [Source:HGNC Symbol;Acc:HGNC:28569]
ENSG00000280279	0	0.921506	0	3.09355	2.10618	5.02411	3.4718	0.0271161	AC240565.2	17	64099	76866	-	2096	lincRNA	novel transcript
ENSG00000276103	0	0	0.934709	4.12473	2.10618	4.01929	3.45499	0.0128905	RF00015	1	150608507	150608623	-	117	snRNA
ENSG00000268231	0	0	0.934709	3.09355	2.10618	5.02411	3.45128	0.0273774	AC008743.1	19	50555370	50557969	-	813	sense_intronic	novel transcript, sense intronic to LRRC4B
ENSG00000149295	1.04494	0	0	5.15591	4.21236	2.00964	3.44474	0.0257899	DRD2	11	113409615	113475691	-	4098	protein_coding	dopamine receptor D2 [Source:HGNC Symbol;Acc:HGNC:3023]
ENSG00000086548	0	0.921506	1.86942	10.3118	8.42472	11.053	3.41599	0.000694065	CEACAM6	19	41750977	41772208	+	3052	protein_coding	carcinoembryonic antigen related cell adhesion molecule 6 [Source:HGNC Symbol;Acc:HGNC:1818]
ENSG00000262681	0	0.921506	0	3.09355	4.21236	2.00964	3.33758	0.0166486	AC005722.2	17	19719059	19722428	+	3370	lincRNA	novel transcript
ENSG00000225937	0	0.921506	0	2.06237	3.15927	4.01929	3.32597	0.0126003	PCA3	9	76691980	76863307	+	14174	antisense	prostate cancer associated 3 [Source:HGNC Symbol;Acc:HGNC:8637]
ENSG00000231795	0	0.921506	0	3.09355	3.15927	2.00964	3.16451	0.00714914	ITCH-IT1	20	34450930	34454552	+	208	sense_intronic	ITCH intronic transcript 1 [Source:HGNC Symbol;Acc:HGNC:41397]
ENSG00000232110	0	0.921506	0	2.06237	3.15927	3.01447	3.1599	0.00614334	AL353751.1	10	89283765	89292125	+	1012	antisense	novel transcript, antisense to LIPA
ENSG00000201183	1.04494	0	0	3.09355	4.21236	2.00964	3.15622	0.0190649	RNVU1-3	1	148402715	148402875	+	161	snRNA	RNA, variant U1 small nuclear 3 [Source:HGNC Symbol;Acc:HGNC:48311]
ENSG00000242405	0	0	0.934709	3.09355	3.15927	2.00964	3.14398	0.00734442	AC007537.2	12	12155262	12155772	+	511	processed_pseudogene	ribosomal protein L21 (RPL21) pseudogene
ENSG00000242265	0	0	0.934709	2.06237	2.10618	4.01929	3.13089	0.0279226	PEG10	7	94656325	94669695	+	6689	protein_coding	paternally expressed 10 [Source:HGNC Symbol;Acc:HGNC:14005]
ENSG00000230666	1.04494	0	0	4.12473	2.10618	2.00964	2.97932	0.0360476	CEACAM22P	19	44537058	44620821	-	3170	transcribed_unprocessed_pseudogene	carcinoembryonic antigen related cell adhesion molecule 22, pseudogene [Source:HGNC Symbol;Acc:HGNC:38029]
ENSG00000250378	0	1.84301	0.934709	6.1871	6.31854	7.03376	2.81441	0.000709833	AC114296.1	5	135812667	135827546	+	2791	processed_transcript	uncharacterized LOC107986453 [Source:NCBI gene;Acc:107986453]
ENSG00000250326	1.04494	0	1.86942	7.21828	4.21236	9.0434	2.81255	0.0178472	AC104596.1	4	142933195	143184861	-	1016	antisense	uncharacterized LOC105377623 [Source:NCBI gene;Acc:105377623]
ENSG00000137674	1.04494	0	0	2.06237	3.15927	2.00964	2.79083	0.0157254	MMP20	11	102576835	102625332	-	2551	protein_coding	matrix metallopeptidase 20 [Source:HGNC Symbol;Acc:HGNC:7167]
ENSG00000229292	1.04494	0	0	2.06237	3.15927	2.00964	2.79083	0.0157254	RFPL4AL1	19	55769141	55773179	+	908	protein_coding	ret finger protein like 4A like 1 [Source:HGNC Symbol;Acc:HGNC:45147]
ENSG00000113946	2.08988	0	0	5.15591	5.26545	4.01929	2.78864	0.00683785	CLDN16	3	190322541	190412143	+	3583	protein_coding	claudin 16 [Source:HGNC Symbol;Acc:HGNC:2037]
ENSG00000185345	2.08988	0	0	3.09355	4.21236	7.03376	2.77852	0.0401661	PRKN	6	161347420	162727771	-	5686	protein_coding	parkin RBR E3 ubiquitin protein ligase [Source:HGNC Symbol;Acc:HGNC:8607]
ENSG00000267714	0	0	1.86942	4.12473	5.26545	3.01447	2.73022	0.0175331	AC008738.4	19	33217817	33221170	+	700	antisense	novel transcript, antisense to SLC7A10
ENSG00000230638	0	0.921506	0.934709	2.06237	4.21236	6.02893	2.72865	0.0426931	AL445933.1	1	41542069	41544310	+	2242	processed_pseudogene	novel pseudogene
ENSG00000135218	0	5.52904	2.80413	15.4677	16.8494	20.0964	2.65301	0.00221424	CD36	7	80369575	80679277	+	10880	protein_coding	CD36 molecule [Source:HGNC Symbol;Acc:HGNC:1663]
ENSG00000005108	1.04494	0.921506	1.86942	7.21828	7.37163	9.0434	2.6232	0.000548777	THSD7A	7	11370357	11832198	-	10929	protein_coding	thrombospondin type 1 domain containing 7A [Source:HGNC Symbol;Acc:HGNC:22207]
ENSG00000185607	0	0	1.86942	5.15591	4.21236	2.00964	2.60558	0.0475044	ACTBP7	15	43989061	43990184	-	1124	processed_pseudogene	actin, beta pseudogene 7 [Source:HGNC Symbol;Acc:HGNC:140]
ENSG00000228847	0	2.76452	0.934709	7.21828	4.21236	11.053	2.60358	0.0429635	ATP5MC2P4	X	42098754	42099173	-	420	processed_pseudogene	ATP synthase membrane subunit c locus 2 pseudogene 4 [Source:HGNC Symbol;Acc:HGNC:42188]
ENSG00000134765	0	0.921506	0.934709	5.15591	2.10618	4.01929	2.60351	0.0289752	DSC1	18	31129236	31162856	-	4271	protein_coding	desmocollin 1 [Source:HGNC Symbol;Acc:HGNC:3035]
ENSG00000166959	1.04494	2.76452	0	8.24946	9.47781	5.02411	2.5783	0.0152926	MS4A8	11	60699574	60715811	+	2583	protein_coding	membrane spanning 4-domains A8 [Source:HGNC Symbol;Acc:HGNC:13380]
ENSG00000285373	0	1.84301	0.934709	4.12473	7.37163	5.02411	2.57228	0.014288	LINC02478	2	160257718	160271880	-	614	lincRNA	long intergenic non-protein coding RNA 2478 [Source:HGNC Symbol;Acc:HGNC:53446]
ENSG00000276975	2.08988	0	0	4.12473	4.21236	4.01929	2.56376	0.0080626	HYDIN2	1	146472566	146914294	+	17641	transcribed_unprocessed_pseudogene	HYDIN2, axonemal central pair apparatus protein (pseudogene) [Source:HGNC Symbol;Acc:HGNC:33129]
ENSG00000197921	1.04494	1.84301	5.60825	17.5301	15.7963	15.0723	2.51008	0.00110281	HES5	1	2528745	2530245	-	1306	protein_coding	hes family bHLH transcription factor 5 [Source:HGNC Symbol;Acc:HGNC:19764]
ENSG00000254593	1.04494	0	1.86942	5.15591	6.31854	5.02411	2.50109	0.00263462	OR7E126P	11	71903194	71904081	+	888	unprocessed_pseudogene	olfactory receptor family 7 subfamily E member 126 pseudogene [Source:HGNC Symbol;Acc:HGNC:15304]
ENSG00000196408	0	1.84301	0	3.09355	3.15927	4.01929	2.47859	0.0146798	NOXO1	16	1978917	1984192	-	2159	protein_coding	NADPH oxidase organizer 1 [Source:HGNC Symbol;Acc:HGNC:19404]
ENSG00000184523	0	0.921506	0.934709	5.15591	2.10618	3.01447	2.46892	0.0424988	PTGER4P2	9	62838824	62844276	+	526	transcribed_processed_pseudogene	prostaglandin E receptor 4 pseudogene 2 [Source:HGNC Symbol;Acc:HGNC:9598]
ENSG00000120279	0	0.921506	1.86942	4.12473	5.26545	6.02893	2.46591	0.00552004	MYCT1	6	152697895	152724567	+	3030	protein_coding	MYC target 1 [Source:HGNC Symbol;Acc:HGNC:23172]
ENSG00000223638	1.04494	1.84301	0.934709	5.15591	8.42472	7.03376	2.431	0.00481149	RFPL4A	19	55759014	55763175	+	1035	protein_coding	ret finger protein like 4A [Source:HGNC Symbol;Acc:HGNC:16449]
ENSG00000109339	1.04494	1.84301	0.934709	4.12473	7.37163	9.0434	2.42577	0.0193445	MAPK10	4	85990007	86594625	-	42646	protein_coding	mitogen-activated protein kinase 10 [Source:HGNC Symbol;Acc:HGNC:6872]
ENSG00000203985	1.04494	1.84301	0	7.21828	3.15927	5.02411	2.41497	0.0317702	LDLRAD1	1	54007299	54018186	-	2375	protein_coding	low density lipoprotein receptor class A domain containing 1 [Source:HGNC Symbol;Acc:HGNC:32069]
ENSG00000273313	1.04494	0.921506	0	4.12473	4.21236	2.00964	2.39551	0.0242907	RBAKDN	7	5072125	5073223	+	514	lincRNA	RBAK downstream neighbor [Source:HGNC Symbol;Acc:HGNC:33770]
ENSG00000157087	2.08988	1.84301	0	6.1871	7.37163	7.03376	2.38845	0.00175326	ATP2B2	3	10324023	10708007	-	10331	protein_coding	ATPase plasma membrane Ca2+ transporting 2 [Source:HGNC Symbol;Acc:HGNC:815]
ENSG00000231187	1.04494	0.921506	0	3.09355	3.15927	4.01929	2.38507	0.00338559	AL356056.2	10	46582782	46598145	-	991	antisense	uncharacterized LOC101927699 [Source:NCBI gene;Acc:101927699]
ENSG00000214773	1.04494	0	0.934709	4.12473	3.15927	3.01447	2.37911	0.00449082	AC112512.1	3	47601715	47604677	-	1428	sense_intronic	novel transcript, sense intronic SMARCC1
ENSG00000207563	1.04494	0.921506	0	3.09355	2.10618	5.02411	2.37827	0.0400219	MIR23B	9	95085208	95085304	+	97	miRNA	microRNA 23b [Source:HGNC Symbol;Acc:HGNC:31606]
ENSG00000125551	0	1.84301	0.934709	5.15591	5.26545	4.01929	2.37816	0.00426199	PLGLB2	2	87748087	87758793	+	2254	protein_coding	plasminogen-like B2 [Source:HGNC Symbol;Acc:HGNC:9073]
ENSG00000234617	1.04494	2.76452	0	5.15591	5.26545	8.03858	2.27674	0.0170111	SNRK-AS1	3	43346923	43352152	-	2324	antisense	SNRK antisense RNA 1 [Source:HGNC Symbol;Acc:HGNC:41269]
ENSG00000249140	1.04494	0.921506	0.934709	5.15591	4.21236	4.01929	2.20619	0.000585858	PRDX2P3	5	179572156	179572741	+	586	processed_pseudogene	peroxiredoxin 2 pseudogene 3 [Source:HGNC Symbol;Acc:HGNC:44968]
ENSG00000272459	1.04494	2.76452	0	8.24946	5.26545	4.01929	2.20251	0.0373914	AC139795.3	5	177554824	177555364	+	541	lincRNA	novel transcript
ENSG00000254275	2.08988	3.68602	1.86942	10.3118	14.7433	10.0482	2.19896	0.0049104	LINC00824	8	128405269	128564679	-	4557	processed_transcript	long intergenic non-protein coding RNA 824 [Source:HGNC Symbol;Acc:HGNC:50281]
ENSG00000161905	0	0.921506	1.86942	5.15591	2.10618	5.02411	2.13823	0.0490385	ALOX15	17	4630902	4642294	-	3404	protein_coding	arachidonate 15-lipoxygenase [Source:HGNC Symbol;Acc:HGNC:433]
ENSG00000258359	2.08988	0	0.934709	4.12473	3.15927	6.02893	2.13802	0.0297643	PCNPP1	12	111669852	111670362	-	511	processed_pseudogene	PEST containing nuclear protein pseudogene 1 [Source:HGNC Symbol;Acc:HGNC:32440]
ENSG00000184221	2.08988	1.84301	0	5.15591	6.31854	5.02411	2.06868	0.00573026	OLIG1	21	33070144	33072420	+	2277	protein_coding	oligodendrocyte transcription factor 1 [Source:HGNC Symbol;Acc:HGNC:16983]
ENSG00000144642	0	2.76452	0.934709	4.12473	7.37163	4.01929	2.06843	0.0449901	RBMS3	3	28574791	30010391	+	18339	protein_coding	RNA binding motif single stranded interacting protein 3 [Source:HGNC Symbol;Acc:HGNC:13427]
ENSG00000247363	2.08988	0.921506	0	4.12473	3.15927	5.02411	2.03111	0.018661	AC090061.1	12	68674371	68687755	-	2845	lincRNA	uncharacterized LOC100507250 [Source:NCBI gene;Acc:100507250]
ENSG00000254731	1.04494	1.84301	0.934709	6.1871	3.15927	6.02893	2.00797	0.019811	AP003059.1	11	86703099	86714092	+	432	lincRNA	novel transcript
ENSG00000069431	4.17976	4.60753	8.41238	22.686	20.0087	26.1254	2.00045	0.00150171	ABCC9	12	21797401	21942529	-	11616	protein_coding	ATP binding cassette subfamily C member 9 [Source:HGNC Symbol;Acc:HGNC:60]
ENSG00000260996	5.22471	0.921506	4.67354	16.4989	11.584	14.0675	1.96188	0.00596983	BX255925.1	9	137293868	137295721	-	1854	sense_overlapping	novel transcript, overlapping NRARP
ENSG00000203930	0	0.921506	3.73883	7.21828	5.26545	5.02411	1.90949	0.0316812	LINC00632	X	140709562	140793215	+	28876	antisense	long intergenic non-protein coding RNA 632 [Source:HGNC Symbol;Acc:HGNC:27865]
ENSG00000077092	4.17976	1.84301	2.80413	12.3742	8.42472	12.0579	1.89621	0.00507797	RARB	3	25174332	25597932	+	3697	protein_coding	retinoic acid receptor beta [Source:HGNC Symbol;Acc:HGNC:9865]
ENSG00000177103	7.31459	0.921506	3.73883	17.5301	13.6902	13.0627	1.88673	0.00968635	DSCAML1	11	117427773	117817525	-	7035	protein_coding	DS cell adhesion molecule like 1 [Source:HGNC Symbol;Acc:HGNC:14656]
ENSG00000164188	2.08988	3.68602	3.73883	12.3742	14.7433	8.03858	1.88554	0.0137233	RANBP3L	5	36248434	36302114	-	3363	protein_coding	RAN binding protein 3 like [Source:HGNC Symbol;Acc:HGNC:26353]
ENSG00000180205	0	2.76452	3.73883	6.1871	10.5309	7.03376	1.86878	0.0297197	WFDC9	20	45607939	45631268	-	659	protein_coding	WAP four-disulfide core domain 9 [Source:HGNC Symbol;Acc:HGNC:20380]
ENSG00000227394	4.17976	0	0.934709	7.21828	4.21236	7.03376	1.85209	0.0494862	AC007386.1	2	64960053	64960634	-	582	processed_pseudogene	ribosomal protein L11 (RPL11) pseudogene
ENSG00000169306	4.17976	1.84301	6.54296	14.4366	9.47781	21.1013	1.84093	0.0407633	IL1RAPL1	X	28587399	29956723	+	3668	protein_coding	interleukin 1 receptor accessory protein like 1 [Source:HGNC Symbol;Acc:HGNC:5996]
ENSG00000158022	2.08988	6.45054	1.86942	16.4989	12.6371	8.03858	1.83637	0.0357119	TRIM63	1	26051304	26068436	-	2573	protein_coding	tripartite motif containing 63 [Source:HGNC Symbol;Acc:HGNC:16007]
ENSG00000224892	2.08988	0.921506	3.73883	6.1871	10.5309	7.03376	1.81503	0.022131	RPS4XP16	13	51454164	51461315	+	997	transcribed_processed_pseudogene	ribosomal protein S4X pseudogene 16 [Source:HGNC Symbol;Acc:HGNC:36365]
ENSG00000237781	0	0.921506	4.67354	5.15591	7.37163	7.03376	1.80578	0.0426446	AL356356.1	1	150548562	150557724	-	665	antisense	novel transcript, antisense to ADAMTSL4
ENSG00000146216	1.04494	3.68602	2.80413	7.21828	10.5309	8.03858	1.77499	0.00853613	TTBK1	6	43243680	43288259	+	10033	protein_coding	tau tubulin kinase 1 [Source:HGNC Symbol;Acc:HGNC:19140]
ENSG00000165269	4.17976	0.921506	1.86942	10.3118	6.31854	7.03376	1.76333	0.0236541	AQP7	9	33383179	33402682	-	5253	protein_coding	aquaporin 7 [Source:HGNC Symbol;Acc:HGNC:640]
ENSG00000231519	3.13482	2.76452	0	7.21828	5.26545	7.03376	1.72614	0.0177739	AC007285.2	7	30069658	30075115	-	518	antisense	novel transcript
ENSG00000240211	3.13482	0.921506	0.934709	4.12473	6.31854	6.02893	1.72262	0.019112	AC092849.1	7	100436204	100438504	+	303	antisense	novel transcript
ENSG00000138135	4.17976	1.84301	1.86942	6.1871	10.5309	9.0434	1.70671	0.0162142	CH25H	10	89205629	89207314	-	1686	protein_coding	cholesterol 25-hydroxylase [Source:HGNC Symbol;Acc:HGNC:1907]
ENSG00000230583	0	4.60753	1.86942	8.24946	7.37163	5.02411	1.67242	0.0456901	GTF2IRD1P1	7	66809993	66844882	-	3265	transcribed_unprocessed_pseudogene	GTF2I repeat domain containing 1 pseudogene 1 [Source:HGNC Symbol;Acc:HGNC:44136]
ENSG00000237693	3.13482	0	2.80413	7.21828	5.26545	6.02893	1.64023	0.0215893	IRGM	5	150846523	150900736	+	2271	protein_coding	immunity related GTPase M [Source:HGNC Symbol;Acc:HGNC:29597]
ENSG00000259884	16.7191	19.3516	12.1512	53.6215	40.0174	54.2604	1.61686	0.00286339	AC025259.3	12	52058459	52059503	-	915	lincRNA	novel transcript
ENSG00000065325	2.08988	1.84301	2.80413	6.1871	8.42472	6.02893	1.61531	0.00494669	GLP2R	17	9822206	9892102	+	6052	protein_coding	glucagon like peptide 2 receptor [Source:HGNC Symbol;Acc:HGNC:4325]
ENSG00000166664	7.31459	2.76452	1.86942	13.4054	11.584	11.053	1.59286	0.011797	CHRFAM7A	15	30357766	30393849	-	6837	protein_coding	CHRNA7 (exons 5-10) and FAM7A (exons A-E) fusion [Source:HGNC Symbol;Acc:HGNC:15781]
ENSG00000269814	4.17976	2.76452	2.80413	13.4054	7.37163	8.03858	1.56361	0.0318744	AC008403.3	19	48513207	48513660	-	454	lincRNA	novel transcript
ENSG00000164089	27.1685	11.9796	16.8248	51.5591	56.8668	52.2508	1.52136	0.00186967	ETNPPL	4	108742040	108763054	-	2950	protein_coding	ethanolamine-phosphate phospho-lyase [Source:HGNC Symbol;Acc:HGNC:14404]
ENSG00000285212	3.13482	4.60753	3.73883	11.343	10.5309	11.053	1.52	0.000127396	AL009178.3	6	167796647	167825145	+	821	lincRNA	novel transcript
ENSG00000153012	3.13482	3.68602	4.67354	7.21828	12.6371	13.0627	1.51795	0.0209845	LGI2	4	24998847	25030879	-	6428	protein_coding	leucine rich repeat LGI family member 2 [Source:HGNC Symbol;Acc:HGNC:18710]
ENSG00000225871	1.04494	5.52904	2.80413	9.28065	9.47781	8.03858	1.51471	0.0136143	AC245100.2	1	148435105	148436926	+	1679	processed_pseudogene	family with sequence similarity 91, member A1 (FAM91A1) pseudogene
ENSG00000255774	5.22471	2.76452	2.80413	12.3742	6.31854	12.0579	1.51047	0.0353908	AP000439.2	11	69475567	69481545	-	2412	lincRNA	novel transcript
ENSG00000121270	3.13482	0	3.73883	7.21828	5.26545	7.03376	1.50562	0.0327746	ABCC11	16	48166910	48247568	-	7245	protein_coding	ATP binding cassette subfamily C member 11 [Source:HGNC Symbol;Acc:HGNC:14639]
ENSG00000261838	3.13482	2.76452	11.2165	13.4054	15.7963	19.0916	1.49649	0.0318324	AC092718.6	16	81069854	81076598	+	496	antisense	uncharacterized LOC105371361 [Source:NCBI gene;Acc:105371361]
ENSG00000272372	3.13482	2.76452	1.86942	6.1871	7.37163	8.03858	1.4751	0.00219753	AC009102.2	16	56351886	56353524	-	1639	antisense	novel transcript, antisense to GNAO1
ENSG00000178150	18.8089	9.21506	5.60825	27.8419	27.3803	38.1833	1.47366	0.0196304	ZNF114	19	48270102	48287608	+	2993	protein_coding	zinc finger protein 114 [Source:HGNC Symbol;Acc:HGNC:12894]
ENSG00000114547	2.08988	1.84301	4.67354	6.1871	9.47781	8.03858	1.46161	0.018619	ROPN1B	3	125969144	125983454	+	4048	protein_coding	rhophilin associated tail protein 1B [Source:HGNC Symbol;Acc:HGNC:31927]
ENSG00000268223	3.13482	4.60753	4.67354	15.4677	11.584	7.03376	1.45697	0.0439982	ARL14EPL	5	116032324	116060118	+	1914	protein_coding	ADP ribosylation factor like GTPase 14 effector protein like [Source:HGNC Symbol;Acc:HGNC:44201]
ENSG00000268204	5.22471	3.68602	4.67354	10.3118	17.9025	9.0434	1.4556	0.048028	AC008763.1	19	7633766	7636990	-	843	antisense	novel transcript, antisense to STXBP2
ENSG00000277767	3.13482	1.84301	3.73883	8.24946	9.47781	6.02893	1.44646	0.0122051	AL442128.2	13	110916004	110917827	+	1824	lincRNA	novel transcript
ENSG00000215386	2.08988	4.60753	0.934709	8.24946	7.37163	5.02411	1.43565	0.0402809	MIR99AHG	21	15928296	16645065	+	11353	lincRNA	mir-99a-let-7c cluster host gene [Source:HGNC Symbol;Acc:HGNC:1274]
ENSG00000235961	5.22471	2.76452	4.67354	13.4054	13.6902	7.03376	1.43042	0.0357021	PNMA6A	X	153072482	153075018	+	2209	protein_coding	PNMA family member 6A [Source:HGNC Symbol;Acc:HGNC:28248]
ENSG00000170579	6.26965	6.45054	8.41238	19.5925	15.7963	21.1013	1.41853	0.00237859	DLGAP1	18	3496032	4455335	-	12106	protein_coding	DLG associated protein 1 [Source:HGNC Symbol;Acc:HGNC:2905]
ENSG00000283265	22.9887	23.0377	15.89	65.9957	47.389	51.2459	1.41084	0.00509024	AL356234.3	6	137693068	137700415	+	1160	lincRNA	novel transcript
ENSG00000166819	3.13482	6.45054	0.934709	8.24946	9.47781	10.0482	1.40067	0.0271239	PLIN1	15	89664365	89679427	-	3797	protein_coding	perilipin 1 [Source:HGNC Symbol;Acc:HGNC:9076]
ENSG00000258077	5.22471	3.68602	3.73883	14.4366	9.47781	9.0434	1.38153	0.019829	AC078923.1	12	75563202	75984015	-	1385	lincRNA	novel transcript
ENSG00000240476	5.22471	9.21506	6.54296	14.4366	20.0087	20.0964	1.37816	0.00716886	LINC00973	3	98981058	98983096	+	962	lincRNA	long intergenic non-protein coding RNA 973 [Source:HGNC Symbol;Acc:HGNC:48868]
ENSG00000229145	8.35953	0.921506	7.47767	12.3742	14.7433	16.0772	1.36594	0.027023	ACTBP1	X	46288016	46289128	-	1113	processed_pseudogene	actin, beta pseudogene 1 [Source:HGNC Symbol;Acc:HGNC:134]
ENSG00000264278	8.35953	9.21506	9.34709	27.8419	22.1149	19.0916	1.35884	0.00556769	ZNF236-DT	18	76794732	76822295	-	1295	lincRNA	ZNF236 divergent transcript [Source:HGNC Symbol;Acc:HGNC:53779]
ENSG00000124343	7.31459	6.45054	7.47767	16.4989	21.0618	16.0772	1.33628	0.00267702	XG	X	2752048	2816500	+	3349	protein_coding	Xg glycoprotein (Xg blood group) [Source:HGNC Symbol;Acc:HGNC:12806]
ENSG00000180745	28.2134	20.2731	14.0206	54.6527	43.1767	59.2845	1.32972	0.00749336	CLRN3	10	127877841	127892947	-	1152	protein_coding	clarin 3 [Source:HGNC Symbol;Acc:HGNC:20795]
ENSG00000221970	4.17976	3.68602	2.80413	8.24946	10.5309	8.03858	1.3297	0.003827	OR2A1	7	144312464	144322668	+	4632	protein_coding	olfactory receptor family 2 subfamily A member 1 [Source:HGNC Symbol;Acc:HGNC:8229]
ENSG00000273102	19.8539	11.9796	15.89	42.2785	27.3803	50.2411	1.32906	0.0272629	AP000569.1	21	33967101	33968573	-	591	lincRNA	novel transcript
ENSG00000130876	12.5393	7.37205	9.34709	22.686	29.4865	21.1013	1.32445	0.00791127	SLC7A10	19	33208664	33225850	-	3111	protein_coding	solute carrier family 7 member 10 [Source:HGNC Symbol;Acc:HGNC:11058]
ENSG00000171860	8.35953	11.0581	10.2818	18.5613	31.5927	24.1157	1.32234	0.0183153	C3AR1	12	8058302	8066471	-	2145	protein_coding	complement C3a receptor 1 [Source:HGNC Symbol;Acc:HGNC:1319]
ENSG00000047648	5.22471	3.68602	1.86942	7.21828	11.584	8.03858	1.31605	0.031757	ARHGAP6	X	11137543	11665701	-	7885	protein_coding	Rho GTPase activating protein 6 [Source:HGNC Symbol;Acc:HGNC:676]
ENSG00000228589	170.325	238.67	49.5396	293.887	454.935	387.861	1.30973	0.0354192	SPCS2P4	1	28095742	28096422	-	681	processed_pseudogene	signal peptidase complex subunit 2 pseudogene 4 [Source:HGNC Symbol;Acc:HGNC:45237]
ENSG00000143341	4.17976	11.0581	7.47767	20.6237	23.168	12.0579	1.29787	0.0473765	HMCN1	1	185734551	186190949	+	18579	protein_coding	hemicentin 1 [Source:HGNC Symbol;Acc:HGNC:19194]
ENSG00000248489	5.22471	3.68602	6.54296	12.3742	10.5309	15.0723	1.29719	0.0084876	LINC02062	5	98929171	98995013	+	478	lincRNA	long intergenic non-protein coding RNA 2062 [Source:HGNC Symbol;Acc:HGNC:52907]
ENSG00000102032	19.8539	11.9796	14.9553	43.3097	34.752	36.1736	1.28777	0.00303331	RENBP	X	153935263	153944691	-	2057	protein_coding	renin binding protein [Source:HGNC Symbol;Acc:HGNC:9959]
ENSG00000277007	3.13482	4.60753	2.80413	8.24946	7.37163	10.0482	1.28328	0.00636911	AC096642.1	1	219270774	219273387	+	2614	lincRNA	novel transcript
ENSG00000253483	6.26965	4.60753	3.73883	13.4054	10.5309	11.053	1.25936	0.00417427	AC104561.2	8	23483016	23483534	-	519	processed_pseudogene	DnaJ (Hsp40) homolog, subfamily C, member 5 (DNAJC5) pseudogene
ENSG00000277224	7.31459	6.45054	11.2165	19.5925	21.0618	19.0916	1.25797	0.0018429	HIST1H2BF	6	26199520	26200715	+	1196	protein_coding	histone cluster 1 H2B family member f [Source:HGNC Symbol;Acc:HGNC:4752]
ENSG00000241563	4.17976	3.68602	4.67354	9.28065	11.584	9.0434	1.25407	0.00252449	CORT	1	10449719	10451902	+	1130	protein_coding	cortistatin [Source:HGNC Symbol;Acc:HGNC:2257]
ENSG00000232742	4.17976	4.60753	3.73883	9.28065	10.5309	10.0482	1.25326	0.000197786	RHOQP2	2	131460999	131461577	+	579	processed_pseudogene	ras homolog family member Q pseudogene 2 [Source:HGNC Symbol;Acc:HGNC:37836]
ENSG00000272512	112.854	103.209	126.186	243.359	299.077	270.297	1.24774	0.000841342	AL645608.7	1	995966	998051	-	2086	lincRNA	novel transcript
ENSG00000230325	11.4944	7.37205	10.2818	25.7796	23.168	20.0964	1.24411	0.00289979	AL359921.1	1	236540094	236550280	-	494	antisense	novel transcript
ENSG00000138435	9.40447	7.37205	10.2818	25.7796	21.0618	17.082	1.24027	0.00984993	CHRNA1	2	174747592	174787935	-	4855	protein_coding	cholinergic receptor nicotinic alpha 1 subunit [Source:HGNC Symbol;Acc:HGNC:1955]
ENSG00000254057	8.35953	7.37205	14.9553	23.7172	22.1149	26.1254	1.22952	0.0065583	AC084346.1	8	93834454	93846743	-	528	lincRNA	novel transcript
ENSG00000198108	9.40447	5.52904	8.41238	14.4366	22.1149	18.0868	1.22674	0.0140729	CHSY3	5	129904472	130186634	+	3938	protein_coding	chondroitin sulfate synthase 3 [Source:HGNC Symbol;Acc:HGNC:24293]
ENSG00000272843	2.08988	7.37205	3.73883	10.3118	9.47781	11.053	1.22431	0.0223918	AC211476.2	7	72924418	72925125	-	708	antisense	novel transcript, antisense to POM121
ENSG00000146250	42.8426	35.9387	38.3231	101.056	89.5126	79.381	1.20489	0.00149923	PRSS35	6	83512538	83525704	+	2440	protein_coding	serine protease 35 [Source:HGNC Symbol;Acc:HGNC:21387]
ENSG00000220412	9.40447	2.76452	11.2165	20.6237	16.8494	16.0772	1.19528	0.026438	AL356234.1	6	137705423	137707201	-	1779	processed_pseudogene	protein tyrosine phosphatase, non-receptor type 11 (PTPN11) pseudogene
ENSG00000172232	4.17976	4.60753	6.54296	8.24946	11.584	15.0723	1.18708	0.0359498	AZU1	19	825097	832018	+	1783	protein_coding	azurocidin 1 [Source:HGNC Symbol;Acc:HGNC:913]
ENSG00000229414	10.4494	9.21506	8.41238	17.5301	22.1149	24.1157	1.18329	0.00429021	KCNQ1-AS1	11	2840135	2861568	-	1084	antisense	KCNQ1 antisense RNA 1 [Source:HGNC Symbol;Acc:HGNC:42790]
ENSG00000261499	15.6741	29.4882	16.8248	52.5903	32.6458	55.2652	1.18054	0.0356348	AC233699.1	17	36274191	36320547	+	1168	unprocessed_pseudogene	aminopeptidase puromycin sensitive (NPEPPS) pseudogene
ENSG00000182508	2.08988	6.45054	10.2818	12.3742	16.8494	13.0627	1.16775	0.0464339	LHFPL1	X	112630648	112680054	-	1750	protein_coding	LHFPL tetraspan subfamily member 1 [Source:HGNC Symbol;Acc:HGNC:6587]
ENSG00000175985	3.13482	4.60753	4.67354	9.28065	9.47781	9.0434	1.16299	0.000582907	PLEKHD1	14	69484692	69531551	+	8097	protein_coding	pleckstrin homology and coiled-coil domain containing D1 [Source:HGNC Symbol;Acc:HGNC:20148]
ENSG00000018236	29.2584	34.0957	33.6495	67.0269	70.557	77.3713	1.14793	0.000321558	CNTN1	12	40692442	41072418	+	7492	protein_coding	contactin 1 [Source:HGNC Symbol;Acc:HGNC:2171]
ENSG00000271032	12.5393	6.45054	4.67354	15.4677	16.8494	20.0964	1.14729	0.0251967	AC020907.4	19	35014961	35025335	-	526	antisense	novel transcript
ENSG00000256139	9.40447	9.21506	8.41238	21.6548	22.1149	16.0772	1.14661	0.00509333	AC007637.1	12	109111218	109125594	+	910	sense_overlapping	novel transcript
ENSG00000141579	5.22471	5.52904	2.80413	8.24946	11.584	10.0482	1.14013	0.0136029	ZNF750	17	82829435	82840578	-	3713	protein_coding	zinc finger protein 750 [Source:HGNC Symbol;Acc:HGNC:25843]
ENSG00000173991	12.5393	19.3516	15.89	43.3097	31.5927	30.1447	1.13653	0.0143544	TCAP	17	39664187	39666555	+	2123	protein_coding	titin-cap [Source:HGNC Symbol;Acc:HGNC:11610]
ENSG00000206127	8.35953	17.5086	5.60825	26.8108	17.9025	24.1157	1.12875	0.0492413	GOLGA8O	15	32445106	32455634	-	2166	protein_coding	golgin A8 family member O [Source:HGNC Symbol;Acc:HGNC:44406]
ENSG00000111181	62.6965	77.4065	70.1031	159.833	155.857	143.69	1.12788	0.000209822	SLC6A12	12	190077	214570	-	5280	protein_coding	solute carrier family 6 member 12 [Source:HGNC Symbol;Acc:HGNC:11045]
ENSG00000172403	7.31459	5.52904	4.67354	14.4366	10.5309	13.0627	1.11837	0.00780144	SYNPO2	4	118850688	119061247	+	14034	protein_coding	synaptopodin 2 [Source:HGNC Symbol;Acc:HGNC:17732]
ENSG00000218416	5.22471	12.9011	4.67354	18.5613	16.8494	14.0675	1.1178	0.0397989	AC110619.1	2	240449315	240456714	-	3235	processed_transcript	uncharacterized LOC100130449 [Source:NCBI gene;Acc:100130449]
ENSG00000205482	9.40447	10.1366	8.41238	23.7172	15.7963	21.1013	1.11665	0.0102715	SPDYE18	7	77052785	77060512	-	1050	unprocessed_pseudogene	speedy/RINGO cell cycle regulator family member E18 [Source:HGNC Symbol;Acc:HGNC:51514]
ENSG00000172236	16.7191	15.6656	21.4983	32.9978	38.9643	44.2122	1.10839	0.00497056	TPSAB1	16	1240696	1242554	+	1512	protein_coding	tryptase alpha/beta 1 [Source:HGNC Symbol;Acc:HGNC:12019]
ENSG00000169752	5.22471	7.37205	8.41238	16.4989	11.584	17.082	1.10419	0.0152696	NRG4	15	75935969	76059795	-	5031	protein_coding	neuregulin 4 [Source:HGNC Symbol;Acc:HGNC:29862]
ENSG00000227212	7.31459	10.1366	5.60825	14.4366	16.8494	18.0868	1.09836	0.00670914	PFN1P6	1	144442606	144443004	+	399	processed_pseudogene	profilin 1 pseudogene 6 [Source:HGNC Symbol;Acc:HGNC:42988]
ENSG00000112164	6.26965	4.60753	7.47767	11.343	13.6902	14.0675	1.09103	0.0043778	GLP1R	6	39048798	39087743	+	3105	protein_coding	glucagon like peptide 1 receptor [Source:HGNC Symbol;Acc:HGNC:4324]
ENSG00000118997	10.4494	7.37205	7.47767	20.6237	13.6902	19.0916	1.0779	0.0159032	DNAH7	2	195737703	196068812	-	21324	protein_coding	dynein axonemal heavy chain 7 [Source:HGNC Symbol;Acc:HGNC:18661]
ENSG00000248557	6.26965	6.45054	8.41238	12.3742	17.9025	14.0675	1.06928	0.0120348	AC024558.1	3	126624792	126626061	+	528	processed_pseudogene	methyltransferase like 5 (METTL5) pseudogene
ENSG00000285596	11.4944	11.9796	9.34709	23.7172	20.0087	25.1206	1.06876	0.00224332	AC017116.2	7	44011882	44038978	-	2698	processed_transcript	novel transcript
ENSG00000160870	9.40447	12.9011	12.1512	20.6237	30.5396	21.1013	1.0685	0.0206969	CYP3A7	7	99684957	99735196	-	3810	protein_coding	cytochrome P450 family 3 subfamily A member 7 [Source:HGNC Symbol;Acc:HGNC:2640]
ENSG00000102001	34.4831	11.9796	14.9553	44.3409	41.0705	43.2074	1.06637	0.0346805	CACNA1F	X	49205063	49233371	-	6928	protein_coding	calcium voltage-gated channel subunit alpha1 F [Source:HGNC Symbol;Acc:HGNC:1393]
ENSG00000168481	13.5842	16.5871	6.54296	25.7796	28.4334	22.1061	1.0557	0.0195081	LGI3	8	22146825	22157084	-	4514	protein_coding	leucine rich repeat LGI family member 3 [Source:HGNC Symbol;Acc:HGNC:18711]
ENSG00000277662	5.22471	9.21506	5.60825	10.3118	16.8494	14.0675	1.04019	0.0363946	AL354696.1	13	41229180	41229676	-	497	sense_intronic	novel transcript, sense intronic to MTRF1
ENSG00000235831	10.4494	9.21506	7.47767	16.4989	21.0618	18.0868	1.03578	0.00394945	BHLHE40-AS1	3	4896809	4979961	-	2717	antisense	BHLHE40 antisense RNA 1 [Source:HGNC Symbol;Acc:HGNC:44471]
ENSG00000130783	5.22471	5.52904	7.47767	12.3742	13.6902	11.053	1.02567	0.00373351	CCDC62	12	122774327	122827528	+	4479	protein_coding	coiled-coil domain containing 62 [Source:HGNC Symbol;Acc:HGNC:30723]
ENSG00000275491	10.4494	9.21506	10.2818	23.7172	18.9556	18.0868	1.02074	0.00459075	LINC01730	20	3808357	3812434	+	843	lincRNA	long intergenic non-protein coding RNA 1730 [Source:HGNC Symbol;Acc:HGNC:52518]
ENSG00000183479	15.6741	12.9011	18.6942	30.9355	37.9112	26.1254	1.0066	0.0139725	TREX2	X	153444720	153470587	-	2715	protein_coding	three prime repair exonuclease 2 [Source:HGNC Symbol;Acc:HGNC:12270]
ENSG00000080573	11.4944	14.7441	15.89	25.7796	26.3272	32.1543	1.00007	0.00443645	COL5A3	19	9959561	10010471	-	6750	protein_coding	collagen type V alpha 3 chain [Source:HGNC Symbol;Acc:HGNC:14864]
ENSG00000188523	52.2471	32.2527	57.9519	21.6548	27.3803	22.1061	-1.00171	0.0411751	CFAP77	9	132410043	132573317	+	2147	protein_coding	cilia and flagella associated protein 77 [Source:HGNC Symbol;Acc:HGNC:33776]
ENSG00000183878	16.7191	15.6656	14.9553	7.21828	7.37163	9.0434	-1.00224	0.000527123	UTY	Y	13248379	13480673	-	9191	protein_coding	ubiquitously transcribed tetratricopeptide repeat containing, Y-linked [Source:HGNC Symbol;Acc:HGNC:12638]
ENSG00000163666	16.7191	11.0581	17.7595	8.24946	7.37163	7.03376	-1.00721	0.0225787	HESX1	3	57197838	57227606	-	1493	protein_coding	HESX homeobox 1 [Source:HGNC Symbol;Acc:HGNC:4877]
ENSG00000196793	21.9438	20.2731	32.7148	11.343	15.7963	10.0482	-1.01076	0.0421097	ZNF239	10	43556344	43574618	-	2509	protein_coding	zinc finger protein 239 [Source:HGNC Symbol;Acc:HGNC:13031]
ENSG00000146666	19.8539	21.1946	21.4983	11.343	9.47781	10.0482	-1.01878	0.000146267	LINC00525	7	47761476	47766772	+	1188	antisense	long intergenic non-protein coding RNA 525 [Source:HGNC Symbol;Acc:HGNC:40290]
ENSG00000009694	30.3033	24.8807	23.3677	12.3742	15.7963	10.0482	-1.03936	0.007472	TENM1	X	124375903	124963817	-	12896	protein_coding	teneurin transmembrane protein 1 [Source:HGNC Symbol;Acc:HGNC:8117]
ENSG00000250012	12.5393	9.21506	12.1512	6.1871	3.15927	7.03376	-1.04958	0.0207208	AC079848.1	3	126084220	126095349	+	645	antisense	novel transcript
ENSG00000135744	24.0336	28.5667	22.433	18.5613	12.6371	5.02411	-1.05065	0.0403503	AGT	1	230702523	230714297	-	2291	protein_coding	angiotensinogen [Source:HGNC Symbol;Acc:HGNC:333]
ENSG00000131002	91.9548	93.0721	98.1444	38.1538	48.4421	47.2267	-1.08135	0.000188698	TXLNGY	Y	19567313	19606274	+	11377	transcribed_unprocessed_pseudogene	taxilin gamma pseudogene, Y-linked [Source:HGNC Symbol;Acc:HGNC:18473]
ENSG00000104267	95.0896	78.328	73.842	31.9667	43.1767	41.1977	-1.08767	0.00399626	CA2	8	85463852	85481493	+	2123	protein_coding	carbonic anhydrase 2 [Source:HGNC Symbol;Acc:HGNC:1373]
ENSG00000233396	27.1685	25.8022	14.9553	11.343	10.5309	10.0482	-1.08941	0.0365187	LINC01719	1	146052566	146061948	+	2458	lincRNA	long intergenic non-protein coding RNA 1719 [Source:HGNC Symbol;Acc:HGNC:52506]
ENSG00000236308	10.4494	11.0581	15.89	7.21828	6.31854	4.01929	-1.09097	0.0282455	AL138921.2	10	100190036	100190747	+	578	antisense	novel transcript, antisense to CHUK
ENSG00000081189	76.2807	78.328	76.6461	48.4656	29.4865	30.1447	-1.09716	0.00278215	MEF2C	5	88717117	88904257	-	11755	protein_coding	myocyte enhancer factor 2C [Source:HGNC Symbol;Acc:HGNC:6996]
ENSG00000196460	55.3819	60.8194	51.409	31.9667	22.1149	24.1157	-1.09992	0.00183215	RFX8	2	101397361	101474703	-	2854	protein_coding	RFX family member 8, lacking RFX DNA binding domain [Source:HGNC Symbol;Acc:HGNC:37253]
ENSG00000271550	12.5393	11.0581	14.0206	5.15591	4.21236	8.03858	-1.11177	0.00931759	BNIP3P11	7	64678954	64687393	-	563	processed_pseudogene	BCL2 interacting protein 3 pseudogene 11 [Source:HGNC Symbol;Acc:HGNC:49724]
ENSG00000206075	47.0224	33.1742	36.4536	18.5613	24.2211	11.053	-1.11556	0.0208115	SERPINB5	18	63476761	63505085	+	3939	protein_coding	serpin family B member 5 [Source:HGNC Symbol;Acc:HGNC:8949]
ENSG00000260526	16.7191	15.6656	10.2818	6.1871	9.47781	4.01929	-1.11606	0.0396818	AC109347.1	4	112229561	112231596	-	2036	antisense	novel transcript, antisense to AP1AR
ENSG00000089472	58.5167	44.2323	40.1925	21.6548	22.1149	22.1061	-1.1176	0.00988277	HEPH	X	66162549	66268867	+	7113	protein_coding	hephaestin [Source:HGNC Symbol;Acc:HGNC:4866]
ENSG00000222020	14.6292	21.1946	13.0859	6.1871	5.26545	11.053	-1.11984	0.0454607	AC062017.1	2	239401436	239402364	+	613	antisense	uncharacterized LOC101928111 [Source:NCBI gene;Acc:101928111]
ENSG00000249996	12.5393	8.29356	13.0859	4.12473	6.31854	5.02411	-1.13285	0.0200604	AC106786.2	5	123036271	123054667	+	561	antisense	novel transcript
ENSG00000236498	10.4494	10.1366	13.0859	4.12473	3.15927	8.03858	-1.13589	0.025497	AC107081.2	2	61868432	61886082	+	802	antisense	novel transcript
ENSG00000241635	73.1459	82.9356	88.7973	41.2473	37.9112	32.1543	-1.13745	0.00108452	UGT1A1	2	233760248	233773299	+	4467	protein_coding	UDP glucuronosyltransferase family 1 member A1 [Source:HGNC Symbol;Acc:HGNC:12530]
ENSG00000067048	134.797	158.499	171.052	67.0269	72.6632	71.3424	-1.13774	0.00142678	DDX3Y	Y	12904108	12920478	+	5738	protein_coding	DEAD-box helicase 3 Y-linked [Source:HGNC Symbol;Acc:HGNC:2699]
ENSG00000197343	39.7078	42.3893	51.409	20.6237	16.8494	23.1109	-1.1399	0.0036372	ZNF655	7	99558406	99576453	+	8401	protein_coding	zinc finger protein 655 [Source:HGNC Symbol;Acc:HGNC:30899]
ENSG00000243232	7.31459	10.1366	12.1512	4.12473	5.26545	4.01929	-1.14246	0.0208123	PCDHAC2	5	140966235	141012344	+	6318	protein_coding	protocadherin alpha subfamily C, 2 [Source:HGNC Symbol;Acc:HGNC:8677]
ENSG00000137491	38.6628	33.1742	40.1925	17.5301	17.9025	15.0723	-1.14938	0.000886757	SLCO2B1	11	75100563	75206549	+	10351	protein_coding	solute carrier organic anion transporter family member 2B1 [Source:HGNC Symbol;Acc:HGNC:10962]
ENSG00000232732	15.6741	19.3516	15.89	12.3742	6.31854	4.01929	-1.16466	0.0271823	AC097717.1	2	199867396	199911159	-	6656	processed_transcript	novel transcript
ENSG00000279801	29.2584	23.0377	22.433	13.4054	11.584	8.03858	-1.17798	0.00667186	AC111170.3	17	77444704	77447167	+	2464	TEC	TEC
ENSG00000196188	118.078	111.502	95.3403	62.9022	42.1236	38.1833	-1.18197	0.00406015	CTSE	1	206009264	206023909	-	2671	protein_coding	cathepsin E [Source:HGNC Symbol;Acc:HGNC:2530]
ENSG00000199053	12.5393	12.9011	12.1512	3.09355	7.37163	6.02893	-1.18846	0.00537288	MIR324	17	7223297	7223379	-	83	miRNA	microRNA 324 [Source:HGNC Symbol;Acc:HGNC:31767]
ENSG00000206344	13.5842	12.9011	15.89	7.21828	5.26545	6.02893	-1.19471	0.00173562	HCG27	6	31197760	31203968	+	2592	lincRNA	HLA complex group 27 [Source:HGNC Symbol;Acc:HGNC:27366]
ENSG00000259022	16.7191	11.9796	11.2165	4.12473	5.26545	8.03858	-1.19547	0.0225725	DNAJC8P1	14	35430260	35430631	+	372	processed_pseudogene	DnaJ heat shock protein family (Hsp40) member C8 pseudogene 1 [Source:HGNC Symbol;Acc:HGNC:19928]
ENSG00000183876	30.3033	23.9592	19.6289	10.3118	15.7963	6.02893	-1.20117	0.0294401	ARSI	5	150296343	150339307	-	3269	protein_coding	arylsulfatase family member I [Source:HGNC Symbol;Acc:HGNC:32521]
ENSG00000148346	233.022	240.513	250.502	108.274	110.574	92.4437	-1.21779	5.54175e-05	LCN2	9	128149071	128153455	+	1598	protein_coding	lipocalin 2 [Source:HGNC Symbol;Acc:HGNC:6526]
ENSG00000280106	18.8089	16.5871	14.9553	7.21828	5.26545	9.0434	-1.22588	0.00353607	AC008555.8	19	34949038	34951205	-	2168	TEC	TEC
ENSG00000228065	10.4494	13.8226	9.34709	6.1871	3.15927	5.02411	-1.22617	0.0163088	LINC01515	10	65570338	65768835	+	10045	lincRNA	long intergenic non-protein coding RNA 1515 [Source:HGNC Symbol;Acc:HGNC:51210]
ENSG00000178597	16.7191	9.21506	17.7595	5.15591	6.31854	7.03376	-1.23926	0.0377856	PSAPL1	4	7430294	7434973	-	4680	protein_coding	prosaposin like 1 (gene/pseudogene) [Source:HGNC Symbol;Acc:HGNC:33131]
ENSG00000012817	64.7864	72.799	61.6908	27.8419	28.4334	27.1302	-1.25655	0.000316127	KDM5D	Y	19703865	19744939	-	9463	protein_coding	lysine demethylase 5D [Source:HGNC Symbol;Acc:HGNC:11115]
ENSG00000255346	16.7191	12.9011	25.2371	9.28065	6.31854	7.03376	-1.27726	0.0458628	NOX5	15	68930525	69062743	+	12511	protein_coding	NADPH oxidase 5 [Source:HGNC Symbol;Acc:HGNC:14874]
ENSG00000270062	17.764	16.5871	13.0859	6.1871	6.31854	7.03376	-1.27963	0.00288011	AL606834.2	14	50723777	50724272	-	496	sense_intronic	novel transcript, sense intronic to NIN
ENSG00000125144	38.6628	46.0753	36.4536	13.4054	22.1149	14.0675	-1.28924	0.00410017	MT1G	16	56666731	56668065	-	750	protein_coding	metallothionein 1G [Source:HGNC Symbol;Acc:HGNC:7399]
ENSG00000140297	30.3033	25.8022	22.433	5.15591	11.584	15.0723	-1.30382	0.0134937	GCNT3	15	59594875	59640239	+	6475	protein_coding	glucosaminyl (N-acetyl) transferase 3, mucin type [Source:HGNC Symbol;Acc:HGNC:4205]
ENSG00000204644	22.9887	18.4301	27.1065	7.21828	8.42472	12.0579	-1.30671	0.00932981	ZFP57	6	29672392	29681110	-	2149	protein_coding	ZFP57 zinc finger protein [Source:HGNC Symbol;Acc:HGNC:18791]
ENSG00000130021	15.6741	9.21506	16.8248	4.12473	7.37163	5.02411	-1.33627	0.0304287	PUDP	X	7048920	7148190	-	3168	protein_coding	pseudouridine 5'-phosphatase [Source:HGNC Symbol;Acc:HGNC:16818]
ENSG00000213937	14.6292	7.37205	9.34709	3.09355	5.26545	4.01929	-1.34058	0.0486543	CLDN9	16	3012456	3014505	+	2050	protein_coding	claudin 9 [Source:HGNC Symbol;Acc:HGNC:2051]
ENSG00000163735	1716.84	1818.13	1772.21	713.578	688.721	676.245	-1.35237	4.25324e-06	CXCL5	4	73995642	73998779	-	2538	protein_coding	C-X-C motif chemokine ligand 5 [Source:HGNC Symbol;Acc:HGNC:10642]
ENSG00000124882	103.449	117.031	106.557	49.4968	34.752	42.2025	-1.37087	0.000349301	EREG	4	74365143	74388751	+	5717	protein_coding	epiregulin [Source:HGNC Symbol;Acc:HGNC:3443]
ENSG00000171631	6.26965	11.9796	8.41238	2.06237	3.15927	5.02411	-1.37974	0.0434047	P2RY6	11	73264505	73298617	+	3976	protein_coding	pyrimidinergic receptor P2Y6 [Source:HGNC Symbol;Acc:HGNC:8543]
ENSG00000137843	8.35953	8.29356	7.47767	6.1871	1.05309	2.00964	-1.38337	0.0363229	PAK6	15	40238759	40277487	+	6457	protein_coding	p21 (RAC1) activated kinase 6 [Source:HGNC Symbol;Acc:HGNC:16061]
ENSG00000275297	9.40447	10.1366	13.0859	6.1871	6.31854	0	-1.38349	0.047281	AL162731.1	9	41760088	41764175	+	1855	processed_transcript	novel transcript
ENSG00000272899	29.2584	31.3312	20.5636	13.4054	7.37163	10.0482	-1.39654	0.010861	ATP6V1FNB	7	128866308	128872044	+	3902	protein_coding	ATP6V1F neighbor [Source:HGNC Symbol;Acc:HGNC:52392]
ENSG00000259577	8.35953	9.21506	4.67354	1.03118	4.21236	3.01447	-1.42982	0.0495132	CERNA1	15	52180093	52205874	+	2096	lincRNA	competing endogenous lncRNA 1 for miR-4707-5p and miR-4767 [Source:HGNC Symbol;Acc:HGNC:52664]
ENSG00000273366	9.40447	8.29356	7.47767	3.09355	3.15927	3.01447	-1.44181	0.000693635	Z83851.2	22	42278188	42278846	+	659	lincRNA	novel transcript
ENSG00000198692	30.3033	34.0957	22.433	15.4677	6.31854	10.0482	-1.44764	0.0134532	EIF1AY	Y	20575725	20593154	+	4074	protein_coding	eukaryotic translation initiation factor 1A Y-linked [Source:HGNC Symbol;Acc:HGNC:3252]
ENSG00000123843	14.6292	16.5871	14.0206	4.12473	6.31854	6.02893	-1.45747	0.000757369	C4BPB	1	207088842	207099993	+	3219	protein_coding	complement component 4 binding protein beta [Source:HGNC Symbol;Acc:HGNC:1328]
ENSG00000171056	7.31459	11.0581	7.47767	4.12473	4.21236	1.00482	-1.46839	0.0270413	SOX7	8	10723768	10730512	-	3216	protein_coding	SRY-box 7 [Source:HGNC Symbol;Acc:HGNC:18196]
ENSG00000099725	20.8988	26.7237	29.9107	8.24946	11.584	8.03858	-1.476	0.00452695	PRKY	Y	7273972	7381548	+	7674	transcribed_unprocessed_pseudogene	protein kinase Y-linked (pseudogene) [Source:HGNC Symbol;Acc:HGNC:9444]
ENSG00000231395	7.31459	4.60753	8.41238	2.06237	3.15927	2.00964	-1.49161	0.0214492	ARL4AP4	3	23878981	23879498	-	518	processed_pseudogene	ADP ribosylation factor like GTPase 4A pseudogene 4 [Source:HGNC Symbol;Acc:HGNC:52373]
ENSG00000267939	7.31459	7.37205	5.60825	1.03118	3.15927	3.01447	-1.49406	0.00827939	AC008946.1	19	8008729	8016025	+	421	lincRNA	novel transcript
ENSG00000233864	11.4944	16.5871	18.6942	4.12473	6.31854	6.02893	-1.50572	0.0108307	TTTY15	Y	12662334	12692233	+	5284	lincRNA	testis-specific transcript, Y-linked 15 [Source:HGNC Symbol;Acc:HGNC:18567]
ENSG00000279838	11.4944	11.9796	17.7595	4.12473	5.26545	5.02411	-1.51631	0.0118961	AL356273.3	1	185292384	185294372	-	1989	TEC	TEC
ENSG00000227512	7.31459	8.29356	11.2165	4.12473	2.10618	3.01447	-1.53675	0.0110295	AL592301.1	9	136542881	136543835	+	864	antisense	novel transcript
ENSG00000130508	7.31459	6.45054	7.47767	1.03118	4.21236	2.00964	-1.55029	0.00934331	PXDN	2	1631887	1744852	-	11257	protein_coding	peroxidasin [Source:HGNC Symbol;Acc:HGNC:14966]
ENSG00000132437	6.26965	4.60753	7.47767	2.06237	3.15927	1.00482	-1.55968	0.0176622	DDC	7	50458436	50565457	-	3136	protein_coding	dopa decarboxylase [Source:HGNC Symbol;Acc:HGNC:2719]
ENSG00000134326	6.26965	10.1366	5.60825	2.06237	2.10618	3.01447	-1.61579	0.026798	CMPK2	2	6840570	6866635	-	4302	protein_coding	cytidine/uridine monophosphate kinase 2 [Source:HGNC Symbol;Acc:HGNC:27015]
ENSG00000253908	5.22471	6.45054	7.47767	3.09355	1.05309	2.00964	-1.63743	0.00786022	AC104115.2	5	180257680	180258366	+	687	processed_pseudogene	zinc finger protein pseudogene
ENSG00000163430	11.4944	12.9011	12.1512	5.15591	1.05309	5.02411	-1.70198	0.00388126	FSTL1	3	120392293	120451253	-	8727	protein_coding	follistatin like 1 [Source:HGNC Symbol;Acc:HGNC:3972]
ENSG00000285923	7.31459	7.37205	5.60825	2.06237	2.10618	2.00964	-1.71586	0.00124901	AL160171.1	1	108661533	108666246	+	946	bidirectional_promoter_lncRNA
ENSG00000113722	12.5393	11.0581	14.0206	2.06237	6.31854	3.01447	-1.72298	0.00483847	CDX1	5	150166795	150184558	+	1758	protein_coding	caudal type homeobox 1 [Source:HGNC Symbol;Acc:HGNC:1805]
ENSG00000244256	4.17976	8.29356	4.67354	2.06237	2.10618	1.00482	-1.72877	0.0413292	RN7SL130P	1	63655743	63656047	+	305	misc_RNA	RNA, 7SL, cytoplasmic 130, pseudogene [Source:HGNC Symbol;Acc:HGNC:46146]
ENSG00000100191	6.26965	9.21506	9.34709	2.06237	4.21236	1.00482	-1.77027	0.0132103	SLC5A4	22	32218476	32255341	-	2030	protein_coding	solute carrier family 5 member 4 [Source:HGNC Symbol;Acc:HGNC:11039]
ENSG00000273492	3.13482	5.52904	5.60825	1.03118	1.05309	2.00964	-1.80164	0.0177696	AP000229.1	21	26170871	26217381	+	2044	lincRNA	novel transcript
ENSG00000131778	1302.38	1247.91	1310.29	416.94	315.911	369.348	-1.80843	1.2701e-05	CHD1L	1	147242641	147295766	+	3376	protein_coding	chromodomain helicase DNA binding protein 1 like [Source:HGNC Symbol;Acc:HGNC:1916]
ENSG00000007952	27.1685	19.3516	19.6289	9.28065	6.31854	3.01447	-1.82936	0.00721478	NOX1	X	100843324	100874345	-	2529	protein_coding	NADPH oxidase 1 [Source:HGNC Symbol;Acc:HGNC:7889]
ENSG00000174788	25.0786	19.3516	22.433	3.09355	4.21236	11.053	-1.86473	0.00564978	PCP2	19	7631611	7633748	-	799	protein_coding	Purkinje cell protein 2 [Source:HGNC Symbol;Acc:HGNC:30209]
ENSG00000260388	12.5393	10.1366	14.9553	7.21828	2.10618	1.00482	-1.86519	0.0183649	LINC00562	13	47930153	47932622	-	2470	lincRNA	long intergenic non-protein coding RNA 562 [Source:HGNC Symbol;Acc:HGNC:43706]
ENSG00000067646	21.9438	29.4882	28.0413	7.21828	10.5309	4.01929	-1.86823	0.00296436	ZFY	Y	2935281	2982506	+	5527	protein_coding	zinc finger protein Y-linked [Source:HGNC Symbol;Acc:HGNC:12870]
ENSG00000212993	4.17976	3.68602	7.47767	1.03118	1.05309	2.00964	-1.90607	0.0383644	POU5F1B	8	127322183	127420066	+	4964	protein_coding	POU class 5 homeobox 1B [Source:HGNC Symbol;Acc:HGNC:9223]
ENSG00000279894	9.40447	5.52904	4.67354	2.06237	2.10618	1.00482	-1.9222	0.032625	Z73965.1	X	103596608	103598904	+	2297	TEC	TEC
ENSG00000146021	7.31459	4.60753	7.47767	1.03118	1.05309	3.01447	-1.92783	0.0138809	KLHL3	5	137617500	137736090	-	11854	protein_coding	kelch like family member 3 [Source:HGNC Symbol;Acc:HGNC:6354]
ENSG00000189325	6.26965	5.52904	8.41238	2.06237	2.10618	1.00482	-1.96597	0.00587611	C6orf222	6	36315757	36336885	-	3736	protein_coding	chromosome 6 open reading frame 222 [Source:HGNC Symbol;Acc:HGNC:33769]
ENSG00000173705	4.17976	7.37205	4.67354	3.09355	1.05309	0	-1.96824	0.0401931	SUSD5	3	33150042	33219215	-	5008	protein_coding	sushi domain containing 5 [Source:HGNC Symbol;Acc:HGNC:29061]
ENSG00000183798	8.35953	6.45054	14.0206	4.12473	2.10618	1.00482	-1.99439	0.0424553	EMILIN3	20	41359966	41366827	-	3796	protein_coding	elastin microfibril interfacer 3 [Source:HGNC Symbol;Acc:HGNC:16123]
ENSG00000231249	5.22471	4.60753	2.80413	1.03118	2.10618	0	-2.00996	0.0287541	ITPR1-DT	3	4490891	4493163	-	858	antisense	ITPR1 divergent transcript [Source:HGNC Symbol;Acc:HGNC:44470]
ENSG00000235269	10.4494	11.0581	7.47767	3.09355	1.05309	3.01447	-2.01706	0.00489202	LINC02331	14	53768942	53850882	-	602	lincRNA	long intergenic non-protein coding RNA 2331 [Source:HGNC Symbol;Acc:HGNC:53251]
ENSG00000118849	4.17976	7.37205	10.2818	2.06237	1.05309	2.00964	-2.0909	0.0359661	RARRES1	3	158696892	158732696	-	2236	protein_coding	retinoic acid receptor responder 1 [Source:HGNC Symbol;Acc:HGNC:9867]
ENSG00000283761	4.17976	4.60753	4.67354	1.03118	2.10618	0	-2.10114	0.00538265	AC118553.2	1	99970011	100083321	+	5765	protein_coding	novel protein
ENSG00000233868	13.5842	8.29356	9.34709	0	5.26545	2.00964	-2.10166	0.0231302	AC009302.1	2	221944223	221944612	+	390	processed_pseudogene	chromosome 12 open reading frame 31 (C12orf31) pseudogene
ENSG00000199545	5.22471	5.52904	2.80413	2.06237	0	1.00482	-2.14414	0.0288985	RNA5SP195	5	139299852	139299968	+	117	rRNA_pseudogene	RNA, 5S ribosomal pseudogene 195 [Source:HGNC Symbol;Acc:HGNC:43095]
ENSG00000162366	9.40447	15.6656	13.0859	2.06237	6.31854	0	-2.18673	0.0188271	PDZK1IP1	1	47183593	47191044	-	1438	protein_coding	PDZK1 interacting protein 1 [Source:HGNC Symbol;Acc:HGNC:16887]
ENSG00000169851	4.17976	5.52904	4.67354	0	1.05309	2.00964	-2.23141	0.00577463	PCDH7	4	30720415	31146805	+	12249	protein_coding	protocadherin 7 [Source:HGNC Symbol;Acc:HGNC:8659]
ENSG00000248257	2.08988	3.68602	4.67354	1.03118	1.05309	0	-2.32581	0.0282138	PSG10P	19	42839368	42855718	-	1819	transcribed_unprocessed_pseudogene	pregnancy specific beta-1-glycoprotein 10, pseudogene [Source:HGNC Symbol;Acc:HGNC:9515]
ENSG00000260949	3.13482	4.60753	2.80413	1.03118	0	1.00482	-2.37295	0.012019	AP006545.1	8	38062881	38063791	+	911	sense_overlapping	novel transcript, overlapping to EIF4EBP1
ENSG00000176761	5.22471	3.68602	7.47767	0	1.05309	2.00964	-2.41978	0.0233983	ZNF285B	19	44467641	44473227	+	1767	unprocessed_pseudogene	zinc finger protein 285B (pseudogene) [Source:HGNC Symbol;Acc:HGNC:33262]
ENSG00000254388	6.26965	4.60753	5.60825	2.06237	0	1.00482	-2.4262	0.00430413	DUTP2	8	123352181	123352643	+	463	processed_pseudogene	deoxyuridine triphosphatase pseudogene 2 [Source:HGNC Symbol;Acc:HGNC:39515]
ENSG00000181408	10.4494	3.68602	8.41238	2.06237	2.10618	0	-2.43537	0.0445896	UTS2R	17	82374230	82375586	+	1357	protein_coding	urotensin 2 receptor [Source:HGNC Symbol;Acc:HGNC:4468]
ENSG00000145147	10.4494	10.1366	7.47767	4.12473	0	1.00482	-2.4518	0.00802557	SLIT2	4	20253260	20620561	+	9712	protein_coding	slit guidance ligand 2 [Source:HGNC Symbol;Acc:HGNC:11086]
ENSG00000104970	4.17976	3.68602	3.73883	2.06237	0	0	-2.49233	0.0107286	KIR3DX1	19	54532692	54545771	+	5125	transcribed_unprocessed_pseudogene	killer cell immunoglobulin like receptor, three Ig domains X1 [Source:HGNC Symbol;Acc:HGNC:25043]
ENSG00000259502	5.22471	1.84301	4.67354	0	1.05309	1.00482	-2.51233	0.0428936	AL132640.1	14	67610986	67613864	+	619	processed_pseudogene	protein kinase C, eta (PRKCH) pseudogene
ENSG00000237153	5.22471	3.68602	2.80413	1.03118	0	1.00482	-2.52453	0.0147023	AL162725.2	9	16917511	17114122	+	4135	lincRNA	novel transcript
ENSG00000201998	4.17976	3.68602	3.73883	0	0	2.00964	-2.52969	0.00966697	SNORA23	11	9428773	9428954	+	182	snoRNA	small nucleolar RNA, H/ACA box 23 [Source:HGNC Symbol;Acc:HGNC:32613]
ENSG00000259775	4.17976	8.29356	5.60825	0	1.05309	2.00964	-2.56163	0.020106	AL138976.2	14	103331674	103332367	-	694	antisense	novel transcript, antisense to EIF5
ENSG00000225914	2.08988	4.60753	5.60825	0	1.05309	1.00482	-2.58007	0.0361819	HCG23	6	32254640	32407763	+	8816	antisense	HLA complex group 23 [Source:NCBI gene;Acc:414764]
ENSG00000234203	4.17976	3.68602	4.67354	1.03118	1.05309	0	-2.58884	0.00149025	AC004771.2	17	4972851	4974681	+	439	antisense	novel transcript, antisense to CAMTA2
ENSG00000266189	4.17976	4.60753	3.73883	1.03118	0	1.00482	-2.62113	0.00115821	MIR3186	17	81451104	81451188	-	85	miRNA	microRNA 3186 [Source:HGNC Symbol;Acc:HGNC:38311]
ENSG00000230082	6.26965	2.76452	3.73883	0	1.05309	1.00482	-2.63384	0.0314233	PRRT3-AS1	3	9947404	9954787	+	614	antisense	PRRT3 antisense RNA 1 [Source:HGNC Symbol;Acc:HGNC:41151]
ENSG00000244050	4.17976	6.45054	2.80413	1.03118	1.05309	0	-2.68832	0.0277185	DEFB109F	12	8199599	8218911	-	615	transcribed_unprocessed_pseudogene	defensin beta 109F (pseudogene) [Source:HGNC Symbol;Acc:HGNC:38066]
ENSG00000227331	6.26965	2.76452	4.67354	0	1.05309	1.00482	-2.73573	0.022159	AC005042.1	2	158548425	158549224	+	800	processed_pseudogene	ribosomal protein L7a (RPL7A) pseudogene
ENSG00000171246	15.6741	15.6656	16.8248	3.09355	1.05309	3.01447	-2.74972	5.93155e-05	NPTX1	17	80467148	80477843	-	6703	protein_coding	neuronal pentraxin 1 [Source:HGNC Symbol;Acc:HGNC:7952]
ENSG00000225981	5.22471	3.68602	6.54296	0	1.05309	1.00482	-2.9087	0.0075206	AC102953.1	7	1459937	1464008	+	498	antisense	novel transcript
ENSG00000244260	3.13482	2.76452	1.86942	1.03118	0	0	-2.91338	0.0115919	AC082651.4	2	9674023	9708413	+	1852	lincRNA	novel transcript
ENSG00000241388	2.08988	3.68602	1.86942	0	0	1.00482	-2.92764	0.0288925	HNF1A-AS1	12	120941728	120980965	-	4671	processed_transcript	HNF1A antisense RNA 1 [Source:HGNC Symbol;Acc:HGNC:26785]
ENSG00000243071	2.08988	2.76452	3.73883	0	1.05309	0	-3.02857	0.0133222	AC107032.1	12	76660405	76660884	+	480	processed_pseudogene	ribosomal protein L21 (RPL21) pseudogene
ENSG00000277775	3.13482	1.84301	3.73883	1.03118	0	0	-3.07948	0.0174953	HIST1H3F	6	26250195	26250605	-	411	protein_coding	histone cluster 1 H3 family member f [Source:HGNC Symbol;Acc:HGNC:4773]
ENSG00000185640	3.13482	2.76452	2.80413	0	0	1.00482	-3.11465	0.00194107	KRT79	12	52821410	52834295	-	2542	protein_coding	keratin 79 [Source:HGNC Symbol;Acc:HGNC:28930]
ENSG00000259649	3.13482	2.76452	2.80413	0	0	1.00482	-3.11465	0.00194107	AC027808.2	15	80896191	80909777	-	744	antisense	uncharacterized LOC107984749 [Source:NCBI gene;Acc:107984749]
ENSG00000269883	3.13482	4.60753	1.86942	1.03118	0	0	-3.2205	0.0294967	AC007375.2	14	77140683	77142996	+	2314	antisense	novel transcript, antisense to ZDHHC22
ENSG00000169248	2.08988	4.60753	2.80413	0	0	1.00482	-3.24122	0.0260185	CXCL11	4	76033682	76041415	-	1908	protein_coding	C-X-C motif chemokine ligand 11 [Source:HGNC Symbol;Acc:HGNC:10638]
ENSG00000152661	4.17976	3.68602	1.86942	0	0	1.00482	-3.27627	0.0201292	GJA1	6	121435577	121449727	+	3413	protein_coding	gap junction protein alpha 1 [Source:HGNC Symbol;Acc:HGNC:4274]
ENSG00000199036	4.17976	1.84301	4.67354	0	0	1.00482	-3.4121	0.0259324	MIR219A1	6	33207835	33207944	+	110	miRNA	microRNA 219a-1 [Source:HGNC Symbol;Acc:HGNC:31597]
ENSG00000248213	7.31459	8.29356	6.54296	0	1.05309	1.00482	-3.42813	0.000395683	CICP16	4	118635970	118638782	-	2813	processed_pseudogene	capicua transcriptional repressor pseudogene 16 [Source:HGNC Symbol;Acc:HGNC:38550]
ENSG00000261616	5.22471	3.68602	2.80413	1.03118	0	0	-3.50597	0.0105885	AC036108.3	15	99139317	99145370	+	2677	antisense	novel transcript, antisense to TTC23
ENSG00000171004	2.08988	6.45054	3.73883	0	1.05309	0	-3.54352	0.0469869	HS6ST2	X	132626016	132961395	-	5002	protein_coding	heparan sulfate 6-O-sulfotransferase 2 [Source:HGNC Symbol;Acc:HGNC:19133]
ENSG00000234354	5.22471	5.52904	1.86942	0	1.05309	0	-3.58337	0.0344733	RPS26P47	13	100539901	100540248	-	348	processed_pseudogene	ribosomal protein S26 pseudogene 47 [Source:HGNC Symbol;Acc:HGNC:36368]
ENSG00000150636	3.13482	5.52904	3.73883	0	0	1.00482	-3.62564	0.00870762	CCDC102B	18	68715209	69055189	+	5805	protein_coding	coiled-coil domain containing 102B [Source:HGNC Symbol;Acc:HGNC:26295]
ENSG00000225217	4.17976	6.45054	2.80413	1.03118	0	0	-3.70356	0.0208309	HSPA7	1	161606291	161608217	+	1927	unprocessed_pseudogene	heat shock protein family A (Hsp70) member 7 [Source:HGNC Symbol;Acc:HGNC:5240]
ENSG00000205670	79.4155	146.519	102.818	7.21828	2.10618	15.0723	-3.75224	0.0071462	SMIM11A	21	34375480	34407866	+	4200	protein_coding	small integral membrane protein 11A [Source:HGNC Symbol;Acc:HGNC:1293]
ENSG00000187772	7.31459	10.1366	14.0206	1.03118	1.05309	0	-3.91644	0.00770308	LIN28B	6	104936616	105083332	+	6002	protein_coding	lin-28 homolog B [Source:HGNC Symbol;Acc:HGNC:32207]
ENSG00000187952	15.6741	4.60753	13.0859	1.03118	0	1.00482	-4.03463	0.0359079	HS6ST1P1	1	21428303	21429536	+	1234	processed_pseudogene	heparan sulfate 6-O-sulfotransferase 1 pseudogene 1 [Source:HGNC Symbol;Acc:HGNC:31835]
ENSG00000227372	6.26965	5.52904	4.67354	0	0	1.00482	-4.03502	0.000827461	TP73-AS1	1	3735511	3747373	-	9701	transcribed_unitary_pseudogene	TP73 antisense RNA 1 [Source:HGNC Symbol;Acc:HGNC:29052]
ENSG00000229807	257.056	256.179	245.828	7.21828	11.584	8.03858	-4.82172	3.69303e-07	XIST	X	73820651	73852723	-	25264	lincRNA	X inactive specific transcript [Source:HGNC Symbol;Acc:HGNC:12810]
ENSG00000154734	34.4831	44.2323	44.866	0	2.10618	2.00964	-4.90814	0.000314445	ADAMTS1	21	26835747	26845409	-	7063	protein_coding	ADAM metallopeptidase with thrombospondin type 1 motif 1 [Source:HGNC Symbol;Acc:HGNC:217]
