# Supplementary material for: Molecular Characterization of the Oncogene BTF3 and Its Targets in Colorectal Cancer
Source: Front Cell Dev Biol. 2021 Feb 11;8:601502. doi: 10.3389/fcell.2020.601502 (PMC7905040; doi:10.3389/fcell.2020.601502)
Supplement: Supplementary file 2 [file Table_2.XLSX]

## Sheet: Sheet1
Table S2 ChIP-Seq analysis acquired significant differential peaks between two grops
chr	start	end	summit	M_value	A_value	P_value	Peak_Group	normalized_read_density_in_BTF3-ChIP	normalized_read_density_in_siBTF3-ChIP	Annotation	Detailed Annotation	Distance to TSS	Nearest PromoterID	Entrez ID	Nearest Unigene	Nearest Refseq	Nearest Ensembl	Gene Name	Gene Alias	Gene Description	Gene Type
Y	56850764	56850978	56850871	-0.65449	6.1192	0.000903289	BTF3-ChIP_unique	55.4055	87.2116	Intergenic	BSR/Beta|Satellite|Satellite	-103384	NM_005840	10251	Hs.381912	NM_005840	ENSG00000168939	SPRY3	spry-3	sprouty RTK signaling antagonist 3	protein-coding
Y	56839382	56839596	56839489	-0.4909	5.42996	0.0118032	BTF3-ChIP_unique	36.3658	51.1057	Intergenic	BSR/Beta|Satellite|Satellite	-114766	NM_005840	10251	Hs.381912	NM_005840	ENSG00000168939	SPRY3	spry-3	sprouty RTK signaling antagonist 3	protein-coding
Y	56763409	56763623	56763516	2.11519	5.02014	1.65e-09	BTF3-ChIP_unique	67.5432	15.59	Intergenic	(AATGGAATGG)n|Simple_repeat|Simple_repeat	-190739	NM_005840	10251	Hs.381912	NM_005840	ENSG00000168939	SPRY3	spry-3	sprouty RTK signaling antagonist 3	protein-coding
Y	56685495	56685709	56685602	1.76252	3.612	0.000947993	BTF3-ChIP_unique	22.522	6.63796	Intergenic	(AATGGAATGG)n|Simple_repeat|Simple_repeat	-268653	NM_005840	10251	Hs.381912	NM_005840	ENSG00000168939	SPRY3	spry-3	sprouty RTK signaling antagonist 3	protein-coding
Y	11748311	11748525	11748418	0.09568	4.44513	0.057202	BTF3-ChIP_unique	22.5175	21.0725	Intergenic	(GAATG)n|Satellite|Satellite	673172	NR_033667	352887	Hs.546221	NR_033667	ENSG00000206159	GYG2P1	GYG2P	glycogenin 2 pseudogene 1	pseudo
Y	11747582	11747796	11747689	0.07041	4.56464	0.0572833	BTF3-ChIP_unique	24.2489	23.0938	Intergenic	(GAATG)n|Satellite|Satellite	673901	NR_033667	352887	Hs.546221	NR_033667	ENSG00000206159	GYG2P1	GYG2P	glycogenin 2 pseudogene 1	pseudo
Y	11739206	11739420	11739313	-0.09997	5.23457	0.0432725	BTF3-ChIP_unique	36.3675	38.9771	Intergenic	(GAATG)n|Satellite|Satellite	682277	NR_033667	352887	Hs.546221	NR_033667	ENSG00000206159	GYG2P1	GYG2P	glycogenin 2 pseudogene 1	pseudo
Y	11723195	11723409	11723302	-0.14941	5.39047	0.0394993	BTF3-ChIP_unique	39.8296	44.1757	Intergenic	(GAATG)n|Satellite|Satellite	698288	NR_033667	352887	Hs.546221	NR_033667	ENSG00000206159	GYG2P1	GYG2P	glycogenin 2 pseudogene 1	pseudo
Y	11721905	11722119	11722012	0.27102	8.42383	0.00078039	BTF3-ChIP_unique	377.241	312.633	Intergenic	(GAATG)n|Satellite|Satellite	699578	NR_033667	352887	Hs.546221	NR_033667	ENSG00000206159	GYG2P1	GYG2P	glycogenin 2 pseudogene 1	pseudo
Y	11712527	11712741	11712634	0.02758	6.43627	0.0302003	BTF3-ChIP_unique	87.4301	85.7743	Intergenic	Intergenic	708956	NR_033667	352887	Hs.546221	NR_033667	ENSG00000206159	GYG2P1	GYG2P	glycogenin 2 pseudogene 1	pseudo
Y	11680273	11680487	11680380	-0.01831	4.50211	0.058502	BTF3-ChIP_unique	22.5172	22.8048	Intergenic	Intergenic	741210	NR_033667	352887	Hs.546221	NR_033667	ENSG00000206159	GYG2P1	GYG2P	glycogenin 2 pseudogene 1	pseudo
Y	11643644	11643858	11643751	-0.54766	5.62054	0.00793454	BTF3-ChIP_unique	40.6932	59.4816	Intergenic	Intergenic	777839	NR_033667	352887	Hs.546221	NR_033667	ENSG00000206159	GYG2P1	GYG2P	glycogenin 2 pseudogene 1	pseudo
Y	11539245	11539459	11539352	3.51256	2.28493	6.48e-05	BTF3-ChIP_unique	16.4636	1.44258	Intergenic	(AATGGAATGG)n|Simple_repeat|Simple_repeat	882238	NR_033667	352887	Hs.546221	NR_033667	ENSG00000206159	GYG2P1	GYG2P	glycogenin 2 pseudogene 1	pseudo
Y	11331998	11332212	11332105	-0.66681	6.69502	9.51e-05	BTF3-ChIP_unique	82.2311	130.547	Intergenic	Intergenic	1089485	NR_033667	352887	Hs.546221	NR_033667	ENSG00000206159	GYG2P1	GYG2P	glycogenin 2 pseudogene 1	pseudo
Y	11330193	11330407	11330300	-0.90593	7.23322	8.66e-09	BTF3-ChIP_unique	109.916	205.955	Intergenic	BSR/Beta|Satellite|Satellite	1091290	NR_033667	352887	Hs.546221	NR_033667	ENSG00000206159	GYG2P1	GYG2P	glycogenin 2 pseudogene 1	pseudo
Y	11324546	11324760	11324653	-0.58494	7.42382	1.89e-05	BTF3-ChIP_unique	140.201	210.298	Intergenic	BSR/Beta|Satellite|Satellite	1096937	NR_033667	352887	Hs.546221	NR_033667	ENSG00000206159	GYG2P1	GYG2P	glycogenin 2 pseudogene 1	pseudo
Y	11314703	11314917	11314810	-0.41668	6.97728	0.00170575	BTF3-ChIP_unique	109.057	145.575	Intergenic	LSAU|Satellite|Satellite	1106780	NR_033667	352887	Hs.546221	NR_033667	ENSG00000206159	GYG2P1	GYG2P	glycogenin 2 pseudogene 1	pseudo
Y	11014267	11014481	11014374	-0.13151	4.98739	0.0466629	BTF3-ChIP_unique	30.3081	33.2007	Intergenic	(CATTC)n|Satellite|Satellite	1103576	NR_001540	252955	Hs.522846	NR_001540	ENSG00000239225	TTTY23	NCRNA00148|TTTY23B	testis-specific transcript, Y-linked 23	ncRNA
Y	10987725	10987939	10987832	-0.53489	4.76031	0.0219775	BTF3-ChIP_unique	22.5158	32.6215	Intergenic	Intergenic	1077034	NR_001540	252955	Hs.522846	NR_001540	ENSG00000239225	TTTY23	NCRNA00148|TTTY23B	testis-specific transcript, Y-linked 23	ncRNA
Y	10911591	10911805	10911698	-0.8927	4.04638	0.0121429	BTF3-ChIP_unique	12.126	22.5137	Intergenic	BSR/Beta|Satellite|Satellite	1000900	NR_001540	252955	Hs.522846	NR_001540	ENSG00000239225	TTTY23	NCRNA00148|TTTY23B	testis-specific transcript, Y-linked 23	ncRNA
Y	10746819	10747033	10746926	-0.59476	5.17712	0.0100684	BTF3-ChIP_unique	29.4408	44.4621	Intergenic	(CCATT)n|Simple_repeat|Simple_repeat	836128	NR_001540	252955	Hs.522846	NR_001540	ENSG00000239225	TTTY23	NCRNA00148|TTTY23B	testis-specific transcript, Y-linked 23	ncRNA
Y	10682420	10682634	10682527	0.0545	4.52014	0.058502	BTF3-ChIP_unique	23.3831	22.5162	Intergenic	(TCCAT)n|Simple_repeat|Simple_repeat	771729	NR_001540	252955	Hs.522846	NR_001540	ENSG00000239225	TTTY23	NCRNA00148|TTTY23B	testis-specific transcript, Y-linked 23	ncRNA
Y	10657211	10657425	10657318	-0.07008	4.1496	0.0660303	BTF3-ChIP_unique	17.3224	18.1846	Intergenic	(TCCAT)n|Simple_repeat|Simple_repeat	746520	NR_001540	252955	Hs.522846	NR_001540	ENSG00000239225	TTTY23	NCRNA00148|TTTY23B	testis-specific transcript, Y-linked 23	ncRNA
9	72107787	72108001	72107894	5.4332	4.24593	5.02e-34	BTF3-ChIP_unique	124.718	2.88651	Intergenic	(TCA)n|Simple_repeat|Simple_repeat	-6701	NM_001242507	9615	Hs.494163	NM_004293	ENSG00000119125	GDA	CYPIN|GAH|GUANASE|NEDASIN	guanine deaminase	protein-coding
9	70038247	70038461	70038354	0.24585	6.14476	0.0201875	BTF3-ChIP_unique	77.0477	64.976	Intergenic	(TGGAA)n|Simple_repeat|Simple_repeat	-5227	NM_001347990	256691	Hs.547172	NM_153267	ENSG00000165072	MAMDC2	-	MAM domain containing 2	protein-coding
9	67723765	67723979	67723872	0.03127	4.731	0.0540384	BTF3-ChIP_unique	26.8459	26.2703	Intergenic	SST1|Satellite|centr	2871	NR_027422	100133121	Hs.744835	NR_027422		FAM27B	FAM27A2	family with sequence similarity 27 member B	ncRNA
9	65389790	65390004	65389897	-0.68593	4.65899	0.0139882	BTF3-ChIP_unique	19.9183	32.0434	Intergenic	SST1|Satellite|centr	-104688	NM_001126334	653427	Hs.714683	NM_001126334	ENSG00000204779	FOXD4L5	bA15J10.2	forkhead box D4 like 5	protein-coding
9	63843733	63843937	63843835	-0.58391	3.08496	0.0741882	siBTF3-ChIP_unique	6.93072	10.3885	intron (NR_033907, intron 4 of 8)	AluSg7|SINE|Alu	15799	NR_033907	642236	Hs.650100	NR_033907		FRG1JP	-	FSHD region gene 1 family member J, pseudogene	pseudo
9	63784552	63784756	63784654	-0.62732	3.56593	0.0487083	siBTF3-ChIP_unique	9.52864	14.7188	Intergenic	CpG	-28287	NR_146626	203274	Hs.599821	NR_146625		LINC00537	-	long intergenic non-protein coding RNA 537	ncRNA
9	43322341	43322545	43322443	-0.71576	3.95794	0.0262857	siBTF3-ChIP_unique	12.1262	19.9155	Intergenic	(TTCGA)n|Simple_repeat|Simple_repeat	196277	NR_160669	102724904		NR_160669		LOC102724904	-	methylenetetrahydrofolate dehydrogenase (NADP+ dependent) 1 like pseudogene	pseudo
9	42900248	42900462	42900355	0.4124	6.52813	0.00476483	BTF3-ChIP_unique	106.472	80	Intergenic	Intergenic	111955	NR_131213	105500239		NR_131213		XLOC_007697	-	uncharacterized LOC105500239	ncRNA
9	40908456	40908670	40908563	0.2732	5.41049	0.0296783	BTF3-ChIP_unique	46.7563	38.69	Intergenic	CER|Satellite|Satellite	20529	NR_031629	100302167		NR_031629	ENSG00000275377	MIR1299	MIRN1299|hsa-mir-1299	microRNA 1299	ncRNA
9	37472628	37472842	37472735	2.08334	3.33621	0.000490099	BTF3-ChIP_unique	20.7909	4.90599	Intergenic	Intergenic	-7285	NM_014872	9925	Hs.161276	NM_014872	ENSG00000168795	ZBTB5	-	zinc finger and BTB domain containing 5	protein-coding
9	10190	10404	10297	2.12682	2.72972	0.00259399	BTF3-ChIP_unique	13.8626	3.174	Intergenic	(TAACCC)n|Simple_repeat|Simple_repeat	-1690	NR_051986	100287596	Hs.719844	NR_051986		DDX11L5	-	DEAD/H-box helicase 11 like 5	pseudo
8	43239556	43239770	43239663	1.07243	6.32176	4.81e-07	BTF3-ChIP_unique	116	55.1597	Intergenic	SAR|Satellite|Satellite	-52779	NM_001005365	340441	Hs.531579	NM_001002920	ENSG00000188877	POTEA	A26A1|CT104.3|POTE-8|POTE8	POTE ankyrin domain family member A	protein-coding
8	43237662	43237876	43237769	1.6841	6.16905	7.03e-13	BTF3-ChIP_unique	128.989	40.1409	Intergenic	SAR|Satellite|Satellite	-54673	NM_001005365	340441	Hs.531579	NM_001002920	ENSG00000188877	POTEA	A26A1|CT104.3|POTE-8|POTE8	POTE ankyrin domain family member A	protein-coding
8	143669436	143669650	143669543	0.39791	3.76374	0.0566649	BTF3-ChIP_unique	15.5916	11.8333	Intergenic	Intergenic	-14936	NR_110191	286075	Hs.521922	NM_173831	ENSG00000181135	ZNF707	-	zinc finger protein 707	protein-coding
8	126387383	126387587	126387485	-0.24016	3.37242	0.084094	siBTF3-ChIP_unique	9.52908	11.255	Intergenic	Intergenic	61990	NR_125421	101927657	Hs.552133	NR_125421	ENSG00000244791	LOC101927657	-	uncharacterized LOC101927657	ncRNA
8	125500189	125500393	125500291	-1.61958	3.77248	0.00122449	siBTF3-ChIP_unique	7.79577	23.9553	Intergenic	Intergenic	68082	NM_001282985	10221	Hs.444947	NM_025195	ENSG00000173334	TRIB1	C8FW|GIG-2|GIG2|SKIP1|TRB-1|TRB1	tribbles pseudokinase 1	protein-coding
7	97541366	97541570	97541468	-1.12701	3.52628	0.0161167	siBTF3-ChIP_unique	7.79623	17.0275	Intergenic	LTR12C|LTR|ERV1	-190618	NM_013996	6863	Hs.2563	NM_003182	ENSG00000006128	TAC1	Hs.2563|NK2|NKNA|NPK|TAC2	tachykinin precursor 1	protein-coding
7	94011864	94012068	94011966	-0.1306	3.66546	0.0774905	siBTF3-ChIP_unique	12.1271	13.2761	Intergenic	LTR12C|LTR|ERV1	-7611	NR_133908	10282	Hs.489132	NM_005868	ENSG00000105829	BET1	HBET1	Bet1 golgi vesicular membrane trafficking protein	protein-coding
7	92189621	92189825	92189723	-1.0517	3.48864	0.0219187	siBTF3-ChIP_unique	7.7963	16.1615	Intergenic	L1PA3|LINE|L1	14375	NR_031616	100302218		NR_031616	ENSG00000221520	MIR1285-1	MIRN1285-1|hsa-mir-1285-1	microRNA 1285-1	ncRNA
7	91627346	91627550	91627448	-0.97224	3.44892	0.029225	siBTF3-ChIP_unique	7.79638	15.2956	Intergenic	LTR12C|LTR|ERV1	253254	NM_006980	7978	Hs.532216	NM_006980	ENSG00000127989	MTERF1	MTERF	mitochondrial transcription termination factor 1	protein-coding
7	91610106	91610310	91610208	-1.13618	2.68316	0.0305481	siBTF3-ChIP_unique	4.33212	9.5219	Intergenic	Intergenic	270494	NM_006980	7978	Hs.532216	NM_006980	ENSG00000127989	MTERF1	MTERF	mitochondrial transcription termination factor 1	protein-coding
7	90334612	90334816	90334714	-0.92529	3.57741	0.0304427	siBTF3-ChIP_unique	8.66238	16.4505	promoter-TSS (NR_110085)	promoter-TSS (NR_110085)	-509	NR_110085	101927446	Hs.734999	NR_110085	ENSG00000105793	LOC101927446	-	uncharacterized LOC101927446	ncRNA
7	85822032	85822236	85822134	-0.73629	3.6204	0.0395755	siBTF3-ChIP_unique	9.52852	15.8734	Intergenic	MER52D|LTR|ERV1	401012	NR_134240	105375380	Hs.679608	NR_134240	ENSG00000225128	LINC00972	-	long intergenic non-protein coding RNA 972	ncRNA
7	83674549	83674753	83674651	-0.68283	3.59368	0.0487083	siBTF3-ChIP_unique	9.52858	15.2961	Intergenic	LTR12C|LTR|ERV1	-25512	NM_012431	9723	Hs.440730	NM_012431	ENSG00000170381	SEMA3E	M-SEMAH|M-SemaK|SEMAH|coll-5	semaphorin 3E	protein-coding
7	81535683	81535887	81535785	0.03306	3.68316	0.0774905	siBTF3-ChIP_unique	12.9932	12.6989	intron (NR_136264, intron 3 of 4)	LTR1F2|LTR|ERV1	26034	NR_136264	105369146	Hs.730390	NR_136264		LOC105369146	-	uncharacterized LOC105369146	ncRNA
7	81071279	81071483	81071381	-0.91672	3.42118	0.029225	siBTF3-ChIP_unique	7.79643	14.7183	Intergenic	LTR12C|LTR|ERV1	-148992	NM_001350120	10512	Hs.269109	NM_006379	ENSG00000075223	SEMA3C	SEMAE|SemE	semaphorin 3C	protein-coding
7	6497514	6497718	6497616	-0.97224	3.44892	0.029225	siBTF3-ChIP_unique	7.79638	15.2956	3' UTR (NM_001145118, exon 22 of 22)	3' UTR (NM_001145118, exon 22 of 22)	-13464	NM_001100603	11014	Hs.654552	NM_006854	ENSG00000136240	KDELR2	ELP-1|ERD2.2	KDEL endoplasmic reticulum protein retention receptor 2	protein-coding
7	62276065	62276269	62276167	-0.77458	4.08684	0.0214835	siBTF3-ChIP_unique	12.992	22.2252	Intergenic	CpG	1027889	NR_003952	643955	Hs.583308	NR_003952	ENSG00000185037	ZNF733P	ZNF733	zinc finger protein 733, pseudogene	pseudo
7	21329199	21329403	21329301	-0.67048	3.29809	0.0600672	siBTF3-ChIP_unique	7.79666	12.4092	Intergenic	MER52D|LTR|ERV1	-98782	NM_001326542	6671	Hs.88013	NM_003112	ENSG00000105866	SP4	HF1B|SPR-1	Sp4 transcription factor	protein-coding
7	1758428	1758632	1758530	-0.2989	3.6427	0.0664204	siBTF3-ChIP_unique	11.2609	13.8532	Intergenic	Intergenic	-16220	NR_120508	101927125	Hs.633957	NR_120508	ENSG00000236081	ELFN1-AS1	MYCLo-2	ELFN1 antisense RNA 1	ncRNA
7	158147446	158147660	158147553	-0.86364	4.80919	0.00450152	BTF3-ChIP_unique	20.7836	37.8183	intron (NM_130843, intron 6 of 21)	intron (NM_130843, intron 6 of 21)	292968	NR_038966	100506585	Hs.661265	NR_038966		LOC100506585	-	uncharacterized LOC100506585	ncRNA
7	107770021	107770235	107770128	0.82702	3.07994	0.0472107	BTF3-ChIP_unique	11.2624	6.34854	intron (NM_000111, intron 18 of 20)	(TCTT)n|Simple_repeat|Simple_repeat	-25547	NR_144537	101927974	Hs.432792	NR_144536	ENSG00000241764	LOC101927974	-	uncharacterized LOC101927974	ncRNA
7	106331705	106331909	106331807	-1.07684	2.91645	0.0333252	siBTF3-ChIP_unique	5.19825	10.9652	Intergenic	LTR16A1|LTR|ERVL	-46824	NM_005746	10135	Hs.489615	NM_005746	ENSG00000105835	NAMPT	1110035O14Rik|PBEF|PBEF1|VF|VISFATIN	nicotinamide phosphoribosyltransferase	protein-coding
7	103016719	103016923	103016821	-0.50183	3.62869	0.0487083	siBTF3-ChIP_unique	10.3947	14.719	intron (NR_105043, intron 7 of 20)	L1PA5|LINE|L1	43391	NM_001085386	58160	Hs.621233	NM_001085386	ENSG00000230257	NFE4	NF-E4	nuclear factor, erythroid 4	protein-coding
7	101978255	101978459	101978357	-1.11461	3.35022	0.0203304	siBTF3-ChIP_unique	6.93028	15.0066	intron (NM_001202544, intron 2 of 21)	L2a|LINE|L2	160731	NM_181552	1523	Hs.191482	NM_001913	ENSG00000257923	CUX1	CASP|CDP|CDP/Cut|CDP1|COY1|CUTL1|CUX|Clox|Cux/CDP|GDDI|GOLIM6|Nbla10317|p100|p110|p200|p75	cut like homeobox 1	protein-coding
6	6794768	6794982	6794875	3.60928	3.91881	1.37e-12	BTF3-ChIP_unique	52.8362	4.32942	Intergenic	Intergenic	-172049	NR_026970	285780	Hs.655737	NM_173675	ENSG00000216863	LY86-AS1	LY86-AS|LY86AS	LY86 antisense RNA 1	ncRNA
6	60241454	60241668	60241561	1.06469	3.78398	0.0139908	BTF3-ChIP_unique	19.9225	9.52442	Intergenic	ALR/Alpha|Satellite|centr	-1332569	NM_001190706	100463487		NM_001190706		MTRNR2L9	HN9	MT-RNR2 like 9	protein-coding
6	60237529	60237743	60237636	1.28592	3.85022	0.00326531	BTF3-ChIP_unique	22.5207	9.23594	Intergenic	ALR/Alpha|Satellite|centr	-1336494	NM_001190706	100463487		NM_001190706		MTRNR2L9	HN9	MT-RNR2 like 9	protein-coding
6	149978080	149978294	149978187	4.83891	4.32732	1.15e-27	BTF3-ChIP_unique	107.394	3.75253	Intergenic	Intergenic	14244	NM_001317089	80329	Hs.653255	NM_025218	ENSG00000111981	ULBP1	N2DL-1|NKG2DL1|RAET1I	UL16 binding protein 1	protein-coding
5	73502905	73503119	73503012	6.78096	5.18316	1.19e-109	BTF3-ChIP_unique	380.998	3.46459	exon (NM_001207, exon 4 of 6)	exon (NM_001207, exon 4 of 6)	4587	NM_001207	689	Hs.591768	NM_001207	ENSG00000145741	BTF3	BETA-NAC|BTF3a|BTF3b|NACB	basic transcription factor 3	protein-coding
5	73498623	73498837	73498730	6.00812	4.67104	3.54e-57	BTF3-ChIP_unique	204.379	3.17548	exon (NM_001037637, exon 1 of 6)	exon (NM_001037637, exon 1 of 6)	305	NM_001207	689	Hs.591768	NM_001207	ENSG00000145741	BTF3	BETA-NAC|BTF3a|BTF3b|NACB	basic transcription factor 3	protein-coding
5	49659754	49659968	49659861	-0.07513	8.69591	0.0103455	BTF3-ChIP_unique	404.037	425.636	Intergenic	(TCCAT)n|Simple_repeat|Simple_repeat	781427	NM_198449	133418	Hs.561411	NM_198449	ENSG00000170571	EMB	GP70	embigin	protein-coding
5	49601966	49602180	49602073	-0.28333	9.11249	5.73e-05	BTF3-ChIP_unique	501.752	610.631	Intergenic	(TGGAA)n|Simple_repeat|Simple_repeat	839215	NM_198449	133418	Hs.561411	NM_198449	ENSG00000170571	EMB	GP70	embigin	protein-coding
5	49601503	49601717	49601610	-0.37748	9.25341	2.98e-07	BTF3-ChIP_unique	535.472	695.616	Intergenic	(TGGAA)n|Simple_repeat|Simple_repeat	839678	NM_198449	133418	Hs.561411	NM_198449	ENSG00000170571	EMB	GP70	embigin	protein-coding
5	46433522	46433736	46433629	0.44111	3.82012	0.0566649	BTF3-ChIP_unique	16.4576	12.1221	Intergenic	ALR/Alpha|Satellite|centr	-737249	NM_021072	348980	Hs.353176	NM_021072	ENSG00000164588	HCN1	BCNG-1|BCNG1|EIEE24|HAC-2	hyperpolarization activated cyclic nucleotide gated potassium channel 1	protein-coding
5	34196173	34196377	34196275	-2.11358	1.85022	0.0219727	siBTF3-ChIP_unique	1.73319	7.50061	intron (NR_146599, intron 2 of 11)	AluSz6|SINE|Alu	6694	NR_157803	646652	Hs.546584	NR_157803		LOC646652	-	integral membrane glycoprotein-like pseudogene	pseudo
5	34190213	34190427	34190320	0.01403	4.87284	0.0521584	BTF3-ChIP_unique	29.4429	29.1581	non-coding (NR_157803, exon 1 of 1)	non-coding (NR_157803, exon 1 of 1)	739	NR_157803	646652	Hs.546584	NR_157803		LOC646652	-	integral membrane glycoprotein-like pseudogene	pseudo
5	106154134	106154338	106154236	-1.84	2.71313	0.00694275	siBTF3-ChIP_unique	3.46567	12.4074	Intergenic	LTR12C|LTR|ERV1	856778	NR_104671	102467213	Hs.570923	NR_104671	ENSG00000251027	LINC01950	-	long intergenic non-protein coding RNA 1950	ncRNA
4	99840969	99841183	99841076	2.24909	2.91645	0.00092411	BTF3-ChIP_unique	16.4611	3.4627	intron (NM_001306151, intron 3 of 9)	intron (NM_001306151, intron 3 of 9)	24249	NM_014395	27071	Hs.436271	NM_014395	ENSG00000070190	DAPP1	BAM32	dual adaptor of phosphotyrosine and 3-phosphoinositides 1	protein-coding
4	99747959	99748173	99748066	2.33771	3.62396	1.38e-05	BTF3-ChIP_unique	27.7193	5.48354	Intergenic	MLT1A1|LTR|ERVL-MaLR	-68761	NM_001306151	27071	Hs.436271	NM_014395	ENSG00000070190	DAPP1	BAM32	dual adaptor of phosphotyrosine and 3-phosphoinositides 1	protein-coding
4	51107238	51107452	51107345	1.1926	5.73495	3.41e-06	BTF3-ChIP_unique	80.5185	35.2279	Intergenic	SAR|Satellite|Satellite	-735655	NM_001287757	23142	Hs.605388	NM_015115	ENSG00000109184	DCUN1D4	-	defective in cullin neddylation 1 domain containing 4	protein-coding
4	49710663	49710877	49710770	1.32781	8.72147	1.5e-41	BTF3-ChIP_unique	668.777	266.422	Intergenic	SAR|Satellite|Satellite	724128	NM_001286791	80157	Hs.479703	NM_025087	ENSG00000109182	CWH43	CWH43-C|PGAP2IP	cell wall biogenesis 43 C-terminal homolog	protein-coding
4	49709317	49709531	49709424	1.52669	8.5572	2.73e-48	BTF3-ChIP_unique	639.386	221.913	Intergenic	SAR|Satellite|Satellite	722782	NM_001286791	80157	Hs.479703	NM_025087	ENSG00000109182	CWH43	CWH43-C|PGAP2IP	cell wall biogenesis 43 C-terminal homolog	protein-coding
4	49657492	49657706	49657599	-0.07573	7.96361	0.0150743	BTF3-ChIP_unique	243.157	256.261	Intergenic	(GAATG)n|Satellite|Satellite	670957	NM_001286791	80157	Hs.479703	NM_025087	ENSG00000109182	CWH43	CWH43-C|PGAP2IP	cell wall biogenesis 43 C-terminal homolog	protein-coding
4	49646243	49646457	49646350	0.2019	4.21523	0.0578634	BTF3-ChIP_unique	19.9204	17.3189	Intergenic	(GAATG)n|Satellite|Satellite	659708	NM_001286791	80157	Hs.479703	NM_025087	ENSG00000109182	CWH43	CWH43-C|PGAP2IP	cell wall biogenesis 43 C-terminal homolog	protein-coding
4	49642569	49642783	49642676	-0.01134	5.25736	0.0456115	BTF3-ChIP_unique	38.0991	38.3998	Intergenic	(GAATG)n|Satellite|Satellite	656034	NM_001286791	80157	Hs.479703	NM_025087	ENSG00000109182	CWH43	CWH43-C|PGAP2IP	cell wall biogenesis 43 C-terminal homolog	protein-coding
4	49634147	49634361	49634254	0.30965	5.59151	0.021764	BTF3-ChIP_unique	53.6808	43.3116	Intergenic	(GAATG)n|Satellite|Satellite	647612	NM_001286791	80157	Hs.479703	NM_025087	ENSG00000109182	CWH43	CWH43-C|PGAP2IP	cell wall biogenesis 43 C-terminal homolog	protein-coding
4	49321341	49321555	49321448	-0.85591	5.02764	0.00254732	BTF3-ChIP_unique	24.2462	43.8831	Intergenic	(CA)n|Simple_repeat|Simple_repeat	334806	NM_001286791	80157	Hs.479703	NM_025087	ENSG00000109182	CWH43	CWH43-C|PGAP2IP	cell wall biogenesis 43 C-terminal homolog	protein-coding
4	49307270	49307484	49307377	-0.62163	4.80367	0.0152642	BTF3-ChIP_unique	22.5156	34.6427	Intergenic	MER21B|LTR|ERVL	320735	NM_001286791	80157	Hs.479703	NM_025087	ENSG00000109182	CWH43	CWH43-C|PGAP2IP	cell wall biogenesis 43 C-terminal homolog	protein-coding
4	49270739	49270943	49270841	-0.7727	4.76374	0.00739818	siBTF3-ChIP_unique	20.7838	35.5084	Intergenic	Intergenic	284199	NM_001286791	80157	Hs.479703	NM_025087	ENSG00000109182	CWH43	CWH43-C|PGAP2IP	cell wall biogenesis 43 C-terminal homolog	protein-coding
4	49154372	49154586	49154479	-0.10609	7.64537	0.0150488	BTF3-ChIP_unique	192.983	207.709	Intergenic	(TCCAT)n|Simple_repeat|Simple_repeat	167837	NM_001286791	80157	Hs.479703	NM_025087	ENSG00000109182	CWH43	CWH43-C|PGAP2IP	cell wall biogenesis 43 C-terminal homolog	protein-coding
4	49149325	49149539	49149432	0.65268	9.70993	2.48e-21	BTF3-ChIP_unique	1050.07	667.946	Intergenic	(TCCAT)n|Simple_repeat|Simple_repeat	162790	NM_001286791	80157	Hs.479703	NM_025087	ENSG00000109182	CWH43	CWH43-C|PGAP2IP	cell wall biogenesis 43 C-terminal homolog	protein-coding
4	49147282	49147496	49147389	0.0704	8.00877	0.0149165	BTF3-ChIP_unique	263.922	251.353	Intergenic	(TCCAT)n|Simple_repeat|Simple_repeat	160747	NM_001286791	80157	Hs.479703	NM_025087	ENSG00000109182	CWH43	CWH43-C|PGAP2IP	cell wall biogenesis 43 C-terminal homolog	protein-coding
4	49139617	49139831	49139724	0.09705	7.49784	0.017183	BTF3-ChIP_unique	186.932	174.77	Intergenic	(TCCAT)n|Simple_repeat|Simple_repeat	153082	NM_001286791	80157	Hs.479703	NM_025087	ENSG00000109182	CWH43	CWH43-C|PGAP2IP	cell wall biogenesis 43 C-terminal homolog	protein-coding
4	49137101	49137315	49137208	-0.06839	6.44075	0.0288507	BTF3-ChIP_unique	84.8331	88.9512	Intergenic	(TCCAT)n|Simple_repeat|Simple_repeat	150566	NM_001286791	80157	Hs.479703	NM_025087	ENSG00000109182	CWH43	CWH43-C|PGAP2IP	cell wall biogenesis 43 C-terminal homolog	protein-coding
4	49131620	49131834	49131727	0.00039	4.04041	0.069975	BTF3-ChIP_unique	16.4567	16.4523	Intergenic	(TCCAT)n|Simple_repeat|Simple_repeat	145085	NM_001286791	80157	Hs.479703	NM_025087	ENSG00000109182	CWH43	CWH43-C|PGAP2IP	cell wall biogenesis 43 C-terminal homolog	protein-coding
4	49118864	49119078	49118971	0.01337	8.0467	0.0171905	BTF3-ChIP_unique	265.65	263.2	Intergenic	(TCCAT)n|Simple_repeat|Simple_repeat	132329	NM_001286791	80157	Hs.479703	NM_025087	ENSG00000109182	CWH43	CWH43-C|PGAP2IP	cell wall biogenesis 43 C-terminal homolog	protein-coding
4	49110630	49110844	49110737	0.0689	7.63962	0.0180375	BTF3-ChIP_unique	204.233	194.709	Intergenic	(CATTC)n|Satellite|Satellite	124095	NM_001286791	80157	Hs.479703	NM_025087	ENSG00000109182	CWH43	CWH43-C|PGAP2IP	cell wall biogenesis 43 C-terminal homolog	protein-coding
4	49108256	49108470	49108363	-0.09383	7.96751	0.0133579	BTF3-ChIP_unique	242.291	258.573	Intergenic	(CATTC)n|Satellite|Satellite	121721	NM_001286791	80157	Hs.479703	NM_025087	ENSG00000109182	CWH43	CWH43-C|PGAP2IP	cell wall biogenesis 43 C-terminal homolog	protein-coding
4	49104332	49104546	49104439	-0.28713	7.6215	0.00266165	BTF3-ChIP_unique	178.272	217.53	Intergenic	(CATTC)n|Satellite|Satellite	117797	NM_001286791	80157	Hs.479703	NM_025087	ENSG00000109182	CWH43	CWH43-C|PGAP2IP	cell wall biogenesis 43 C-terminal homolog	protein-coding
4	49102433	49102647	49102540	-0.05439	7.69512	0.0181409	BTF3-ChIP_unique	203.365	211.178	Intergenic	(CATTC)n|Satellite|Satellite	115898	NM_001286791	80157	Hs.479703	NM_025087	ENSG00000109182	CWH43	CWH43-C|PGAP2IP	cell wall biogenesis 43 C-terminal homolog	protein-coding
4	49097172	49097386	49097279	-0.33817	7.40354	0.00232477	BTF3-ChIP_unique	150.587	190.365	Intergenic	(CATTC)n|Satellite|Satellite	110637	NM_001286791	80157	Hs.479703	NM_025087	ENSG00000109182	CWH43	CWH43-C|PGAP2IP	cell wall biogenesis 43 C-terminal homolog	protein-coding
4	49092689	49092903	49092796	-0.17685	7.15615	0.0133982	BTF3-ChIP_unique	134.152	151.647	Intergenic	(CATTC)n|Satellite|Satellite	106154	NM_001286791	80157	Hs.479703	NM_025087	ENSG00000109182	CWH43	CWH43-C|PGAP2IP	cell wall biogenesis 43 C-terminal homolog	protein-coding
4	40295249	40295453	40295351	-0.17332	3.57994	0.0743909	siBTF3-ChIP_unique	11.2611	12.6986	Intergenic	Intergenic	-11834	NR_121641	101060498	Hs.351492	NR_121640	ENSG00000249241	LINC02265	-	long intergenic non-protein coding RNA 2265	ncRNA
4	19077679	19077893	19077786	0.85052	0.95345	0.125	BTF3-ChIP_unique	2.60035	1.44211	Intergenic	L1MA10|LINE|L1	-1055911	NR_158564	254251	Hs.446201	NM_153686	ENSG00000178177	LCORL	MLR1	ligand dependent nuclear receptor corepressor like	protein-coding
4	190179486	190179700	190179593	-0.93732	7.64379	1.56e-11	BTF3-ChIP_unique	144.521	276.753	intron (NR_137167, intron 2 of 5)	BSR/Beta|Satellite|Satellite	5819	NM_001293798	100288687	Hs.728749	NM_001205218	ENSG00000260596	DUX4	DUX4L	double homeobox 4	protein-coding
4	136101443	136101657	136101550	2.37467	2.85368	0.00092411	BTF3-ChIP_unique	16.4614	3.1741	Intergenic	Intergenic	-187870	NR_103763	100507528	Hs.518987	NR_103762	ENSG00000248330	LINC00613	-	long intergenic non-protein coding RNA 613	ncRNA
3	93470478	93470692	93470585	1.52967	12.3196	7.12e-218	BTF3-ChIP_unique	8685.74	3008.36	Intergenic	SAR|Satellite|Satellite	503496	NM_001314077	5627	Hs.64016	NM_000313	ENSG00000184500	PROS1	PROS|PS21|PS22|PS23|PS24|PS25|PSA|THPH5|THPH6	protein S	protein-coding
3	90538699	90538913	90538806	1.2072	3.51118	0.0161167	BTF3-ChIP_unique	17.325	7.5036	Intergenic	ALR/Alpha|Satellite|centr	1431185	NM_182644	2042	Hs.123642	NM_005233	ENSG00000044524	EPHA3	EK4|ETK|ETK1|HEK|HEK4|TYRO4	EPH receptor A3	protein-coding
3	75749768	75749982	75749875	-0.35667	4.21888	0.0468418	BTF3-ChIP_unique	16.456	21.0714	intron (NM_001324028, intron 2 of 5)	CER|Satellite|Satellite	11595	NR_036235	100422955		NR_036235	ENSG00000266396	MIR4273	-	microRNA 4273	ncRNA
3	75669149	75669363	75669256	-0.48485	8.03372	1.17e-05	BTF3-ChIP_unique	221.52	310.003	Intergenic	CpG	-3025	NR_040005	401074	Hs.528540	NR_040004	ENSG00000242516	LINC00960	-	long intergenic non-protein coding RNA 960	ncRNA
3	75639402	75639606	75639504	-1.28842	3.0222	0.0163422	siBTF3-ChIP_unique	5.19812	12.6969	Intergenic	LTR17|LTR|ERV1	8741	NR_031714	100302212		NR_031714	ENSG00000283894	MIR1324	MIRN1324|hsa-mir-1324	microRNA 1324	ncRNA
3	17402053	17402267	17402160	6.94926	5.00421	1.64e-102	BTF3-ChIP_unique	356.768	2.88703	intron (NM_014744, intron 8 of 21)	intron (NM_014744, intron 8 of 21)	297860	NM_001134381	9779	Hs.475629	NM_014744	ENSG00000131374	TBC1D5	-	TBC1 domain family member 5	protein-coding
3	153471235	153471449	153471342	2.67385	2.54373	0.000518799	BTF3-ChIP_unique	14.7297	2.30826	intron (NR_146713, intron 5 of 6)	Tigger1|DNA|TcMar-Tigger	-13153	NR_160966	152118	Hs.58586	NR_160966		C3orf79	-	chromosome 3 open reading frame 79	ncRNA
3	118613233	118613447	118613340	2.93981	2.84674	0.00010556	BTF3-ChIP_unique	19.927	2.59698	intron (NR_135547, intron 2 of 3)	L1PB1|LINE|L1	-28428	NR_135573	101926968	Hs.518185	NR_135573		LOC101926968	-	uncharacterized LOC101926968	ncRNA
3	110856489	110856703	110856596	3.20022	3.80735	5.45e-09	BTF3-ChIP_unique	42.4433	4.61792	Intergenic	Intergenic	213363	NR_045114	100506555	Hs.535689	NR_045114		NECTIN3-AS1	PVRL3-AS1	NECTIN3 antisense RNA 1	ncRNA
3	101457494	101457708	101457601	9.83755	4.7113	7.12e-218	BTF3-ChIP_unique	792.392	0.86605	intron (NM_020654, intron 4 of 23)	intron (NM_020654, intron 4 of 23)	55611	NM_001282802	57337	Hs.529551	NM_020654	ENSG00000138468	SENP7	-	SUMO specific peptidase 7	protein-coding
22	18896358	18896572	18896465	1.72788	4.65644	7.52e-06	BTF3-ChIP_unique	45.8987	13.8566	Intergenic	HSATI|Satellite|Satellite	-2034	NR_136571	100996432	Hs.631668	NR_136571		FAM230F	LINC01663	family with sequence similarity 230 member F	ncRNA
22	18892384	18892598	18892491	0.43355	3.74593	0.0566649	BTF3-ChIP_unique	15.5916	11.5446	intron (NR_136571, intron 1 of 11)	AluSc8|SINE|Alu	1940	NR_136571	100996432	Hs.631668	NR_136571		FAM230F	LINC01663	family with sequence similarity 230 member F	ncRNA
22	18890846	18891060	18890953	-0.12096	4.10106	0.0641437	BTF3-ChIP_unique	16.4565	17.8957	intron (NR_136571, intron 1 of 11)	HSATI|Satellite|Satellite	3478	NR_136571	100996432	Hs.631668	NR_136571		FAM230F	LINC01663	family with sequence similarity 230 member F	ncRNA
22	18733635	18733849	18733742	1.7011	3.6427	0.000947993	BTF3-ChIP_unique	22.5218	6.92661	promoter-TSS (NR_136561)	promoter-TSS (NR_136561)	-172	NR_136561	642643		NR_136561	ENSG00000182824	FAM230E	LINC01662	family with sequence similarity 230 member E	ncRNA
22	18730472	18730686	18730579	0.99061	6.81211	6.05e-08	BTF3-ChIP_unique	158.399	79.7166	Intergenic	AluSc8|SINE|Alu	-3335	NR_136561	642643		NR_136561	ENSG00000182824	FAM230E	LINC01662	family with sequence similarity 230 member E	ncRNA
22	18387477	18387691	18387584	3.26403	3.16096	1.05e-06	BTF3-ChIP_unique	27.7224	2.88576	Intergenic	(ATATATT)n|Simple_repeat|Simple_repeat	-1058	NR_136569	729461	Hs.629498	NM_201401	ENSG00000274044	FAM230J	LINC01660	family with sequence similarity 230 member J	ncRNA
22	16359710	16359924	16359817	0.24973	4.06012	0.0603706	BTF3-ChIP_unique	18.1889	15.2978	Intergenic	(GGAAT)n|Simple_repeat|Simple_repeat	232993	NM_014406	150160	Hs.128342	NM_014406	ENSG00000198445	CCT8L2	CESK1	chaperonin containing TCP1 subunit 8 like 2	protein-coding
22	16354588	16354802	16354695	-0.02244	4.19616	0.0660303	BTF3-ChIP_unique	18.1883	18.4734	Intergenic	(GGAAT)n|Simple_repeat|Simple_repeat	238115	NM_014406	150160	Hs.128342	NM_014406	ENSG00000198445	CCT8L2	CESK1	chaperonin containing TCP1 subunit 8 like 2	protein-coding
22	16352706	16352920	16352813	-0.05905	4.82193	0.0521584	BTF3-ChIP_unique	27.7113	28.8691	Intergenic	(GGAAT)n|Simple_repeat|Simple_repeat	239997	NM_014406	150160	Hs.128342	NM_014406	ENSG00000198445	CCT8L2	CESK1	chaperonin containing TCP1 subunit 8 like 2	protein-coding
22	16347164	16347378	16347271	-0.38464	4.56978	0.0396381	BTF3-ChIP_unique	20.7848	27.1353	Intergenic	(GGAAT)n|Simple_repeat|Simple_repeat	245539	NM_014406	150160	Hs.128342	NM_014406	ENSG00000198445	CCT8L2	CESK1	chaperonin containing TCP1 subunit 8 like 2	protein-coding
22	12693722	12693936	12693829	-0.81798	5.81576	0.000342732	BTF3-ChIP_unique	42.4229	74.7887	Intergenic	CpG	796423	NR_110761	102723769	Hs.652926	NR_110761		LOC102723769	-	uncharacterized LOC102723769	ncRNA
22	12602563	12602767	12602665	-0.59874	3.55164	0.05845	siBTF3-ChIP_unique	9.52867	14.4301	Intergenic	CpG	705259	NR_110761	102723769	Hs.652926	NR_110761		LOC102723769	-	uncharacterized LOC102723769	ncRNA
22	12561581	12561785	12561683	-0.99863	2.61441	0.0436401	siBTF3-ChIP_unique	4.33219	8.65613	Intergenic	THE1C-int|LTR|ERVL-MaLR	664277	NR_110761	102723769	Hs.652926	NR_110761		LOC102723769	-	uncharacterized LOC102723769	ncRNA
22	12395487	12395701	12395594	1.37866	4.38863	0.000499785	BTF3-ChIP_unique	33.7767	12.9897	Intergenic	ALR/Alpha|Satellite|centr	498188	NR_110761	102723769	Hs.652926	NR_110761		LOC102723769	-	uncharacterized LOC102723769	ncRNA
22	12177854	12178068	12177961	-0.606	6.57053	0.000459235	BTF3-ChIP_unique	77.0399	117.257	Intergenic	Intergenic	280555	NR_110761	102723769	Hs.652926	NR_110761		LOC102723769	-	uncharacterized LOC102723769	ncRNA
22	12176769	12176983	12176876	-0.32649	7.51696	0.00213071	BTF3-ChIP_unique	163.564	205.103	Intergenic	ACRO1|Satellite|acro	279470	NR_110761	102723769	Hs.652926	NR_110761		LOC102723769	-	uncharacterized LOC102723769	ncRNA
22	12097867	12098174	12098023	0	4.59984	0.0572833	merged_common	24.2487	24.2487	Intergenic	CpG	200614	NR_110761	102723769	Hs.652926	NR_110761		LOC102723769	-	uncharacterized LOC102723769	ncRNA
22	11881620	11881834	11881727	0.49754	4.54373	0.0297285	BTF3-ChIP_unique	27.7132	19.6297	Intergenic	AluJr|SINE|Alu	-15679	NR_110761	102723769	Hs.652926	NR_110761		LOC102723769	-	uncharacterized LOC102723769	ncRNA
22	11829528	11829732	11829630	-1.77126	2.67878	0.00694275	siBTF3-ChIP_unique	3.4657	11.8302	Intergenic	Intergenic	-67776	NR_110761	102723769	Hs.652926	NR_110761		LOC102723769	-	uncharacterized LOC102723769	ncRNA
22	11817720	11817934	11817827	-0.14538	5.22251	0.0432725	BTF3-ChIP_unique	35.5017	39.2657	Intergenic	Intergenic	-79579	NR_110761	102723769	Hs.652926	NR_110761		LOC102723769	-	uncharacterized LOC102723769	ncRNA
22	11816658	11816872	11816765	-0.4905	4.845	0.0222603	BTF3-ChIP_unique	24.2473	34.0657	Intergenic	ACRO1|Satellite|acro	-80641	NR_110761	102723769	Hs.652926	NR_110761		LOC102723769	-	uncharacterized LOC102723769	ncRNA
22	11814682	11814896	11814789	-0.65146	5.36587	0.00519863	BTF3-ChIP_unique	32.9029	51.6823	Intergenic	ACRO1|Satellite|acro	-82617	NR_110761	102723769	Hs.652926	NR_110761		LOC102723769	-	uncharacterized LOC102723769	ncRNA
22	10764916	10765120	10765018	0.27878	3.90126	0.0677177	siBTF3-ChIP_unique	16.4572	13.5655	Intergenic	AluSz6|SINE|Alu	196511	NR_132320	102723780		NR_132320		FRG1FP	-	FSHD region gene 1 family member F, pseudogene	pseudo
21	9821589	9821803	9821696	-0.42322	5.58871	0.0148885	BTF3-ChIP_unique	41.5594	55.7275	promoter-TSS (NR_038377)	promoter-TSS (NR_038377)	-635	NR_038377	441058	Hs.130535	NR_038377		LINC01667	-	long intergenic non-protein coding RNA 1667	ncRNA
21	9800894	9801108	9801001	0.17701	4.40448	0.0546019	BTF3-ChIP_unique	22.5177	19.9176	intron (NR_038377, intron 3 of 5)	intron (NR_038377, intron 3 of 5)	20060	NR_038377	441058	Hs.130535	NR_038377		LINC01667	-	long intergenic non-protein coding RNA 1667	ncRNA
21	9109218	9109432	9109325	0.73715	4.33089	0.01893	BTF3-ChIP_unique	25.9824	15.5875	intron (NR_038329, intron 2 of 2)	L1MB2|LINE|L1	20436	NR_038329	100132288	Hs.487562	NM_174948	ENSG00000188681	TEKT4P2	MAFIPL|TEKT4P	tektin 4 pseudogene 2	pseudo
21	9099030	9099244	9099137	-0.21538	4.7581	0.0467179	BTF3-ChIP_unique	25.1138	29.1573	intron (NR_038329, intron 2 of 2)	CER|Satellite|Satellite	30624	NR_038329	100132288	Hs.487562	NM_174948	ENSG00000188681	TEKT4P2	MAFIPL|TEKT4P	tektin 4 pseudogene 2	pseudo
21	8465273	8465487	8465380	0.16528	6.45067	0.0226355	BTF3-ChIP_unique	92.6236	82.5977	Intergenic	(CTCT)n|Simple_repeat|Simple_repeat	24234	NR_145822	106632264		NR_145822		RNA28SN1	RNA28S4	RNA, 28S ribosomal N1	rRNA
21	8455748	8455962	8455855	0.2624	5.51895	0.0293915	BTF3-ChIP_unique	50.2184	41.8671	Intergenic	(TCTC)n|Simple_repeat|Simple_repeat	14709	NR_145822	106632264		NR_145822		RNA28SN1	RNA28S4	RNA, 28S ribosomal N1	rRNA
21	8453881	8454095	8453988	0.16132	6.31114	0.0245212	BTF3-ChIP_unique	83.97	75.0863	Intergenic	L1PREC2|LINE|L1	12842	NR_145822	106632264		NR_145822		RNA28SN1	RNA28S4	RNA, 28S ribosomal N1	rRNA
21	8452069	8452283	8452176	-0.64971	5.87179	0.0021766	BTF3-ChIP_unique	46.7511	73.3458	Intergenic	Intergenic	11030	NR_145822	106632264		NR_145822		RNA28SN1	RNA28S4	RNA, 28S ribosomal N1	rRNA
21	8441091	8441305	8441198	-0.68015	5.4898	0.00299916	BTF3-ChIP_unique	35.4995	56.8811	promoter-TSS (NR_003287).2	promoter-TSS (NR_003287).2	52	NR_145822	106632264		NR_145822		RNA28SN1	RNA28S4	RNA, 28S ribosomal N1	rRNA
21	8434082	8434296	8434189	-1.14834	5.45382	3.76e-05	BTF3-ChIP_unique	29.4388	65.2539	non-coding (NR_046235, exon 1 of 1)	non-coding (NR_046235, exon 1 of 1)	967	NR_046235	100861532		NR_046235		RNA45SN5	RNA45S5	RNA, 45S pre-ribosomal N5	rRNA
21	8405480	8405694	8405587	-0.31233	3.40849	0.0770862	BTF3-ChIP_unique	9.529	11.8323	intron (NR_038958, intron 2 of 6).2	(TG)n|Simple_repeat|Simple_repeat	8661	NR_146154	109910382		NR_146154		RNA28SN3	-	RNA, 28S ribosomal N3	rRNA
21	8239128	8239342	8239235	1.00028	4.19937	0.0073873	BTF3-ChIP_unique	25.9833	12.9891	intron (NR_003287, intron 1 of 2)	(T)n|Simple_repeat|Simple_repeat	-10270	NR_128716	103504739		NR_128716	ENSG00000277379	MIR6724-3	hsa-mir-6724-3	microRNA 6724-3	ncRNA
21	8219896	8220110	8220003	0.83185	6.84339	1.97e-06	BTF3-ChIP_unique	153.204	86.0715	TTS (NR_146144)	TTS (NR_146144)	6115	NR_003287	100008589		NR_003287		RNA28SN5	RN28S1|RNA28S5	RNA, 28S ribosomal N5	rRNA
21	7926292	7926506	7926399	-0.23521	10.2131	3.01e-06	BTF3-ChIP_unique	1094.05	1287.78	Intergenic	(ATTCCATTCC)n|Simple_repeat|Simple_repeat	-96767	NM_001369869	102723475		NM_001330065	ENSG00000276289	KCNE1B	-	potassium voltage-gated channel subfamily E regulatory subunit 1B	protein-coding
21	7917741	7917955	7917848	-0.55331	5.71261	0.00493028	BTF3-ChIP_unique	43.2897	63.5255	Intergenic	(ATTCCATTCC)n|Simple_repeat|Simple_repeat	-88216	NM_001369869	102723475		NM_001330065	ENSG00000276289	KCNE1B	-	potassium voltage-gated channel subfamily E regulatory subunit 1B	protein-coding
21	10692736	10692950	10692843	-0.10237	6.68844	0.0246171	BTF3-ChIP_unique	99.5431	106.863	Intergenic	(TTCCA)n|Simple_repeat|Simple_repeat	171329	NM_199260	7179	Hs.122986	NM_199259	ENSG00000274391	TPTE	CT44|PTEN2	transmembrane phosphatase with tensin homology	protein-coding
21	10561242	10561446	10561344	-0.30164	3.26569	0.0800896	siBTF3-ChIP_unique	8.66302	10.6776	intron (NM_199260, intron 8 of 21)	AluSg|SINE|Alu	39830	NM_199260	7179	Hs.122986	NM_199259	ENSG00000274391	TPTE	CT44|PTEN2	transmembrane phosphatase with tensin homology	protein-coding
21	10483806	10484010	10483908	-0.56138	3.88078	0.0402765	siBTF3-ChIP_unique	12.1265	17.8948	intron (NM_182481, intron 7 of 9)	AluSz|SINE|Alu	-37606	NM_199261	7179	Hs.122986	NM_199259	ENSG00000274391	TPTE	CT44|PTEN2	transmembrane phosphatase with tensin homology	protein-coding
21	10336749	10336953	10336851	0.00029	4.1848	0.0660303	siBTF3-ChIP_unique	18.1883	18.1847	Intergenic	AluY|SINE|Alu	-76669	NM_001187	574	Hs.545789	NM_001187		BAGE	BAGE1|CT2.1	B melanoma antigen	protein-coding
21	10325684	10325898	10325791	1.69592	4.69937	4.88e-06	BTF3-ChIP_unique	46.7643	14.4341	Intergenic	AluSc8|SINE|Alu	-87729	NM_001187	574	Hs.545789	NM_001187		BAGE	BAGE1|CT2.1	B melanoma antigen	protein-coding
21	10272380	10272594	10272487	2.62671	5.58731	1.46e-19	BTF3-ChIP_unique	119.483	19.3458	Intergenic	AluSx3|SINE|Alu	-141033	NM_001187	574	Hs.545789	NM_001187		BAGE	BAGE1|CT2.1	B melanoma antigen	protein-coding
21	10270230	10270444	10270337	1.34035	3.87744	0.00326531	BTF3-ChIP_unique	23.3867	9.23601	Intergenic	HSATI|Satellite|Satellite	-143183	NM_001187	574	Hs.545789	NM_001187		BAGE	BAGE1|CT2.1	B melanoma antigen	protein-coding
20	64088679	64088893	64088786	-0.10077	4.36651	0.0611928	BTF3-ChIP_unique	19.9197	21.3608	intron (NM_001200019, intron 2 of 5)	intron (NM_001200019, intron 2 of 5)	3787	NM_001200019	4987	Hs.2859	NM_000913	ENSG00000125510	OPRL1	KOR-3|NOCIR|NOP|NOPr|OOR|ORL1	opioid related nociceptin receptor 1	protein-coding
20	41998532	41998736	41998634	-0.23553	3.81741	0.0697415	siBTF3-ChIP_unique	12.9928	15.2969	Intergenic	CpG	-380257	NM_032221	84181	Hs.740645	NM_032221	ENSG00000124177	CHD6	CHD-6|CHD5|RIGB	chromodomain helicase DNA binding protein 6	protein-coding
20	31819868	31820072	31819970	-0.60174	3.26374	0.0600672	siBTF3-ChIP_unique	7.79673	11.8319	intron (NM_033118, intron 2 of 12)	intron (NM_033118, intron 2 of 12)	595	NM_033118	85366	Hs.86092	NM_033118	ENSG00000101306	MYLK2	KMLC|MLCK|MLCK2|skMLCK	myosin light chain kinase 2	protein-coding
20	31189111	31189325	31189218	-0.18916	4.13515	0.0590797	BTF3-ChIP_unique	16.4563	18.7618	Intergenic	(GGAAT)n|Simple_repeat|Simple_repeat	-68446	NM_001037730	245929	Hs.580793	NM_001037730	ENSG00000215547	DEFB115	DEFB-15	defensin beta 115	protein-coding
20	31158144	31158358	31158251	-0.48348	4.98828	0.0196267	BTF3-ChIP_unique	26.8443	37.5313	Intergenic	(TGGAA)n|Simple_repeat|Simple_repeat	-99413	NM_001037730	245929	Hs.580793	NM_001037730	ENSG00000215547	DEFB115	DEFB-15	defensin beta 115	protein-coding
20	31106707	31106921	31106814	-0.11536	4.43518	0.057202	BTF3-ChIP_unique	20.7854	22.5158	Intergenic	(GGAAT)n|Simple_repeat|Simple_repeat	-150850	NM_001037730	245929	Hs.580793	NM_001037730	ENSG00000215547	DEFB115	DEFB-15	defensin beta 115	protein-coding
20	31105943	31106157	31106050	-0.21409	4.5434	0.0527006	BTF3-ChIP_unique	21.6509	25.1144	Intergenic	(GGAAT)n|Simple_repeat|Simple_repeat	-151614	NM_001037730	245929	Hs.580793	NM_001037730	ENSG00000215547	DEFB115	DEFB-15	defensin beta 115	protein-coding
20	30519576	30519780	30519678	-1.80604	2.69616	0.00694275	siBTF3-ChIP_unique	3.46568	12.1188	Intergenic	ACRO1|Satellite|acro	-116216	NR_045115	140678	Hs.653099	NR_045115		MLLT10P1	MLLT10L|bA348I14.3	MLLT10 pseudogene 1	pseudo
20	30516597	30516811	30516704	0.43355	3.74593	0.0566649	BTF3-ChIP_unique	15.5916	11.5446	Intergenic	Intergenic	-113242	NR_045115	140678	Hs.653099	NR_045115		MLLT10P1	MLLT10L|bA348I14.3	MLLT10 pseudogene 1	pseudo
20	29828700	29828904	29828802	-0.45652	4.10837	0.0472638	siBTF3-ChIP_unique	14.7242	20.2049	Intergenic	LTR6A|LTR|ERV1	-51582	NR_039689	100616194		NR_039689	ENSG00000266017	MIR4477B	-	microRNA 4477b	ncRNA
20	29702407	29702621	29702514	0.52867	4.17215	0.0340668	BTF3-ChIP_unique	21.6529	15.0096	Intergenic	ALR/Alpha|Satellite|centr	153795	NR_133643	105379478	Hs.98121	NR_133643		FAM242B	-	family with sequence similarity 242 member B	ncRNA
20	29217906	29218120	29218013	0.84813	4.41288	0.00918911	BTF3-ChIP_unique	28.5801	15.8764	Intergenic	ALR/Alpha|Satellite|centr	137623	NR_132316	102723316		NR_132316		FRG1DP	-	FSHD region gene 1 family member D, pseudogene	pseudo
20	28308054	28308268	28308161	0.07436	4.07741	0.0679169	BTF3-ChIP_unique	17.3227	16.4524	Intergenic	ALR/Alpha|Satellite|centr	294504	NR_132315	100289097	Hs.529357	NR_132315	ENSG00000282826	FRG1CP	-	FSHD region gene 1 family member C, pseudogene	pseudo
20	26865912	26866116	26866014	-0.82813	1.79248	0.109375	siBTF3-ChIP_unique	2.59982	4.6157	Intergenic	ALR/Alpha|Satellite|centr	-656781	NR_040095	284801	Hs.370699	NR_040095	ENSG00000227195	MIR663AHG	-	MIR663A host gene	ncRNA
20	25771845	25772049	25771947	-0.87323	2.81468	0.0458221	siBTF3-ChIP_unique	5.19838	9.5222	non-coding (NR_026714, exon 4 of 4)	non-coding (NR_026714, exon 4 of 4)	20739	NR_135006	105372582	Hs.516951	NR_135006		LOC105372582	-	uncharacterized LOC105372582	ncRNA
20	14609831	14610045	14609938	1.32301	3.03841	0.0163422	BTF3-ChIP_unique	12.9952	5.19421	intron (NR_104193, intron 1 of 4)	intron (NR_104193, intron 1 of 4)	55554	NR_104193	140848	Hs.570367	NR_104193	ENSG00000227927	MACROD2-IT1	C20orf68|NCRNA00227|bA467D7.4	MACROD2 intronic transcript 1	ncRNA
2	92994304	92994518	92994411	0.73784	3.33089	0.0485158	BTF3-ChIP_unique	12.9943	7.79186	Intergenic	ALR/Alpha|Satellite|centr	1053278	NR_027714	440888	Hs.730239	NM_001032412		ACTR3BP2	FKSG73	ACTR3B pseudogene 2	pseudo
2	92570096	92570310	92570203	0.37397	3.85368	0.0632032	BTF3-ChIP_unique	16.4574	12.6994	Intergenic	ALR/Alpha|Satellite|centr	629070	NR_027714	440888	Hs.730239	NM_001032412		ACTR3BP2	FKSG73	ACTR3B pseudogene 2	pseudo
2	90296350	90296554	90296452	-0.20979	3.98505	0.0658588	siBTF3-ChIP_unique	14.7246	17.0293	Intergenic	(CCAAGCCAG)n|Simple_repeat|Simple_repeat	-658545	NR_136329	101927050	Hs.578075	NR_136329		LOC101927050	-	lysine methyltransferase 2C pseudogene	pseudo
2	89840984	89841198	89841091	-0.09997	5.23457	0.0432725	BTF3-ChIP_unique	36.3675	38.9771	Intergenic	(TGGAA)n|Simple_repeat|Simple_repeat	-203184	NR_136329	101927050	Hs.578075	NR_136329		LOC101927050	-	lysine methyltransferase 2C pseudogene	pseudo
2	89833227	89833441	89833334	-0.07572	6.28919	0.0303054	BTF3-ChIP_unique	76.1794	80.2842	Intergenic	(ATTCC)n|Simple_repeat|Simple_repeat	-195427	NR_136329	101927050	Hs.578075	NR_136329		LOC101927050	-	lysine methyltransferase 2C pseudogene	pseudo
2	89830900	89831114	89831007	-0.19089	6.26239	0.023241	BTF3-ChIP_unique	71.8515	82.0164	Intergenic	(ATTCC)n|Simple_repeat|Simple_repeat	-193100	NR_136329	101927050	Hs.578075	NR_136329		LOC101927050	-	lysine methyltransferase 2C pseudogene	pseudo
2	89829093	89829307	89829200	-0.23855	6.26873	0.0186008	BTF3-ChIP_unique	70.9857	83.7493	Intergenic	(ATTCC)n|Simple_repeat|Simple_repeat	-191293	NR_136329	101927050	Hs.578075	NR_136329		LOC101927050	-	lysine methyltransferase 2C pseudogene	pseudo
2	89828530	89828744	89828637	-0.24847	6.27369	0.0186008	BTF3-ChIP_unique	70.9856	84.327	Intergenic	(ATTCC)n|Simple_repeat|Simple_repeat	-190730	NR_136329	101927050	Hs.578075	NR_136329		LOC101927050	-	lysine methyltransferase 2C pseudogene	pseudo
2	89814326	89814540	89814433	-0.3603	5.70017	0.0174668	BTF3-ChIP_unique	45.8872	58.9053	Intergenic	(ATTCC)n|Simple_repeat|Simple_repeat	-176526	NR_136329	101927050	Hs.578075	NR_136329		LOC101927050	-	lysine methyltransferase 2C pseudogene	pseudo
2	87424350	87424564	87424457	-0.59192	4.612	0.0209296	BTF3-ChIP_unique	19.9185	30.0223	Intergenic	(AGCCAAGCC)n|Simple_repeat|Simple_repeat	-30970	NR_146461	112597	Hs.652166	NR_024204	ENSG00000222041	CYTOR	C2orf59|LINC00152|NCRNA00152	cytoskeleton regulator RNA	ncRNA
2	87398688	87398892	87398790	-1.50199	3.86566	0.00152653	siBTF3-ChIP_unique	8.66178	24.5331	Intergenic	(CCAAGCCAG)n|Simple_repeat|Simple_repeat	-56637	NR_146461	112597	Hs.652166	NR_024204	ENSG00000222041	CYTOR	C2orf59|LINC00152|NCRNA00152	cytoskeleton regulator RNA	ncRNA
2	32916146	32916360	32916253	0.58739	1.08496	0.15625	BTF3-ChIP_unique	2.60027	1.73059	intron (NR_027099, intron 10 of 10)	(G)n|Simple_repeat|Simple_repeat	-10874	NR_027097	285045	Hs.434660	NR_027097	ENSG00000230876	LINC00486	-	long intergenic non-protein coding RNA 486	ncRNA
2	32866723	32866937	32866830	1.26541	1.16096	0.125	BTF3-ChIP_unique	3.46696	1.44219	intron (NR_027098, intron 2 of 5)	(T)n|Simple_repeat|Simple_repeat	41397	NR_027099	285045	Hs.434660	NR_027097	ENSG00000230876	LINC00486	-	long intergenic non-protein coding RNA 486	ncRNA
2	3180884	3181098	3180991	-0.11577	5.02014	0.0460431	BTF3-ChIP_unique	31.1738	33.7784	Intergenic	CpG	-54965	NR_110228	101927554	Hs.638446	NR_110228	ENSG00000234423	LINC01250	-	long intergenic non-protein coding RNA 1250	ncRNA
2	195426157	195426371	195426264	1.50792	3.20893	0.00485158	BTF3-ChIP_unique	15.5937	5.483	Intergenic	Intergenic	-230694	NM_001127257	57181	Hs.650158	NM_020342	ENSG00000196950	SLC39A10	LZT-Hs2	solute carrier family 39 member 10	protein-coding
2	182360017	182360231	182360124	1.31017	3.38574	0.0146125	BTF3-ChIP_unique	16.4593	6.6376	intron (NM_005019, intron 1 of 14)	intron (NM_005019, intron 1 of 14)	66924	NM_001363871	5136	Hs.191046	NM_005019	ENSG00000115252	PDE1A	CAM-PDE 1A|CAM-PDE-1A|HCAM-1|HCAM1|HSPDE1A	phosphodiesterase 1A	protein-coding
2	109199343	109199557	109199450	-0.86537	5.03237	0.00254732	BTF3-ChIP_unique	24.2462	44.1719	intron (NM_001099289, intron 1 of 9)	(AATGG)n|Simple_repeat|Simple_repeat	-57862	NR_036223	100422863		NR_036223	ENSG00000264934	MIR4265	-	microRNA 4265	ncRNA
19	47950222	47950436	47950329	0.44824	3.47564	0.0681916	BTF3-ChIP_unique	12.9939	9.52371	promoter-TSS (NR_024221)	promoter-TSS (NR_024221)	33	NR_024221	100170226	Hs.467061	NR_024221		SNAR-C3	-	small NF90 (ILF3) associated RNA C3	snRNA
19	44411377	44411591	44411484	-0.47067	4.27585	0.0342982	BTF3-ChIP_unique	16.4558	22.8036	Intergenic	ACRO1|Satellite|acro	-9876	NM_001291491	26974	Hs.709428	NM_152354	ENSG00000267508	ZNF285	ZNF285A	zinc finger protein 285	protein-coding
19	37284123	37284327	37284225	-1.15017	1.95345	0.0820312	siBTF3-ChIP_unique	2.59972	5.76984	Intergenic	SST1|Satellite|centr	-15215	NR_029390	284412	Hs.635932	NR_029390		LOC284412	-	uncharacterized LOC284412	ncRNA
19	36269373	36269577	36269475	-1.70669	2.96832	0.00583649	siBTF3-ChIP_unique	4.33182	14.1395	Intergenic	SST1|Satellite|centr	-23547	NM_001366188	147929	Hs.596338	NM_152477	ENSG00000196357	ZNF565	-	zinc finger protein 565	protein-coding
19	34391887	34392101	34391994	-0.01708	4.60837	0.0561376	BTF3-ChIP_unique	24.2487	24.5374	intron (NM_001329910, intron 10 of 18)	intron (NM_001329910, intron 10 of 18)	-12404	NM_001353433	84306	Hs.515344	NM_032346	ENSG00000126249	PDCD2L	-	programmed cell death 2 like	protein-coding
19	24418772	24418986	24418879	1.37906	3.80367	0.00326531	BTF3-ChIP_unique	22.521	8.6586	Intergenic	ALR/Alpha|Satellite|centr	-255432	NR_003603	100101266	Hs.149312	NR_003603	ENSG00000268442	HAVCR1P1	-	hepatitis A virus cellular receptor 1 pseudogene 1	pseudo
19	1393137	1393351	1393244	0.00154	2.37744	0.123047	BTF3-ChIP_unique	5.19892	5.19339	exon (NM_001363602, exon 7 of 8)	exon (NM_001363602, exon 7 of 8)	8298	NM_138924	2593	Hs.81131	NM_000156	ENSG00000130005	GAMT	CCDS2|HEL-S-20|PIG2|TP53I2	guanidinoacetate N-methyltransferase	protein-coding
19	1390954	1391168	1391061	1.0334	3.18316	0.0258751	BTF3-ChIP_unique	12.9948	6.3487	intron (NM_024407, intron 5 of 7)	CpG-13037	7154	NM_024407	374291	Hs.211914	NM_024407	ENSG00000115286	NDUFS7	CI-20|CI-20KD|MC1DN3|MY017|PSST	NADH:ubiquinone oxidoreductase core subunit S7	protein-coding
17	26940651	26940865	26940758	-0.18558	5.81559	0.0302008	BTF3-ChIP_unique	52.8122	60.0619	Intergenic	(GAATG)n|Satellite|Satellite	148483	NR_135673	105371703	Hs.649918	NR_135673		LOC105371703	-	uncharacterized LOC105371703	ncRNA
17	26938024	26938238	26938131	-0.5088	6.04638	0.00402835	BTF3-ChIP_unique	55.4064	78.8356	Intergenic	(GAATG)n|Satellite|Satellite	151110	NR_135673	105371703	Hs.649918	NR_135673		LOC105371703	-	uncharacterized LOC105371703	ncRNA
17	26885661	26885875	26885768	-0.22977	7.4838	0.00653479	BTF3-ChIP_unique	165.297	193.835	Intergenic	ALR/Alpha|Satellite|centr	203473	NR_135673	105371703	Hs.649918	NR_135673		LOC105371703	-	uncharacterized LOC105371703	ncRNA
17	26879096	26879310	26879203	-0.38081	5.37493	0.0212023	BTF3-ChIP_unique	36.3663	47.3515	Intergenic	(TGGAA)n|Simple_repeat|Simple_repeat	210038	NR_135673	105371703	Hs.649918	NR_135673		LOC105371703	-	uncharacterized LOC105371703	ncRNA
17	26877304	26877518	26877411	-0.07433	5.07741	0.0468241	BTF3-ChIP_unique	32.9052	34.645	Intergenic	(TGGAA)n|Simple_repeat|Simple_repeat	211830	NR_135673	105371703	Hs.649918	NR_135673		LOC105371703	-	uncharacterized LOC105371703	ncRNA
17	26842598	26842812	26842705	-0.07668	5.91783	0.0348819	BTF3-ChIP_unique	58.8711	62.0848	Intergenic	(TGGAA)n|Simple_repeat|Simple_repeat	246536	NR_135673	105371703	Hs.649918	NR_135673		LOC105371703	-	uncharacterized LOC105371703	ncRNA
17	26835821	26836035	26835928	-0.56562	6.22448	0.00167357	BTF3-ChIP_unique	61.4639	90.9681	Intergenic	(TGGAA)n|Simple_repeat|Simple_repeat	253313	NR_135673	105371703	Hs.649918	NR_135673		LOC105371703	-	uncharacterized LOC105371703	ncRNA
17	26807561	26807775	26807668	-0.13925	4.38574	0.0584113	BTF3-ChIP_unique	19.9196	21.9382	Intergenic	Intergenic	281573	NR_135673	105371703	Hs.649918	NR_135673		LOC105371703	-	uncharacterized LOC105371703	ncRNA
17	26797772	26797986	26797879	-0.49787	5.12869	0.0144973	BTF3-ChIP_unique	29.4411	41.5745	Intergenic	Intergenic	291362	NR_135673	105371703	Hs.649918	NR_135673		LOC105371703	-	uncharacterized LOC105371703	ncRNA
17	26782932	26783146	26783039	-0.42101	7.50977	0.000460112	BTF3-ChIP_unique	157.507	210.88	Intergenic	Intergenic	306202	NR_135673	105371703	Hs.649918	NR_135673		LOC105371703	-	uncharacterized LOC105371703	ncRNA
17	26594821	26595035	26594928	0.04209	7.15426	0.0226008	BTF3-ChIP_unique	144.538	140.382	Intergenic	ALR/Alpha|Satellite|centr	494313	NR_135673	105371703	Hs.649918	NR_135673		LOC105371703	-	uncharacterized LOC105371703	ncRNA
17	26573058	26573272	26573165	0.91567	3.79436	0.0186544	BTF3-ChIP_unique	19.0562	10.1017	Intergenic	ALR/Alpha|Satellite|centr	516076	NR_135673	105371703	Hs.649918	NR_135673		LOC105371703	-	uncharacterized LOC105371703	ncRNA
17	25920115	25920329	25920222	0.08734	7.22364	0.0201406	BTF3-ChIP_unique	154.056	145.006	Intergenic	ALR/Alpha|Satellite|centr	1169019	NR_135673	105371703	Hs.649918	NR_135673		LOC105371703	-	uncharacterized LOC105371703	ncRNA
17	25389792	25390006	25389899	0.03428	6.35969	0.03073	BTF3-ChIP_unique	83.1034	81.1519	Intergenic	ALR/Alpha|Satellite|centr	1699342	NR_135673	105371703	Hs.649918	NR_135673		LOC105371703	-	uncharacterized LOC105371703	ncRNA
17	25074370	25074584	25074477	0.03709	6.60613	0.0278846	BTF3-ChIP_unique	98.6794	96.1751	Intergenic	ALR/Alpha|Satellite|centr	2014764	NR_135673	105371703	Hs.649918	NR_135673		LOC105371703	-	uncharacterized LOC105371703	ncRNA
17	24421343	24421557	24421450	-0.13267	6.66546	0.0229287	BTF3-ChIP_unique	96.9468	106.285	Intergenic	ALR/Alpha|Satellite|centr	1898339	NM_001190452	100462977	Hs.740185	NM_001190452	ENSG00000256618	MTRNR2L1	HN1	MT-RNR2 like 1	protein-coding
17	23068765	23068979	23068872	0.37234	4.06593	0.0540158	BTF3-ChIP_unique	19.055	14.7205	Intergenic	ALR/Alpha|Satellite|centr	545761	NM_001190452	100462977	Hs.740185	NM_001190452	ENSG00000256618	MTRNR2L1	HN1	MT-RNR2 like 1	protein-coding
17	23016274	23016488	23016381	0.49447	7.43301	0.000148037	BTF3-ChIP_unique	205.109	145.591	Intergenic	ALR/Alpha|Satellite|centr	493270	NM_001190452	100462977	Hs.740185	NM_001190452	ENSG00000256618	MTRNR2L1	HN1	MT-RNR2 like 1	protein-coding
17	22119070	22119274	22119172	0.671	4.15757	0.0222175	siBTF3-ChIP_unique	22.5191	14.1436	Intergenic	LTR1A2|LTR|ERV1	-83823	NR_144546	23666	Hs.499916	NR_144546	ENSG00000263563	UBBP4	-	ubiquitin B pseudogene 4	pseudo
17	21972978	21973192	21973085	-0.25483	7.17639	0.00731521	BTF3-ChIP_unique	132.42	158.003	Intergenic	(ATGGA)n|Simple_repeat|Simple_repeat	-229910	NR_144546	23666	Hs.499916	NR_144546	ENSG00000263563	UBBP4	-	ubiquitin B pseudogene 4	pseudo
17	21904465	21904679	21904572	-0.51962	4.95906	0.0193625	BTF3-ChIP_unique	25.9785	37.2423	Intergenic	(ATGGAATGGA)n|Simple_repeat|Simple_repeat	212049	NM_001194958	100134444	Hs.200629	NM_001194958	ENSG00000260458	KCNJ18	KIR2.6|TTPP2	potassium voltage-gated channel subfamily J member 18	protein-coding
17	21894509	21894723	21894616	0.73756	3.74593	0.0314276	BTF3-ChIP_unique	17.324	10.3902	Intergenic	(ATGGAATGGA)n|Simple_repeat|Simple_repeat	202093	NM_001194958	100134444	Hs.200629	NM_001194958	ENSG00000260458	KCNJ18	KIR2.6|TTPP2	potassium voltage-gated channel subfamily J member 18	protein-coding
17	21863143	21863357	21863250	-0.33455	6.99235	0.0043072	BTF3-ChIP_unique	113.384	142.976	Intergenic	(AATGG)n|Simple_repeat|Simple_repeat	170727	NM_001194958	100134444	Hs.200629	NM_001194958	ENSG00000260458	KCNJ18	KIR2.6|TTPP2	potassium voltage-gated channel subfamily J member 18	protein-coding
16	34592635	34592849	34592742	-0.35934	8.53303	4.43e-05	BTF3-ChIP_unique	327.049	419.552	Intergenic	(TTCCATTCGAG)n|Simple_repeat|Simple_repeat	-211262	NR_158158	102724928	Hs.692710	NR_158158		CCNYL3	-	cyclin Y like 3 (pseudogene)	pseudo
16	34588082	34588296	34588189	-0.39431	8.63929	8.65e-06	BTF3-ChIP_unique	347.805	457.126	Intergenic	Intergenic	-206709	NR_158158	102724928	Hs.692710	NR_158158		CCNYL3	-	cyclin Y like 3 (pseudogene)	pseudo
16	34582195	34582409	34582302	-0.56995	9.43992	1.89e-14	BTF3-ChIP_unique	570.049	846.222	Intergenic	Intergenic	-200822	NR_158158	102724928	Hs.692710	NR_158158		CCNYL3	-	cyclin Y like 3 (pseudogene)	pseudo
16	34576387	34576601	34576494	0.11976	7.06267	0.0194617	BTF3-ChIP_unique	139.348	128.247	Intergenic	Intergenic	-195014	NR_158158	102724928	Hs.692710	NR_158158		CCNYL3	-	cyclin Y like 3 (pseudogene)	pseudo
16	34573965	34574179	34574072	-0.76997	7.17657	8.36e-07	BTF3-ChIP_unique	110.783	188.91	Intergenic	(GAATG)n|Satellite|Satellite	-192592	NR_158158	102724928	Hs.692710	NR_158158		CCNYL3	-	cyclin Y like 3 (pseudogene)	pseudo
16	34085130	34085344	34085237	-0.87477	5.03707	0.00254732	BTF3-ChIP_unique	24.2462	44.4606	Intergenic	Intergenic	-78341	NR_162093	113218496		NR_162093		MIR9901	-	microRNA 9901	ncRNA
16	34064681	34064895	34064788	-0.64337	5.36183	0.00636068	BTF3-ChIP_unique	32.903	51.3936	Intergenic	AluYj4|SINE|Alu	-98790	NR_162093	113218496		NR_162093		MIR9901	-	microRNA 9901	ncRNA
16	33727480	33727684	33727582	-0.15092	3.03841	0.0927353	siBTF3-ChIP_unique	7.79715	8.65701	Intergenic	Intergenic	-41795	NR_130771	104644205	Hs.742548	NR_130771		ENPP7P13	DUNQU1	ectonucleotide pyrophosphatase/phosphodiesterase 7 pseudogene 13	pseudo
16	33491552	33491766	33491659	-0.30707	5.19374	0.030143	BTF3-ChIP_unique	32.9043	40.709	Intergenic	Intergenic	4576	NR_033866	390705	Hs.278513	NR_033866		LOC390705	-	protein phosphatase 2 regulatory subunit B'', beta pseudogene	pseudo
16	33339807	33340021	33339914	-0.24126	4.95738	0.0411731	BTF3-ChIP_unique	28.5764	33.7779	Intergenic	(TGGCTTGGC)n|Simple_repeat|Simple_repeat	-9573	NR_158162	105369266		NR_158162		LOC105369266	-	uncharacterized LOC105369266	ncRNA
16	33337689	33337903	33337796	-0.39927	6.014	0.0101005	BTF3-ChIP_unique	56.2726	74.2147	Intergenic	(TGGCTTGGC)n|Simple_repeat|Simple_repeat	-7455	NR_158162	105369266		NR_158162		LOC105369266	-	uncharacterized LOC105369266	ncRNA
16	33336698	33336912	33336805	-0.45842	5.66518	0.0113153	BTF3-ChIP_unique	43.2902	59.4823	Intergenic	(TGGCTTGGC)n|Simple_repeat|Simple_repeat	-6464	NR_158162	105369266		NR_158162		LOC105369266	-	uncharacterized LOC105369266	ncRNA
15	67840061	67840265	67840163	0.06267	2.76178	0.104736	siBTF3-ChIP_unique	6.93126	6.6366	promoter-TSS (NR_104080).5	promoter-TSS (NR_104080).5	-118	NR_104084	101954275		NR_104084	ENSG00000201654	RNU6-7	U6-7	RNA, U6 small nuclear 7	snRNA
15	20422373	20422577	20422475	-0.27255	3.92899	0.0617426	siBTF3-ChIP_unique	13.8586	16.7405	intron (NR_036432, intron 25 of 25)	L1PA16|LINE|L1	18012	NR_036443	440248	Hs.531509	NM_199045	ENSG00000206149	HERC2P9	-	hect domain and RLD 2 pseudogene 9	pseudo
15	18405492	18405706	18405599	0.70424	3.68861	0.0395755	BTF3-ChIP_unique	16.4581	10.1014	Intergenic	ALR/Alpha|Satellite|centr	-1877145	NR_038836	646096	Hs.448789	NR_038836	ENSG00000259156	CHEK2P2	-	checkpoint kinase 2 pseudogene 2	pseudo
14	77248538	77248742	77248640	-0.54326	3.06464	0.0741882	siBTF3-ChIP_unique	6.93075	10.0999	intron (NM_020431, intron 19 of 23)	intron (NM_020431, intron 19 of 23)	-17578	NR_031661	100302236		NR_031661	ENSG00000221754	MIR1260A	MIR1260|MIRN1260|hsa-mir-1260|hsa-mir-1260a|mir-1260a	microRNA 1260a	ncRNA
14	69170178	69170392	69170285	1.66844	3.12869	0.00485158	BTF3-ChIP_unique	15.5939	4.90575	Intergenic	Charlie7|DNA|hAT-Charlie	-17088	NM_001284206	8816	Hs.509780	NM_003861	ENSG00000139990	DCAF5	BCRG2|BCRP2|D14S1461E|WDR22	DDB1 and CUL4 associated factor 5	protein-coding
14	64541924	64542138	64542031	2.1006	3.06464	0.00142694	BTF3-ChIP_unique	17.3269	4.03997	exon (NM_021979, exon 1 of 1)	exon (NM_021979, exon 1 of 1)	1563	NM_021979	3306	Hs.432648	NM_021979	ENSG00000126803	HSPA2	HSP70-2|HSP70-3	heat shock protein family A (Hsp70) member 2	protein-coding
14	64541149	64541363	64541256	2.84914	2.95345	6.03e-05	BTF3-ChIP_unique	20.7928	2.88561	promoter-TSS (NR_110550)	promoter-TSS (NR_110550)	788	NM_021979	3306	Hs.432648	NM_021979	ENSG00000126803	HSPA2	HSP70-2|HSP70-3	heat shock protein family A (Hsp70) member 2	protein-coding
13	38683839	38684053	38683946	1.84908	3.03841	0.00231028	BTF3-ChIP_unique	15.5943	4.32851	intron (NR_126377, intron 1 of 2)	intron (NR_126377, intron 1 of 2)	2729	NR_126377	101929121	Hs.618449	NR_126377		LINC00437	TCONS_00021639	long intergenic non-protein coding RNA 437	ncRNA
12	66057483	66057697	66057590	-0.63542	1.69616	0.136719	BTF3-ChIP_unique	2.59988	4.03864	Intergenic	Intergenic	-26524	NR_146530	105369810		NR_146530	ENSG00000256259	LINC02425	-	long intergenic non-protein coding RNA 2425	ncRNA
12	26989840	26990044	26989942	0.17083	3.29248	0.0880985	siBTF3-ChIP_unique	10.3956	9.23471	intron (NM_016551, intron 6 of 11)	L2a|LINE|L2	24442	NM_016551	51768	Hs.438641	NM_016551	ENSG00000064115	TM7SF3	-	transmembrane 7 superfamily member 3	protein-coding
12	25369539	25369743	25369641	-0.06213	3.73074	0.074723	siBTF3-ChIP_unique	12.9931	13.5649	Intergenic	LTR12C|LTR|ERV1	-118712	NM_001369786	3845	Hs.505033	NM_004985	ENSG00000133703	KRAS	C-K-RAS|CFC2|K-RAS2A|K-RAS2B|K-RAS4A|K-RAS4B|K-Ras|KI-RAS|KRAS1|KRAS2|NS|NS3|RALD|RASK2|c-Ki-ras2	KRAS proto-oncogene, GTPase	protein-coding
12	23345806	23346010	23345908	-0.79885	3.36226	0.0381196	siBTF3-ChIP_unique	7.79654	13.5637	Intergenic	AluYm1|SINE|Alu	170272	NR_120471	101928441	Hs.129111	NR_120471	ENSG00000256321	LOC101928441	-	uncharacterized LOC101928441	ncRNA
12	22557558	22557762	22557660	0.296	3.81468	0.0632032	siBTF3-ChIP_unique	15.5914	12.6993	Intergenic	AluSx|SINE|Alu	-13114	NM_001286177	9847	Hs.271014	NM_014802	ENSG00000111731	C2CD5	CDP138|KIAA0528	C2 calcium dependent domain containing 5	protein-coding
12	22376797	22377001	22376899	-0.32866	3.65757	0.0664204	siBTF3-ChIP_unique	11.2609	14.1419	Intergenic	LTR12C|LTR|ERV1	-42185	NM_001304450	6489	Hs.408614	NM_003034	ENSG00000111728	ST8SIA1	GD3S|SIAT8|SIAT8-A|SIAT8A|ST8SiaI	ST8 alpha-N-acetyl-neuraminide alpha-2,8-sialyltransferase 1	protein-coding
12	18069979	18070183	18070081	-0.99896	3.09984	0.035408	siBTF3-ChIP_unique	6.06436	12.12	Intergenic	HERV17-int|LTR|ERV1	20112	NR_104413	79785	Hs.732831	NM_024730	ENSG00000111404	RERGL	-	RERG like	protein-coding
12	15385921	15386135	15386028	1.89586	3.79903	0.000156567	BTF3-ChIP_unique	26.8519	7.21549	intron (NM_030667, intron 1 of 26)	intron (NM_030667, intron 1 of 26)	63520	NM_002848	5800	Hs.160871	NM_002848	ENSG00000151490	PTPRO	GLEPP1|NPHS6|PTP-OC|PTP-U2|PTPROT|PTPU2|R-PTP-O	protein tyrosine phosphatase receptor type O	protein-coding
11	747399	747613	747506	-0.16873	2.87744	0.0981903	BTF3-ChIP_unique	6.93106	7.79101	promoter-TSS (NM_006755)	promoter-TSS (NM_006755)	42	NM_006755	6888	Hs.438678	NM_006755	ENSG00000177156	TALDO1	TAL|TAL-H|TALDOR|TALH	transaldolase 1	protein-coding
11	70371318	70371532	70371425	0.49022	4.00701	0.047661	BTF3-ChIP_unique	19.0553	13.5658	intron (NR_045286, intron 22 of 28)	L1MD|LINE|L1	-27081	NM_138565	2017	Hs.596164	NM_005231	ENSG00000085733	CTTN	EMS1	cortactin	protein-coding
11	68036151	68036365	68036258	0.58593	3.20044	0.0720806	BTF3-ChIP_unique	11.2621	7.50304	exon (NM_002496, exon 6 of 7)	exon (NM_002496, exon 6 of 7)	2361	NR_039840	100616403		NR_039840	ENSG00000284435	MIR4691	mir-4691	microRNA 4691	ncRNA
11	51186275	51186489	51186382	0.82702	3.07994	0.0472107	BTF3-ChIP_unique	11.2624	6.34854	Intergenic	ALR/Alpha|Satellite|centr	777235	NR_024504	646813	Hs.684179	NR_024504		LOC646813	-	DExH-box helicase 9 pseudogene	pseudo
11	114849035	114849239	114849137	-0.19825	3.06206	0.0927353	siBTF3-ChIP_unique	7.7971	8.94563	Intergenic	AluSx|SINE|Alu	170610	NM_182495	120406	Hs.446760	NM_182495	ENSG00000204361	NXPE2	FAM55B	neurexophilin and PC-esterase domain family member 2	protein-coding
11	109571444	109571648	109571546	-0.95815	2.85712	0.0458221	siBTF3-ChIP_unique	5.19832	10.0994	Intergenic	L1PA2|LINE|L1	149356	NM_207645	399947	Hs.172982	NM_207645	ENSG00000185742	C11orf87	LOH11CR1A|NEURIM1	chromosome 11 open reading frame 87	protein-coding
10	42090613	42090827	42090720	-0.12533	4.31468	0.0597003	BTF3-ChIP_unique	19.0539	20.7832	Intergenic	Intergenic	277325	NR_024380	441666	Hs.255729	NR_024380	ENSG00000215146	LOC441666	-	zinc finger protein 91 pseudogene	pseudo
10	42080513	42080727	42080620	-0.10211	6.57077	0.0263043	BTF3-ChIP_unique	91.7553	98.4847	Intergenic	Intergenic	287425	NR_024380	441666	Hs.255729	NR_024380	ENSG00000215146	LOC441666	-	zinc finger protein 91 pseudogene	pseudo
10	41910710	41910924	41910817	-0.31659	6.17905	0.0137748	BTF3-ChIP_unique	64.9273	80.8596	Intergenic	(AATGG)n|Simple_repeat|Simple_repeat	457228	NR_024380	441666	Hs.255729	NR_024380	ENSG00000215146	LOC441666	-	zinc finger protein 91 pseudogene	pseudo
10	41896779	41896993	41896886	-0.22679	5.73837	0.0264337	BTF3-ChIP_unique	49.35	57.7508	Intergenic	(AATGG)n|Simple_repeat|Simple_repeat	471159	NR_024380	441666	Hs.255729	NR_024380	ENSG00000215146	LOC441666	-	zinc finger protein 91 pseudogene	pseudo
10	41889415	41889629	41889522	-0.49697	6.06283	0.0048556	BTF3-ChIP_unique	56.2719	79.4135	Intergenic	(AATGG)n|Simple_repeat|Simple_repeat	478523	NR_024380	441666	Hs.255729	NR_024380	ENSG00000215146	LOC441666	-	zinc finger protein 91 pseudogene	pseudo
10	41879320	41879534	41879427	-0.21191	6.06785	0.023744	BTF3-ChIP_unique	62.3319	72.1942	Intergenic	(ATGGA)n|Simple_repeat|Simple_repeat	488618	NR_024380	441666	Hs.255729	NR_024380	ENSG00000215146	LOC441666	-	zinc finger protein 91 pseudogene	pseudo
10	41875311	41875525	41875418	-0.12763	6.36348	0.0267543	BTF3-ChIP_unique	78.775	86.0616	Intergenic	(ATGGA)n|Simple_repeat|Simple_repeat	492627	NR_024380	441666	Hs.255729	NR_024380	ENSG00000215146	LOC441666	-	zinc finger protein 91 pseudogene	pseudo
10	41869327	41869541	41869434	-0.07364	4.07741	0.0679169	BTF3-ChIP_unique	16.4565	17.3183	Intergenic	(ATGGA)n|Simple_repeat|Simple_repeat	498611	NR_024380	441666	Hs.255729	NR_024380	ENSG00000215146	LOC441666	-	zinc finger protein 91 pseudogene	pseudo
10	41859813	41860027	41859920	-0.07113	6.38202	0.0294711	BTF3-ChIP_unique	81.3716	85.4844	Intergenic	(ATGGA)n|Simple_repeat|Simple_repeat	508125	NR_024380	441666	Hs.255729	NR_024380	ENSG00000215146	LOC441666	-	zinc finger protein 91 pseudogene	pseudo
10	41851712	41851926	41851819	0.25544	6.12367	0.0201854	BTF3-ChIP_unique	76.1824	63.8205	Intergenic	Intergenic	516226	NR_024380	441666	Hs.255729	NR_024380	ENSG00000215146	LOC441666	-	zinc finger protein 91 pseudogene	pseudo
10	38902327	38902541	38902434	0.2005	5.69185	0.030978	BTF3-ChIP_unique	55.4111	48.2214	Intergenic	(GAATGGAATG)n|Simple_repeat|Simple_repeat	205838	NR_045000	399746	Hs.742607	NR_045000		ACTR3BP5	FKSG74	ACTR3B pseudogene 5	pseudo
10	38889323	38889537	38889430	-0.45606	5.1496	0.0173967	BTF3-ChIP_unique	30.3069	41.5747	Intergenic	Intergenic	192834	NR_045000	399746	Hs.742607	NR_045000		ACTR3BP5	FKSG74	ACTR3B pseudogene 5	pseudo
10	38887955	38888169	38888062	-0.31658	4.19884	0.0531718	BTF3-ChIP_unique	16.4561	20.494	Intergenic	(TGGAA)n|Simple_repeat|Simple_repeat	191466	NR_045000	399746	Hs.742607	NR_045000		ACTR3BP5	FKSG74	ACTR3B pseudogene 5	pseudo
10	38878837	38879051	38878944	-0.02021	6.46015	0.0296913	BTF3-ChIP_unique	87.4296	88.6628	Intergenic	(TGGAA)n|Simple_repeat|Simple_repeat	182348	NR_045000	399746	Hs.742607	NR_045000		ACTR3BP5	FKSG74	ACTR3B pseudogene 5	pseudo
10	38843494	38843708	38843601	-4e-05	4.65046	0.0561376	BTF3-ChIP_unique	25.1144	25.115	Intergenic	(TGGAA)n|Simple_repeat|Simple_repeat	147005	NR_045000	399746	Hs.742607	NR_045000		ACTR3BP5	FKSG74	ACTR3B pseudogene 5	pseudo
10	38835613	38835827	38835720	-1.0561	6.67737	2.83e-08	BTF3-ChIP_unique	70.9787	147.586	Intergenic	(TGGAA)n|Simple_repeat|Simple_repeat	139124	NR_045000	399746	Hs.742607	NR_045000		ACTR3BP5	FKSG74	ACTR3B pseudogene 5	pseudo
10	38814058	38814272	38814165	-0.53026	4.22766	0.0342982	BTF3-ChIP_unique	15.5899	22.5146	Intergenic	(TTCCA)n|Simple_repeat|Simple_repeat	117569	NR_045000	399746	Hs.742607	NR_045000		ACTR3BP5	FKSG74	ACTR3B pseudogene 5	pseudo
10	133689339	133689553	133689446	-0.7232	6.97344	1.11e-05	BTF3-ChIP_unique	97.8052	161.461	Intergenic	BSR/Beta|Satellite|Satellite	-62651	NM_001080998	441581	Hs.690471	NM_001080998	ENSG00000225899	FRG2B	-	FSHD region gene 2 family member B	protein-coding
10	133688380	133688594	133688487	-1.12269	6.60106	1.46e-08	BTF3-ChIP_unique	65.7864	143.252	Intergenic	BSR/Beta|Satellite|Satellite	-61692	NM_001080998	441581	Hs.690471	NM_001080998	ENSG00000225899	FRG2B	-	FSHD region gene 2 family member B	protein-coding
10	133687786	133688000	133687893	-0.95299	5.94094	4.88e-05	BTF3-ChIP_unique	44.1531	85.4753	Intergenic	BSR/Beta|Satellite|Satellite	-61098	NM_001080998	441581	Hs.690471	NM_001080998	ENSG00000225899	FRG2B	-	FSHD region gene 2 family member B	protein-coding
10	125886137	125886351	125886244	0.61708	4.00771	0.0333627	BTF3-ChIP_unique	19.9214	12.9885	Intergenic	L2a|LINE|L2	-4952	NM_018180	55760	Hs.370292	NM_018180	ENSG00000089876	DHX32	DDX32|DHLP1	DEAH-box helicase 32 (putative)	protein-coding
1	633926	634140	634033	0.40051	4.63661	0.0346561	BTF3-ChIP_unique	28.5786	21.6508	Intergenic	Intergenic	-1348	NR_162149	113219467		NR_162149		MIR12136	-	microRNA 12136	ncRNA
1	43163516	43163730	43163623	1.46087	2.5222	0.0174561	BTF3-ChIP_unique	9.53102	3.46238	TTS (NM_001159936)	TTS (NM_001159936)	8089	NR_106791	102465439		NR_106791	ENSG00000284410	MIR6733	hsa-mir-6733	microRNA 6733	ncRNA
1	3501936	3502140	3502038	-0.36811	2.9771	0.0872803	siBTF3-ChIP_unique	6.9309	8.94545	intron (NM_001409, intron 17 of 36)	intron (NM_001409, intron 17 of 36)	47373	NM_014448	27237	Hs.87435	NM_014448	ENSG00000130762	ARHGEF16	GEF16|NBR	Rho guanine nucleotide exchange factor 16	protein-coding
1	2654062	2654276	2654169	-0.28461	6.36044	0.012966	BTF3-ChIP_unique	74.4468	90.6822	intron (NM_001242672, intron 5 of 7)	intron (NM_001242672, intron 5 of 7)	-21153	NM_033467	79258	Hs.591453	NM_033467	ENSG00000142606	MMEL1	MMEL2|NEP2|NEPII|NL1|NL2|SEP	membrane metalloendopeptidase like 1	protein-coding
1	2652217	2652431	2652324	-0.4157	5.55459	0.0168839	BTF3-ChIP_unique	40.6939	54.2833	intron (NM_001242672, intron 5 of 7)	intron (NM_001242672, intron 5 of 7)	-19308	NM_033467	79258	Hs.591453	NM_033467	ENSG00000142606	MMEL1	MMEL2|NEP2|NEPII|NL1|NL2|SEP	membrane metalloendopeptidase like 1	protein-coding
1	235731241	235731455	235731348	3.1098	2.76178	2.75e-05	BTF3-ChIP_unique	19.9274	2.30838	intron (NM_000081, intron 34 of 52)	intron (NM_000081, intron 34 of 52)	-80594	NM_001098721	2786	Hs.159711	NM_004485	ENSG00000168243	GNG4	-	G protein subunit gamma 4	protein-coding
1	224014718	224014932	224014825	0.34764	5.01084	0.0339842	BTF3-ChIP_unique	36.3695	28.5816	intron (NR_136593, intron 2 of 4)	(AATGG)n|Simple_repeat|Simple_repeat	22095	NR_136592	100287497	Hs.568390	NR_136590		LOC100287497	-	septin 7 pseudogene	pseudo
1	224013940	224014154	224014047	0.0292	5.39232	0.0433988	BTF3-ChIP_unique	42.4272	41.5771	intron (NR_136593, intron 2 of 4)	(AATGG)n|Simple_repeat|Simple_repeat	21317	NR_136592	100287497	Hs.568390	NR_136590		LOC100287497	-	septin 7 pseudogene	pseudo
1	185962677	185962891	185962784	2.80861	2.78112	0.000317097	BTF3-ChIP_unique	18.1945	2.59694	intron (NM_031935, intron 12 of 106)	intron (NM_031935, intron 12 of 106)	228393	NM_031935	83872	Hs.58877	NM_031935	ENSG00000143341	HMCN1	ARMD1|FBLN6|FIBL-6|FIBL6	hemicentin 1	protein-coding
1	147293510	147293724	147293617	0.84942	2.53841	0.0604248	BTF3-ChIP_unique	7.79808	4.32799	exon (NM_001348452, exon 21 of 23)	exon (NM_001348452, exon 21 of 23)	50475	NM_001348452	9557	Hs.191164	NM_004284	ENSG00000131778	CHD1L	ALC1|CHDL	chromodomain helicase DNA binding protein 1 like	protein-coding
1	147286238	147286452	147286345	1.79266	2.80367	0.00907898	BTF3-ChIP_unique	12.996	3.75116	exon (NM_001348452, exon 18 of 23)	exon (NM_001348452, exon 18 of 23)	43203	NM_001348452	9557	Hs.191164	NM_004284	ENSG00000131778	CHD1L	ALC1|CHDL	chromodomain helicase DNA binding protein 1 like	protein-coding
1	147280011	147280225	147280118	1.12717	2.22972	0.0585938	BTF3-ChIP_unique	6.93214	3.17362	exon (NM_001348452, exon 15 of 23)	exon (NM_001348452, exon 15 of 23)	36976	NM_001348452	9557	Hs.191164	NM_004284	ENSG00000131778	CHD1L	ALC1|CHDL	chromodomain helicase DNA binding protein 1 like	protein-coding
1	147265910	147266124	147266017	0.39384	2.40368	0.112793	BTF3-ChIP_unique	6.06537	4.61637	exon (NM_001348452, exon 8 of 23)	exon (NM_001348452, exon 8 of 23)	22875	NM_001348452	9557	Hs.191164	NM_004284	ENSG00000131778	CHD1L	ALC1|CHDL	chromodomain helicase DNA binding protein 1 like	protein-coding
1	147264336	147264550	147264443	1.0016	2.29248	0.0585938	BTF3-ChIP_unique	6.93204	3.46219	exon (NM_001348452, exon 7 of 23)	exon (NM_001348452, exon 7 of 23)	21301	NM_001348452	9557	Hs.191164	NM_004284	ENSG00000131778	CHD1L	ALC1|CHDL	chromodomain helicase DNA binding protein 1 like	protein-coding
1	147242649	147242863	147242756	1.94934	1.98864	0.0219727	BTF3-ChIP_unique	7.79911	2.01946	promoter-TSS (NM_001348452)	promoter-TSS (NM_001348452)	72	NM_001348455	9557	Hs.191164	NM_004284	ENSG00000131778	CHD1L	ALC1|CHDL	chromodomain helicase DNA binding protein 1 like	protein-coding
1	144104432	144104646	144104539	-0.10757	5.54638	0.0377233	BTF3-ChIP_unique	45.0231	48.5084	Intergenic	(TGGCTGGCT)n|Simple_repeat|Simple_repeat	-131020	NR_144349	554282		NM_001287385	ENSG00000263513	FAM72C	-	family with sequence similarity 72 member C	protein-coding
1	144103540	144103754	144103647	-0.0871	5.59058	0.0385887	BTF3-ChIP_unique	46.7543	49.6639	Intergenic	(TGGCTGGCT)n|Simple_repeat|Simple_repeat	-130128	NR_144349	554282		NM_001287385	ENSG00000263513	FAM72C	-	family with sequence similarity 72 member C	protein-coding
1	144102496	144102710	144102603	-1.1153	4.35022	0.00326724	BTF3-ChIP_unique	13.8572	30.0204	Intergenic	(TGGCTGGCT)n|Simple_repeat|Simple_repeat	-129084	NR_144349	554282		NM_001287385	ENSG00000263513	FAM72C	-	family with sequence similarity 72 member C	protein-coding
1	143264532	143264746	143264639	-0.69461	7.61448	2.52e-07	BTF3-ChIP_unique	154.041	249.307	Intergenic	Intergenic	157953	NR_027354	645166	Hs.744183	NR_027354		LSP1P5	-	LSP1 pseudogene 5	pseudo
1	143255545	143255759	143255652	-0.80634	5.55287	0.000933413	BTF3-ChIP_unique	35.4989	62.0793	Intergenic	Intergenic	166940	NR_027354	645166	Hs.744183	NR_027354		LSP1P5	-	LSP1 pseudogene 5	pseudo
1	143240313	143240527	143240420	0.1849	5.25439	0.0386022	BTF3-ChIP_unique	40.6968	35.8013	Intergenic	Intergenic	182172	NR_027354	645166	Hs.744183	NR_027354		LSP1P5	-	LSP1 pseudogene 5	pseudo
1	143214647	143214861	143214754	0.33689	7.37127	0.00222967	BTF3-ChIP_unique	186.072	147.322	Intergenic	Intergenic	207838	NR_027354	645166	Hs.744183	NR_027354		LSP1P5	-	LSP1 pseudogene 5	pseudo
1	143213121	143213335	143213228	-0.46256	6.77789	0.00144454	BTF3-ChIP_unique	93.4819	128.816	Intergenic	Intergenic	209364	NR_027354	645166	Hs.744183	NR_027354		LSP1P5	-	LSP1 pseudogene 5	pseudo
