# Supplementary material for: Molecular Characterization of the Oncogene BTF3 and Its Targets in Colorectal Cancer
Source: Front Cell Dev Biol. 2021 Feb 11;8:601502. doi: 10.3389/fcell.2020.601502 (PMC7905040; doi:10.3389/fcell.2020.601502)
Supplement: Supplementary file 4 [file Table_4.XLSX]

## Sheet: miRWalk_miRNA_Targets
mirnaid	refseqid	genesymbol	start	end	bindingp	energy	seed	accessibility	au	phylopstem	phylopflank	me	number_of_pairings	binding_region_length	longest_consecutive_pairings	position	validated	TargetScan	miRDB
hsa-let-7d-5p	NM_001037637	BTF3	48	64	0.846154	-16	1	9.60079e-05	0.353	3.77328	1.95437	-8.93978	15	16	15	5UTR		0	0
hsa-let-7e-5p	NM_001037637	BTF3	303	347	0.923077	-26.9	1	1.56415e-05	0.294	1.46096	1.19522	-5.57006	18	22	13	CDS		0	0
hsa-let-7e-3p	NM_001037637	BTF3	172	187	0.846154	-19.3	0	0.00274729	0.294	2.2901	1.59383	-16.8016	13	15	12	5UTR		0	0
hsa-miR-15a-5p	NM_001037637	BTF3	644	659	0.846154	-15.7	1	0.000470626	0.5	5.76497	5.44533	-16.2741	14	15	14	CDS		1	1
hsa-miR-15a-3p	NM_001037637	BTF3	1196	1213	0.923077	-18.3	1	0.00017244	0.706	0.47203	0.71644	-11.1286	15	17	11	3UTR		0	0
hsa-miR-17-3p	NM_001037637	BTF3	976	1014	1	-20.8	1	0.000881232	0.618	1.98295	1.91595	-5.38561	16	23	8	3UTR		0	1
hsa-miR-18a-5p	NM_001037637	BTF3	758	780	0.846154	-18.4	1	0.00021866	0.529	4.82755	5.28684	-8.42777	16	22	7	CDS		0	0
hsa-miR-18a-3p	NM_001037637	BTF3	193	227	1	-27.5	1	0.100012	0.368	1.93303	1.68807	-8.917	18	34	9	5UTR		0	0
hsa-miR-18a-3p	NM_001037637	BTF3	147	187	0.846154	-24.9	1	0.00274729	0.294	1.65338	1.8333	-8.917	17	20	14	5UTR		0	0
hsa-miR-22-5p	NM_001037637	BTF3	771	796	1	-23.2	1	0.00117569	0.559	5.41299	5.69713	-4.957	15	17	15	CDS		0	0
hsa-miR-22-5p	NM_001037637	BTF3	303	318	0.923077	-17.6	1	1.13838e-06	0.235	1.57794	1.20604	-10.0748	14	15	14	CDS		0	0
hsa-miR-22-3p	NM_001037637	BTF3	618	630	0.846154	-17.1	1	0.00122213	0.529	4.52305	5.7653	-12.0971	10	12	8	CDS	MIRT030634	0	0
hsa-miR-22-3p	NM_001037637	BTF3	722	748	0.923077	-18.1	1	0.000337503	0.515	5.92125	5.16882	-6.67474	17	26	7	CDS	MIRT030634	0	0
hsa-miR-23a-5p	NM_001037637	BTF3	95	118	0.846154	-24.8	1	0.0148899	0.397	1.28258	1.84411	-4.99396	17	23	6	5UTR		0	0
hsa-miR-23a-5p	NM_001037637	BTF3	351	374	1	-24	1	3.43809e-05	0.456	1.27247	3.42154	-12.2551	17	23	10	CDS		0	0
hsa-miR-23a-3p	NM_001037637	BTF3	614	631	1	-17.5	1	0.00139136	0.529	4.31773	5.67119	-11.4475	14	17	11	CDS		0	0
hsa-miR-24-1-5p	NM_001037637	BTF3	147	168	0.923077	-18.7	1	0.00198359	0.353	2.10764	1.68961	-7.16801	15	21	7	5UTR		0	0
hsa-miR-24-3p	NM_001037637	BTF3	810	874	0.923077	-19.5	1	0.00553193	0.618	5.69398	5.00483	-5.76291	13	15	13	CDS		0	0
hsa-miR-25-5p	NM_001037637	BTF3	722	753	1	-23.7	1	0.000282566	0.515	5.35866	5.35933	-6.13885	13	16	10	CDS		0	0
hsa-miR-25-5p	NM_001037637	BTF3	989	1033	0.923077	-18.4	1	0.0486012	0.618	2.18526	1.91595	-3.93757	16	44	11	3UTR		0	0
hsa-miR-25-3p	NM_001037637	BTF3	208	229	0.923077	-20.7	1	0.146596	0.353	1.19831	1.57374	-6.87799	17	21	12	5UTR		0	0
hsa-miR-25-3p	NM_001037637	BTF3	646	673	0.923077	-20.5	1	0.0016676	0.529	5.62341	5.64802	-7.7949	19	27	7	CDS		0	0
hsa-miR-26b-3p	NM_001037637	BTF3	126	176	0.923077	-25.7	1	0.0212339	0.324	1.80085	1.65871	-4.17062	19	24	10	5UTR		0	0
hsa-miR-27a-5p	NM_001037637	BTF3	264	313	1	-27.1	1	1.69868e-07	0.265	1.01291	1.34045	-7.61527	17	20	13	CDS		0	1
hsa-miR-27a-3p	NM_001037637	BTF3	708	768	0.923077	-17.8	1	0.00294055	0.471	5.37107	5.25861	-5.22671	20	60	8	CDS		0	0
hsa-miR-28-5p	NM_001037637	BTF3	1001	1020	0.846154	-15.8	1	0.0511249	0.618	3.15174	1.90674	-10.1092	15	19	8	3UTR		0	0
hsa-miR-28-3p	NM_001037637	BTF3	363	391	0.923077	-18	1	0.0871103	0.515	3.85568	3.50497	-13.6656	15	28	7	CDS		0	0
hsa-miR-31-5p	NM_001037637	BTF3	680	701	0.846154	-22.2	1	0.000105579	0.559	4.44198	5.48586	-7.79385	16	21	10	CDS		0	0
hsa-miR-33a-5p	NM_001037637	BTF3	240	261	0.923077	-25.5	1	4.87823e-05	0.294	1.42079	1.18286	-9.29912	18	21	10	5UTR		0	0
hsa-miR-92a-1-5p	NM_001037637	BTF3	293	340	0.846154	-25.2	1	0.00482782	0.265	1.34663	1.18132	-6.76235	20	26	10	CDS		0	0
hsa-miR-92a-3p	NM_001037637	BTF3	207	226	0.923077	-26.9	1	0.088904	0.382	1.19831	1.57374	-8.29128	16	19	11	5UTR	MIRT049443	0	0
hsa-miR-92a-3p	NM_001037637	BTF3	301	326	0.846154	-23.2	1	2.74431e-07	0.265	1.27247	1.21994	-6.50069	19	25	12	CDS	MIRT049443	0	0
hsa-miR-93-3p	NM_001037637	BTF3	419	459	0.846154	-19.9	1	0.030504	0.485	6.12165	6.14256	-14.1235	15	23	8	CDS		0	0
hsa-miR-96-3p	NM_001037637	BTF3	419	439	0.846154	-19.3	1	5.12656e-05	0.5	6.63339	5.89239	-3.79332	15	20	7	CDS		0	0
hsa-miR-96-3p	NM_001037637	BTF3	1000	1013	0.846154	-16.2	0	0.000722273	0.618	2.30825	1.9497	-17.1102	11	13	7	3UTR		0	0
hsa-miR-100-3p	NM_001037637	BTF3	1071	1090	1	-16.8	1	0.0811917	0.632	2.92715	1.88526	-7.09331	16	19	8	3UTR		0	0
hsa-miR-29b-1-5p	NM_001037637	BTF3	655	704	0.923077	-20.3	1	0.00043917	0.529	6.0288	5.32805	-9.79669	17	24	8	CDS		0	0
hsa-miR-103a-2-5p	NM_001037637	BTF3	153	171	0.846154	-21.6	1	0.00262561	0.353	1.96639	1.83175	-8.54503	15	18	9	5UTR		0	0
hsa-miR-103a-1-5p	NM_001037637	BTF3	153	171	0.846154	-21.6	1	0.00262561	0.353	1.96639	1.83175	-8.54503	15	18	9	5UTR		0	0
hsa-miR-105-3p	NM_001037637	BTF3	648	664	0.846154	-19.1	1	0.000780687	0.5	5.83576	5.49166	-16.4904	14	16	9	CDS		0	0
hsa-miR-198	NM_001037637	BTF3	988	1007	1	-20.2	1	0.000302756	0.603	0.788127	2.12617	-8.45148	14	19	10	3UTR		0	0
hsa-miR-199a-5p	NM_001037637	BTF3	708	740	0.846154	-20	1	9.68337e-05	0.485	4.9574	5.45107	-5.33701	18	32	8	CDS		0	0
hsa-miR-199a-3p	NM_001037637	BTF3	408	425	0.846154	-17.4	1	0.000315301	0.5	5.65668	6.07187	-10.0078	14	17	9	CDS		0	0
hsa-miR-208a-5p	NM_001037637	BTF3	353	374	0.897436	-22.9	1	3.43809e-05	0.456	1.27247	3.42154	-5.18008	17	21	7	CDS		0	0
hsa-miR-208a-5p	NM_001037637	BTF3	175	194	1	-20.9	1	1.98318e-06	0.294	1.76995	1.69579	-6.58625	15	19	8	5UTR		0	0
hsa-miR-208a-5p	NM_001037637	BTF3	104	149	0.846154	-19.5	1	0.000470785	0.368	1.7545	1.69425	-3.93757	16	45	8	5UTR		0	0
hsa-miR-208a-5p	NM_001037637	BTF3	733	749	1	-19.4	1	0.00051885	0.515	6.4011	5.10198	-10.2026	15	16	15	CDS		0	0
hsa-miR-30c-5p	NM_001037637	BTF3	550	574	0.846154	-15.6	1	0.00383756	0.647	6.09959	5.63499	-8.7403	19	24	9	CDS		0	0
hsa-miR-30c-2-3p	NM_001037637	BTF3	470	518	0.846154	-18.6	1	0.00616794	0.618	6.09819	6.23131	-4.957	15	41	8	CDS		0	0
hsa-miR-139-3p	NM_001037637	BTF3	123	162	0.846154	-22.4	1	6.1501e-05	0.338	1.71331	1.58301	-15.7649	16	39	9	5UTR		0	0
hsa-miR-10b-3p	NM_001037637	BTF3	1072	1090	0.846154	-15.5	1	0.0811917	0.632	2.66629	1.85457	-6.84241	15	18	6	3UTR		0	0
hsa-miR-34a-5p	NM_001037637	BTF3	645	668	0.846154	-22.7	1	0.000450035	0.544	5.65558	5.5626	-10.977	18	23	9	CDS		0	0
hsa-miR-34a-5p	NM_001037637	BTF3	293	311	0.846154	-20.9	1	1.07878e-07	0.265	1.58596	1.07626	-9.2861	16	18	11	CDS		0	0
hsa-miR-34a-5p	NM_001037637	BTF3	988	1012	1	-20.8	1	0.000686049	0.618	1.7729	2.05865	-9.2723	15	19	9	3UTR		0	0
hsa-miR-181a-5p	NM_001037637	BTF3	119	162	0.923077	-19.7	0	6.1501e-05	0.338	2.70209	1.74369	-19.4239	13	19	9	5UTR		0	0
hsa-miR-181a-5p	NM_001037637	BTF3	615	631	0.846154	-17.3	0	0.00139136	0.529	4.83836	5.73055	-20.4803	13	16	9	CDS		0	0
hsa-miR-183-3p	NM_001037637	BTF3	1194	1230	0.923077	-18.4	1	0.00850255	0.75	0.614976	0.588495	-7.27064	18	26	12	3UTR		0	0
hsa-miR-199b-5p	NM_001037637	BTF3	708	740	0.846154	-22.5	1	9.68337e-05	0.485	4.92381	5.45687	-5.33701	19	32	13	CDS		0	0
hsa-miR-199b-3p	NM_001037637	BTF3	408	425	0.846154	-17.4	1	0.000315301	0.5	5.65668	6.07187	-10.0078	14	17	9	CDS		0	0
hsa-miR-210-5p	NM_001037637	BTF3	163	185	0.923077	-25	1	0.00318249	0.309	2.10985	1.69116	-8.61568	16	22	8	5UTR		0	0
hsa-miR-211-5p	NM_001037637	BTF3	180	234	0.833333	-24.4	1	0.230953	0.338	1.7442	1.62472	-7.28438	20	26	9	5UTR		0	0
hsa-miR-211-3p	NM_001037637	BTF3	24	46	1	-21.6	1	2.98011e-05	0.368	3.77702	1.89641	-9.89831	18	22	11	5UTR		0	0
hsa-miR-211-3p	NM_001037637	BTF3	79	110	0.846154	-21.1	1	0.0839632	0.353	1.70153	2.23499	-9.89831	16	31	7	5UTR		0	0
hsa-miR-215-3p	NM_001037637	BTF3	193	213	0.923077	-18	1	0.0830319	0.324	1.34663	1.66953	-5.48126	16	20	10	5UTR		0	0
hsa-miR-216a-5p	NM_001037637	BTF3	622	662	0.846154	-23.3	1	0.000649247	0.485	5.71993	5.73924	-7.48304	17	20	10	CDS		0	0
hsa-miR-218-5p	NM_001037637	BTF3	283	300	0.923077	-18.1	1	9.64737e-07	0.221	1.58971	1.11643	-8.56189	14	17	12	CDS		0	0
hsa-miR-218-1-3p	NM_001037637	BTF3	346	358	0.846154	-17.5	1	0.000282936	0.397	1.20518	3.14808	-9.82598	11	12	11	CDS		0	0
hsa-miR-221-3p	NM_001037637	BTF3	351	371	0.923077	-20	1	0.000113938	0.441	0.796616	3.22378	-11.0483	18	20	10	CDS		0	0
hsa-miR-221-3p	NM_001037637	BTF3	482	498	0.923077	-18.1	0	0.0683275	0.618	5.79329	6.17988	-17.1102	14	16	10	CDS		0	0
hsa-miR-222-5p	NM_001037637	BTF3	778	792	0.923077	-16.9	1	0.00148234	0.574	3.95487	5.77655	-6.00433	12	14	8	CDS		0	0
hsa-miR-224-5p	NM_001037637	BTF3	763	793	0.846154	-17.4	1	0.0014464	0.574	5.57205	5.64236	-10.5949	20	30	8	CDS		0	0
hsa-miR-224-3p	NM_001037637	BTF3	869	920	0.884615	-23.8	1	0.0612585	0.706	1.30482	4.35419	-3.93757	20	24	10	3UTR		0	0
hsa-let-7g-5p	NM_001037637	BTF3	890	921	0.871795	-17.6	1	0.0577027	0.706	2.15773	2.85349	-4.90607	18	21	14	3UTR		0	0
hsa-let-7i-5p	NM_001037637	BTF3	623	689	0.846154	-21	1	0.00365223	0.5	5.30266	5.82611	-8.31989	20	26	9	CDS		0	0
hsa-miR-23b-3p	NM_001037637	BTF3	585	631	0.923077	-19	1	0.00139136	0.529	6.29731	5.78846	-11.4475	14	18	11	CDS		0	0
hsa-miR-27b-5p	NM_001037637	BTF3	406	423	0.846154	-16.5	1	0.000112017	0.5	5.60371	5.24053	-12.9421	14	17	7	CDS		0	0
hsa-miR-27b-3p	NM_001037637	BTF3	762	794	0.923077	-18.2	1	0.0013186	0.559	6.618	5.57666	-10.3164	17	21	14	CDS		0	0
hsa-miR-30b-3p	NM_001037637	BTF3	286	351	0.923077	-21.8	1	4.61104e-05	0.324	1.05926	1.09016	-8.25873	14	18	8	CDS		0	0
hsa-miR-30b-3p	NM_001037637	BTF3	1	21	0.923077	-20.1	1	0.240887	0.38	0	0	-6.47918	15	20	6	5UTR		0	0
hsa-miR-124-5p	NM_001037637	BTF3	317	368	0.846154	-19	1	0.0034423	0.441	1.31882	3.66565	-6.69354	17	51	6	CDS		0	0
hsa-miR-124-3p	NM_001037637	BTF3	12	52	1	-20.8	1	0.000105695	0.368	2.55789	1.83209	-10.0136	14	18	9	5UTR		0	0
hsa-miR-125b-5p	NM_001037637	BTF3	207	224	0.846154	-18.9	1	0.0701525	0.368	1.33427	1.70352	-10.2993	14	17	5	5UTR		0	0
hsa-miR-125b-5p	NM_001037637	BTF3	520	549	0.846154	-18.3	1	0.000395255	0.662	5.55291	6.18569	-9.07604	16	29	9	CDS		0	0
hsa-miR-128-1-5p	NM_001037637	BTF3	107	118	1	-21.5	1	0.0148899	0.397	1.52276	1.65563	-8.1503	10	11	10	5UTR		0	0
hsa-miR-132-3p	NM_001037637	BTF3	648	663	0.807692	-20.8	1	0.000716138	0.5	5.25938	5.5959	-15.7649	14	15	14	CDS		0	0
hsa-miR-132-3p	NM_001037637	BTF3	1175	1214	1	-20.1	1	0.000159615	0.706	0.808213	0.562324	-6.51454	17	24	8	3UTR		0	0
hsa-miR-137-5p	NM_001037637	BTF3	68	85	0.923077	-26.3	1	0.000588405	0.338	1.51761	2.17165	-10.7153	15	17	12	5UTR		0	0
hsa-miR-140-3p	NM_001037637	BTF3	278	316	0.846154	-21.5	1	1.21707e-07	0.25	1.39916	1.12106	-10.6683	14	22	10	CDS		0	0
hsa-miR-141-5p	NM_001037637	BTF3	751	800	0.846154	-19.7	1	0.0237253	0.544	5.70714	5.42645	-3.93757	19	26	7	CDS		0	0
hsa-miR-142-3p	NM_001037637	BTF3	409	453	0.923077	-17.7	1	0.000354351	0.485	5.31139	5.86943	-5.33701	17	23	9	CDS		0	0
hsa-miR-143-5p	NM_001037637	BTF3	394	433	0.923077	-21.4	1	0.000145378	0.471	5.82951	5.00189	-3.79332	20	39	7	CDS		0	0
hsa-miR-152-5p	NM_001037637	BTF3	452	483	1	-19.4	1	2.0983e-05	0.559	8.69078	6.07035	-9.59293	13	17	9	CDS		0	0
hsa-miR-153-5p	NM_001037637	BTF3	654	682	0.846154	-16.7	1	0.000554499	0.5	4.81262	5.3961	-7.90723	15	18	9	CDS		0	0
hsa-miR-9-5p	NM_001037637	BTF3	1019	1071	0.923077	-21.1	1	0.00283387	0.647	0.930969	2.23204	-10.1092	20	27	8	3UTR		0	0
hsa-miR-9-5p	NM_001037637	BTF3	1204	1226	0.846154	-18.8	1	0.00118695	0.721	0.47203	0.71644	-12.3778	18	22	15	3UTR		0	0
hsa-miR-125a-5p	NM_001037637	BTF3	207	224	0.846154	-21.1	1	0.0701525	0.368	1.33427	1.70352	-9.67553	15	17	10	5UTR		0	0
hsa-miR-125a-3p	NM_001037637	BTF3	337	379	1	-22.2	1	0.0452289	0.471	1.19145	2.78964	-9.87071	15	23	9	CDS		0	0
hsa-miR-127-3p	NM_001037637	BTF3	53	73	0.923077	-21	1	3.84686e-08	0.368	1.82317	2.218	-7.09101	17	20	12	5UTR		0	0
hsa-miR-136-3p	NM_001037637	BTF3	764	803	0.846154	-19	1	0.0226758	0.559	4.13586	5.67791	-9.36568	14	21	7	CDS		0	0
hsa-miR-138-1-3p	NM_001037637	BTF3	143	167	0.846154	-20.9	1	0.00198425	0.353	1.05926	1.71588	-13.4218	16	24	8	5UTR		0	0
hsa-miR-146a-5p	NM_001037637	BTF3	994	1029	0.923077	-17.5	1	0.0264111	0.574	2.11389	1.96505	-7.14013	19	35	10	3UTR		0	0
hsa-miR-149-5p	NM_001037637	BTF3	161	183	1	-25.5	1	0.00353233	0.294	1.96639	1.69888	-8.2121	19	22	14	5UTR		0	0
hsa-miR-149-5p	NM_001037637	BTF3	199	223	0.846154	-25.2	1	0.0727005	0.353	1.8781	1.82094	-10.0346	18	24	6	5UTR		0	0
hsa-miR-149-3p	NM_001037637	BTF3	107	129	0.923077	-32.4	1	0.000354624	0.368	1.74327	1.63554	-7.74319	17	22	11	5UTR		0	0
hsa-miR-154-5p	NM_001037637	BTF3	236	255	0.846154	-21.4	1	0.000268866	0.309	1.6206	1.28174	-11.4283	15	19	12	5UTR		0	0
hsa-miR-154-5p	NM_001037637	BTF3	311	358	0.923077	-19.6	1	0.000282936	0.397	1.33427	1.26011	-8.89315	16	23	10	CDS		0	0
hsa-miR-184	NM_001037637	BTF3	483	517	0.923077	-17.5	1	0.00700776	0.618	5.73924	6.33662	-13.8986	10	12	10	CDS		0	0
hsa-miR-185-5p	NM_001037637	BTF3	1002	1023	0.923077	-19.4	1	0.0314099	0.588	2.37304	1.93743	-9.06125	16	21	8	3UTR		0	0
hsa-miR-185-5p	NM_001037637	BTF3	904	920	0.923077	-18.2	1	0.0612585	0.706	3.52558	2.38856	-14.9081	14	16	10	3UTR		0	0
hsa-miR-185-3p	NM_001037637	BTF3	294	313	0.923077	-26.7	1	1.69868e-07	0.265	1.33736	1.11643	-9.97295	17	19	9	CDS		0	0
hsa-miR-185-3p	NM_001037637	BTF3	354	374	0.923077	-22.9	1	3.43809e-05	0.456	1.13651	3.34892	-10.5102	16	20	6	CDS		0	0
hsa-miR-185-3p	NM_001037637	BTF3	719	750	1	-22.5	1	0.000788785	0.515	5.08288	5.40026	-3.79332	21	31	6	CDS		0	0
hsa-miR-188-5p	NM_001037637	BTF3	336	355	0.923077	-25.2	1	7.51616e-06	0.368	1.04381	2.34469	-13.0295	15	19	8	CDS		0	0
hsa-miR-193a-5p	NM_001037637	BTF3	340	360	1	-21.3	1	4.34507e-05	0.412	0.642118	2.65986	-10.4745	17	20	10	CDS		0	0
hsa-miR-320a-5p	NM_001037637	BTF3	196	225	0.892308	-25.6	1	0.0813218	0.368	1.71919	1.60928	-4.67302	20	29	8	5UTR		0	0
hsa-miR-320a-5p	NM_001037637	BTF3	165	185	1	-26	1	0.00318249	0.309	2.1047	1.74678	-8.76339	18	20	12	5UTR		0	0
hsa-miR-128-2-5p	NM_001037637	BTF3	1	20	1	-18.3	1	0.194613	0.388	1.61546	1.13988	-7.20497	12	19	8	5UTR		0	0
hsa-miR-106b-5p	NM_001037637	BTF3	1005	1020	0.846154	-16	1	0.0511249	0.618	1.23005	1.9405	-8.51906	13	15	9	3UTR		0	0
hsa-miR-106b-3p	NM_001037637	BTF3	665	713	0.846154	-23	1	5.02236e-05	0.515	4.97864	5.45753	-4.90607	19	48	8	CDS		0	0
hsa-miR-30c-1-3p	NM_001037637	BTF3	298	336	0.923077	-23	1	0.00072487	0.265	0.889316	1.1396	-6.57952	18	24	7	CDS		0	0
hsa-miR-30c-1-3p	NM_001037637	BTF3	528	549	0.846154	-22.1	1	0.000395255	0.662	5.87437	5.91563	-7.64976	18	21	12	CDS		0	0
hsa-miR-302a-3p	NM_001037637	BTF3	406	425	0.923077	-18.4	1	0.000315301	0.5	6.04955	5.26675	-9.78163	17	19	11	CDS		0	0
hsa-miR-219a-2-3p	NM_001037637	BTF3	454	491	0.884615	-17.9	1	0.0166098	0.588	5.73596	5.99412	-11.1389	14	26	9	CDS		1	1
hsa-miR-299-5p	NM_001037637	BTF3	298	311	0.846154	-17.5	1	1.07878e-07	0.265	2.0017	1.13188	-12.3255	10	13	7	CDS		0	0
hsa-miR-299-3p	NM_001037637	BTF3	23	40	0.923077	-16.9	1	2.49226e-05	0.382	3.69405	1.68806	-4.76182	16	17	16	5UTR		0	0
hsa-miR-296-5p	NM_001037637	BTF3	207	225	0.807692	-22.1	1	0.0813218	0.368	1.33427	1.70352	-10.6535	14	18	10	5UTR		0	0
hsa-miR-296-3p	NM_001037637	BTF3	76	100	0.923077	-24.5	1	0.0319547	0.324	1.00168	1.93372	-7.14013	18	24	8	5UTR		0	0
hsa-miR-296-3p	NM_001037637	BTF3	730	754	0.923077	-24	1	0.00167965	0.515	5.834	5.26206	-11.9935	16	24	5	CDS		0	0
hsa-miR-130b-5p	NM_001037637	BTF3	188	219	1	-20.5	1	0.0627719	0.338	1.7545	1.66489	-5.69245	15	19	12	5UTR		0	0
hsa-miR-130b-5p	NM_001037637	BTF3	425	447	0.846154	-18.5	1	0.000215761	0.471	7.15124	6.22221	-6.24613	16	22	8	CDS		0	0
hsa-miR-361-5p	NM_001037637	BTF3	782	804	0.923077	-21.3	1	0.0203074	0.574	4.54955	5.86813	-8.85129	17	22	7	CDS		1	1
hsa-miR-361-5p	NM_001037637	BTF3	810	840	1	-20.5	1	0.00824255	0.603	6.16821	4.61924	-4.17062	18	22	9	CDS		1	1
hsa-miR-361-3p	NM_001037637	BTF3	307	318	0.846154	-19.3	1	1.13838e-06	0.235	1.56911	1.17514	-8.1503	10	11	10	CDS		0	0
hsa-miR-365b-5p	NM_001037637	BTF3	301	335	0.846154	-26.5	1	0.000118339	0.25	1.24888	1.14115	-6.6181	20	34	11	CDS		0	0
hsa-miR-365b-5p	NM_001037637	BTF3	13	43	0.923077	-25.3	1	0.000176603	0.382	1.8781	1.27245	-8.70704	17	22	8	5UTR		0	0
hsa-miR-302c-3p	NM_001037637	BTF3	654	672	0.846154	-16.8	1	0.00125795	0.544	5.40462	5.50469	-12.3711	16	18	14	CDS		0	0
hsa-miR-302d-5p	NM_001037637	BTF3	423	446	0.846154	-18.7	1	0.000144205	0.456	6.38945	6.35813	-10.0627	17	23	7	CDS		0	0
hsa-miR-370-5p	NM_001037637	BTF3	718	742	0.846154	-19	1	7.07995e-05	0.5	4.77401	5.51279	-7.27064	18	24	11	CDS		0	0
hsa-miR-371a-5p	NM_001037637	BTF3	35	55	0.846154	-18.5	1	0.000170294	0.368	3.11409	1.59045	-7.25182	15	20	9	5UTR		0	0
hsa-miR-371a-3p	NM_001037637	BTF3	122	161	0.846154	-21	1	6.73485e-05	0.324	2.33718	1.7854	-10.3078	15	20	7	5UTR		0	0
hsa-miR-373-3p	NM_001037637	BTF3	592	623	0.807692	-22.6	1	0.000995339	0.529	5.46622	5.79715	-6.73762	21	26	10	CDS		0	0
hsa-miR-375-3p	NM_001037637	BTF3	238	258	0.923077	-19.2	1	0.000183812	0.294	1.24466	1.38834	-7.13993	16	20	11	5UTR		0	0
hsa-miR-377-5p	NM_001037637	BTF3	294	310	0.923077	-23.2	1	9.28024e-08	0.265	1.35519	1.07317	-5.35086	14	16	13	CDS		0	0
hsa-miR-377-5p	NM_001037637	BTF3	356	374	0.923077	-18.5	1	3.43809e-05	0.456	1.68035	3.54823	-6.34001	13	18	6	CDS		0	0
hsa-miR-378a-5p	NM_001037637	BTF3	157	189	0.923077	-24.9	1	0.00440895	0.294	2.2901	1.70661	-9.54065	17	22	9	5UTR		0	0
hsa-miR-378a-5p	NM_001037637	BTF3	215	239	0.923077	-22.4	1	0.28579	0.309	1.43668	1.52739	-11.8739	16	24	7	5UTR		0	0
hsa-miR-380-5p	NM_001037637	BTF3	1197	1220	0.923077	-18.9	1	0.00192125	0.706	0.804494	0.569028	-7.48298	16	23	6	3UTR		0	0
hsa-miR-381-5p	NM_001037637	BTF3	312	349	1	-19.9	1	2.34475e-06	0.309	1.13651	2.59343	-4.02637	14	37	7	CDS		0	0
hsa-miR-381-3p	NM_001037637	BTF3	901	923	1	-15.5	1	0.0889407	0.721	3.58696	2.46681	-13.717	18	22	10	3UTR		0	0
hsa-miR-330-5p	NM_001037637	BTF3	212	230	0.846154	-20.8	1	0.22181	0.338	0.53912	1.45014	-8.65174	15	18	6	5UTR		0	0
hsa-miR-328-5p	NM_001037637	BTF3	73	108	0.846154	-35.4	1	0.162506	0.353	1.55225	2.17937	-8.42926	20	27	8	5UTR		0	0
hsa-miR-323a-5p	NM_001037637	BTF3	239	264	0.846154	-22.9	1	0.00233006	0.294	1.21067	1.43778	-7.14013	17	25	6	5UTR		0	0
hsa-miR-326	NM_001037637	BTF3	194	233	0.846154	-27.5	1	0.277334	0.338	1.4978	1.60773	-7.38222	16	23	6	5UTR		0	0
hsa-miR-151a-3p	NM_001037637	BTF3	193	216	0.846154	-20	1	0.0606697	0.338	2.05467	1.74987	-14.9451	15	23	7	5UTR		0	0
hsa-miR-135b-3p	NM_001037637	BTF3	721	752	0.846154	-17.1	1	0.00016921	0.515	4.71127	5.3767	-13.2745	12	17	8	CDS		0	0
hsa-miR-324-5p	NM_001037637	BTF3	301	325	0.846154	-29.8	1	2.88932e-07	0.25	1.26011	1.2184	-11.0886	17	24	11	CDS		0	0
hsa-miR-324-3p	NM_001037637	BTF3	261	316	1	-29	1	1.21707e-07	0.25	1.36917	1.13806	-7.28438	21	39	7	CDS		0	0
hsa-miR-339-5p	NM_001037637	BTF3	158	215	0.846154	-25.8	1	0.0707072	0.324	2.2077	1.72051	-5.22671	21	33	8	5UTR		0	0
hsa-miR-335-3p	NM_001037637	BTF3	351	384	0.923077	-21.5	1	0.0341839	0.471	1.12278	3.24696	-11.3517	18	25	9	CDS		0	0
hsa-miR-325	NM_001037637	BTF3	897	916	1	-18.4	1	0.00498023	0.691	1.5308	2.68777	-8.83816	16	19	9	3UTR		0	0
hsa-miR-345-5p	NM_001037637	BTF3	143	175	0.846154	-26.3	1	0.00757377	0.338	1.68795	1.64172	-7.91236	19	32	10	5UTR		0	0
hsa-miR-345-5p	NM_001037637	BTF3	352	376	1	-23.3	1	0.000287826	0.471	1.00168	3.2794	-6.85115	18	24	9	CDS		0	0
hsa-miR-345-3p	NM_001037637	BTF3	991	1012	1	-23.5	1	0.000686049	0.618	1.31598	2.09241	-12.3845	15	21	8	3UTR		0	0
hsa-miR-345-3p	NM_001037637	BTF3	504	534	0.923077	-21.5	1	0.000878935	0.647	4.8744	6.48136	-6.07158	20	30	6	CDS		0	0
hsa-miR-346	NM_001037637	BTF3	165	188	0.923077	-28	1	0.00356336	0.279	2.33541	1.66953	-11.6923	17	23	7	5UTR		0	0
hsa-miR-196b-5p	NM_001037637	BTF3	355	373	1	-22.6	1	2.47906e-05	0.456	1.54262	3.48952	-10.608	16	18	11	CDS		0	0
hsa-miR-422a	NM_001037637	BTF3	593	616	0.846154	-18.8	1	0.00421605	0.559	6.05362	5.88257	-4.76182	17	23	7	CDS		0	0
hsa-miR-423-5p	NM_001037637	BTF3	99	121	0.923077	-21.8	1	0.012277	0.397	1.44551	1.69888	-13.6972	15	22	8	5UTR		0	0
hsa-miR-423-5p	NM_001037637	BTF3	714	754	0.923077	-21.4	1	0.00167965	0.515	5.62341	5.30643	-11.0687	16	25	8	CDS		0	0
hsa-miR-425-3p	NM_001037637	BTF3	299	361	0.846154	-25.3	1	1.70514e-05	0.412	1.26336	2.00016	-7.65065	19	48	6	CDS		0	0
hsa-miR-20b-3p	NM_001037637	BTF3	902	927	1	-18.1	1	0.142309	0.691	3.12663	2.13537	-6.51454	19	25	8	3UTR		0	0
hsa-miR-449a	NM_001037637	BTF3	664	687	0.846154	-18.6	1	0.00606864	0.485	4.92845	5.38596	-8.06785	18	23	10	CDS		0	0
hsa-miR-449a	NM_001037637	BTF3	697	753	0.846154	-18	1	0.000282566	0.515	5.57377	5.55928	-5.33701	20	56	7	CDS		0	0
hsa-miR-450a-5p	NM_001037637	BTF3	436	461	0.846154	-19.1	1	0.0251838	0.5	7.54923	6.2701	-4.99396	16	19	10	CDS		0	0
hsa-miR-431-3p	NM_001037637	BTF3	142	163	1	-24.8	1	5.81227e-05	0.353	0.982014	1.68034	-10.0844	17	21	8	5UTR		0	0
hsa-miR-431-3p	NM_001037637	BTF3	280	331	0.846154	-29	1	1.26705e-06	0.25	1.37296	1.12724	-3.93757	20	29	10	CDS		0	0
hsa-miR-433-5p	NM_001037637	BTF3	236	264	0.846154	-21.6	1	0.00233006	0.294	1.56028	1.2323	-9.06122	11	14	7	5UTR		0	0
hsa-miR-433-5p	NM_001037637	BTF3	827	847	0.961538	-17.3	1	0.000291463	0.603	5.81889	4.01611	-8.4155	16	20	8	CDS		0	0
hsa-miR-433-3p	NM_001037637	BTF3	364	395	1	-19.3	1	0.118061	0.5	4.19763	3.61003	-3.79332	15	31	8	CDS		0	0
hsa-miR-329-5p	NM_001037637	BTF3	318	374	1	-22.2	1	3.43809e-05	0.456	1.26894	2.38331	-7.61919	19	27	7	CDS		0	0
hsa-miR-410-3p	NM_001037637	BTF3	645	659	1	-18.9	0	0.000470626	0.5	5.46303	5.5988	-20.4803	12	14	9	CDS		0	0
hsa-miR-410-3p	NM_001037637	BTF3	734	766	0.846154	-14.8	0	0.00290546	0.485	5.29621	5.27671	-17.1102	13	32	7	CDS		0	0
hsa-miR-483-3p	NM_001037637	BTF3	167	188	0.846154	-27.1	1	0.00356336	0.279	2.48373	1.55366	-6.51454	18	21	10	5UTR		0	0
hsa-miR-483-3p	NM_001037637	BTF3	219	239	0.846154	-26.5	1	0.28579	0.309	1.31215	1.4316	-9.54656	17	20	11	5UTR		0	0
hsa-miR-485-5p	NM_001037637	BTF3	3	19	1	-22	1	0.12251	0.375	0	0	-7.86061	13	16	8	5UTR		0	0
hsa-miR-485-5p	NM_001037637	BTF3	344	374	0.846154	-19.6	1	3.43809e-05	0.456	1.26011	2.77574	-6.34001	13	30	7	CDS		0	0
hsa-miR-485-3p	NM_001037637	BTF3	230	251	0.923077	-21.7	1	0.000783213	0.324	1.8472	1.39607	-16.1453	16	21	8	5UTR		0	0
hsa-miR-486-5p	NM_001037637	BTF3	343	369	0.846154	-22.7	1	0.00025766	0.456	1.15711	3.48179	-12.8953	17	26	6	CDS		0	0
hsa-miR-486-3p	NM_001037637	BTF3	303	314	0.846154	-20	1	1.24099e-07	0.25	0.864596	1.16123	-13.2236	10	11	10	CDS		0	0
hsa-miR-489-5p	NM_001037637	BTF3	1	17	0.923077	-17.5	1	0.0906686	0.37	0	0	-11.9948	12	16	7	5UTR		0	0
hsa-miR-511-5p	NM_001037637	BTF3	413	433	0.923077	-21.4	1	0.000145378	0.471	5.21526	5.80473	-9.59801	17	20	10	CDS		0	0
hsa-miR-511-5p	NM_001037637	BTF3	216	238	0.846154	-21.3	1	0.276552	0.309	1.01291	1.44396	-6.59337	16	22	6	5UTR		0	0
hsa-miR-146b-5p	NM_001037637	BTF3	1070	1089	0.923077	-19.2	1	0.0798747	0.632	2.48216	2.06018	-9.04649	16	19	11	3UTR		0	0
hsa-miR-146b-3p	NM_001037637	BTF3	264	287	0.846154	-23.3	1	1.13365e-05	0.235	0.306636	1.38525	-10.44	18	23	8	CDS		0	0
hsa-miR-146b-3p	NM_001037637	BTF3	202	225	0.846154	-22.4	1	0.0813218	0.368	1.43668	1.52739	-10.3754	15	23	7	5UTR		0	0
hsa-miR-493-5p	NM_001037637	BTF3	1183	1201	1	-18.3	1	0.00152305	0.691	1.09677	0.648265	-11.2592	16	18	9	3UTR		0	0
hsa-miR-432-3p	NM_001037637	BTF3	180	212	0.846154	-20.6	1	0.0737265	0.324	1.71547	1.65408	-12.8654	17	32	8	5UTR		0	0
hsa-miR-495-5p	NM_001037637	BTF3	210	227	0.923077	-16.5	1	0.100012	0.368	1.15711	1.4934	-12.6044	15	17	10	5UTR		0	0
hsa-miR-193b-5p	NM_001037637	BTF3	61	85	0.923077	-23.3	1	0.000588405	0.338	1.43864	2.15774	-6.85115	17	24	9	5UTR		0	0
hsa-miR-193b-3p	NM_001037637	BTF3	293	322	0.846154	-25.5	1	4.11618e-07	0.235	0.889316	1.1396	-11.222	16	23	7	CDS		0	0
hsa-miR-497-5p	NM_001037637	BTF3	35	56	0.846154	-18.8	1	0.000190773	0.368	3.11409	1.5634	-9.07604	13	16	8	5UTR		1	1
hsa-miR-181d-3p	NM_001037637	BTF3	94	114	1	-18.9	1	0.0194867	0.397	1.24775	1.84102	-8.60958	11	15	8	5UTR		0	0
hsa-miR-181d-3p	NM_001037637	BTF3	36	51	0.923077	-18.8	1	8.21469e-05	0.368	3.40543	1.57885	-5.61866	12	15	7	5UTR		0	0
hsa-miR-498-5p	NM_001037637	BTF3	987	1005	0.923077	-20	0	0.000358006	0.618	1.69106	1.81467	-17.1102	9	11	9	3UTR		0	0
hsa-miR-498-3p	NM_001037637	BTF3	109	160	0.923077	-22.3	1	7.36256e-05	0.338	1.45977	1.68343	-8.4155	14	19	10	5UTR		0	0
hsa-miR-515-3p	NM_001037637	BTF3	122	139	0.846154	-22.6	1	0.00231522	0.353	1.55366	1.55366	-12.3711	15	17	8	5UTR		0	0
hsa-miR-515-3p	NM_001037637	BTF3	837	859	0.923077	-19.2	1	0.00505724	0.632	5.64926	4.15581	-7.75705	17	22	6	CDS		0	0
hsa-miR-519e-5p	NM_001037637	BTF3	185	204	0.846154	-18.2	1	9.57327e-07	0.309	1.33074	1.69579	-9.87071	11	16	7	5UTR		0	0
hsa-miR-525-3p	NM_001037637	BTF3	144	162	0.846154	-22	1	6.1501e-05	0.338	1.04381	1.78849	-12.0782	15	18	8	5UTR		0	0
hsa-miR-518f-5p	NM_001037637	BTF3	13	26	1	-16.7	1	0.00271168	0.364	1.78197	1.85852	-9.2723	11	13	9	5UTR		0	0
hsa-miR-518b	NM_001037637	BTF3	873	915	0.923077	-23.5	1	0.000825293	0.691	2.08395	4.02888	-6.51454	19	42	10	3UTR		0	0
hsa-miR-526a-5p	NM_001037637	BTF3	673	688	0.846154	-16.1	0	0.00747505	0.5	6.80098	5.41782	-20.1681	13	15	10	CDS		0	0
hsa-miR-526a-5p	NM_001037637	BTF3	13	26	1	-16.7	1	0.00271168	0.364	1.78197	1.85852	-9.2723	11	13	9	5UTR		0	0
hsa-miR-526a-3p	NM_001037637	BTF3	874	915	0.846154	-18	1	0.000825293	0.691	2.10161	4.01047	-6.51454	18	41	9	3UTR		0	0
hsa-miR-520c-5p	NM_001037637	BTF3	673	688	0.846154	-16.1	0	0.00747505	0.5	6.80098	5.41782	-20.1681	13	15	10	CDS		0	0
hsa-miR-520c-5p	NM_001037637	BTF3	13	26	1	-16.7	1	0.00271168	0.364	1.78197	1.85852	-9.2723	11	13	9	5UTR		0	0
hsa-miR-517a-3p	NM_001037637	BTF3	783	805	0.923077	-19.8	1	0.0186363	0.588	4.6301	5.72163	-5.83853	19	22	10	CDS		0	0
hsa-miR-520d-3p	NM_001037637	BTF3	404	425	0.846154	-21.8	1	0.000315301	0.5	5.88269	5.052	-12.6861	17	21	10	CDS		0	0
hsa-miR-517b-3p	NM_001037637	BTF3	783	805	0.923077	-19.8	1	0.0186363	0.588	4.6301	5.72163	-5.83853	19	22	10	CDS		0	0
hsa-miR-518e-3p	NM_001037637	BTF3	144	162	0.846154	-21.4	1	6.1501e-05	0.338	1.04381	1.78849	-10.9177	15	18	8	5UTR		0	0
hsa-miR-518e-3p	NM_001037637	BTF3	875	915	1	-19.3	1	0.000825293	0.691	1.79166	4.05036	-4.957	17	28	8	3UTR		0	0
hsa-miR-518a-5p	NM_001037637	BTF3	12	27	0.923077	-18	1	0.00153535	0.357	2.01406	1.83225	-8.53685	12	15	7	5UTR		0	1
hsa-miR-518a-3p	NM_001037637	BTF3	208	225	0.846154	-18.3	1	0.0813218	0.368	1.71742	1.6031	-11.0902	14	17	10	5UTR		0	0
hsa-miR-518d-5p	NM_001037637	BTF3	673	688	0.846154	-16.1	0	0.00747505	0.5	6.80098	5.41782	-20.1681	13	15	10	CDS		0	0
hsa-miR-518d-5p	NM_001037637	BTF3	13	26	1	-16.7	1	0.00271168	0.364	1.78197	1.85852	-9.2723	11	13	9	5UTR		0	0
hsa-miR-517c-3p	NM_001037637	BTF3	785	805	0.846154	-18	1	0.0186363	0.588	5.7694	5.76299	-6.07158	18	20	14	CDS		0	0
hsa-miR-527	NM_001037637	BTF3	12	27	0.923077	-18	1	0.00153535	0.357	2.01406	1.83225	-8.53685	12	15	7	5UTR		0	1
hsa-miR-500a-3p	NM_001037637	BTF3	1108	1120	0.923077	-17	0	0.0487723	0.765	2.22549	1.43259	-15.5666	11	12	11	3UTR		0	0
hsa-miR-501-5p	NM_001037637	BTF3	276	326	1	-24.2	1	2.74431e-07	0.265	1.49186	1.19677	-4.957	17	22	13	CDS		0	0
hsa-miR-502-3p	NM_001037637	BTF3	1108	1120	1	-17	0	0.0487723	0.765	2.22549	1.43259	-17.1102	11	12	11	3UTR		0	0
hsa-miR-503-5p	NM_001037637	BTF3	890	916	0.897436	-18.2	1	0.00498023	0.691	1.50011	3.00847	-14.7217	17	26	7	3UTR		1	1
hsa-miR-503-3p	NM_001037637	BTF3	342	374	0.846154	-27.6	1	3.43809e-05	0.456	1.35281	3.60848	-5.83853	21	32	8	CDS		0	0
hsa-miR-503-3p	NM_001037637	BTF3	172	196	0.846154	-26	1	1.49505e-07	0.309	2.2489	1.65871	-9.95757	17	24	11	5UTR		0	0
hsa-miR-504-3p	NM_001037637	BTF3	741	783	0.846154	-23.8	1	0.000913795	0.529	5.1601	5.19618	-9.58353	18	42	12	CDS		0	0
hsa-miR-505-5p	NM_001037637	BTF3	3	21	1	-20.9	1	0.240887	0.38	0	0	-7.21971	13	16	9	5UTR		0	0
hsa-miR-513a-5p	NM_001037637	BTF3	1145	1160	0.923077	-18	1	0.00902183	0.735	0.062113	1.27301	-8.81344	12	15	7	3UTR		0	0
hsa-miR-507	NM_001037637	BTF3	120	143	0.846154	-22.6	1	0.0419584	0.353	2.07895	1.65717	-5.83853	20	23	10	5UTR		0	0
hsa-miR-508-5p	NM_001037637	BTF3	1205	1226	0.923077	-20.6	1	0.00118695	0.721	0.638545	0.760948	-11.1505	17	21	8	3UTR		0	0
hsa-miR-509-3p	NM_001037637	BTF3	1174	1196	0.846154	-18.2	1	0.00181499	0.676	0.529223	0.551997	-9.06125	19	22	11	3UTR		0	0
hsa-miR-510-5p	NM_001037637	BTF3	468	535	0.871795	-17.5	1	0.000933924	0.662	5.87919	6.24882	-3.93757	22	67	6	CDS		0	0
hsa-miR-514a-5p	NM_001037637	BTF3	2	15	0.923077	-16.1	1	0.0905473	0.386	0	0	-10.7891	12	13	12	5UTR		0	0
hsa-miR-514a-3p	NM_001037637	BTF3	448	472	0.923077	-19.9	1	0.000253925	0.529	7.45453	5.74863	-13.6656	15	24	11	CDS		0	0
hsa-miR-455-3p	NM_001037637	BTF3	995	1012	0.923077	-19.3	1	0.000686049	0.618	2.15072	1.92976	-6.8193	12	17	5	3UTR	MIRT037856	0	0
hsa-miR-376a-2-5p	NM_001037637	BTF3	760	780	0.923077	-17.1	1	0.00021866	0.529	5.15417	5.31073	-10.1597	17	20	7	CDS		0	0
hsa-miR-487b-5p	NM_001037637	BTF3	200	220	0.846154	-23.4	1	0.133297	0.353	1.6618	1.65717	-8.29128	16	20	8	5UTR		0	0
hsa-miR-487b-5p	NM_001037637	BTF3	352	374	0.923077	-21.4	1	3.43809e-05	0.456	1.44139	3.50188	-10.015	17	22	12	CDS		0	0
hsa-miR-555	NM_001037637	BTF3	266	313	1	-23.3	1	1.69868e-07	0.265	0.394921	1.34817	-10.4745	16	18	16	CDS		0	0
hsa-miR-557	NM_001037637	BTF3	220	273	0.923077	-30.9	1	2.18708e-06	0.279	1.44551	1.40688	-8.23906	19	24	8	5UTR		0	0
hsa-miR-557	NM_001037637	BTF3	314	355	0.846154	-26.2	1	7.51616e-06	0.368	1.18146	2.57798	-5.33701	21	41	9	CDS		0	0
hsa-miR-558	NM_001037637	BTF3	1000	1017	1	-18.8	1	0.00146972	0.632	2.95272	1.90521	-7.14013	14	17	7	3UTR		0	1
hsa-miR-558	NM_001037637	BTF3	133	149	0.846154	-16.3	1	0.000470785	0.368	2.94929	1.71897	-8.61914	11	16	6	5UTR		0	1
hsa-miR-551b-5p	NM_001037637	BTF3	67	89	0.846154	-20	1	0.00146372	0.324	0.889313	2.1253	-12.3713	16	22	10	5UTR		0	0
hsa-miR-551b-5p	NM_001037637	BTF3	100	112	0.846154	-18	0	0.0335892	0.368	1.70153	1.54902	-19.6569	11	12	11	5UTR		0	0
hsa-miR-574-5p	NM_001037637	BTF3	1004	1048	0.923077	-18.8	1	0.203807	0.603	2.80579	1.88833	-7.65065	16	21	11	3UTR		0	0
hsa-miR-575	NM_001037637	BTF3	144	160	0.846154	-17.9	1	7.36256e-05	0.338	1.22921	1.81939	-13.765	13	16	7	5UTR		0	0
hsa-miR-578	NM_001037637	BTF3	219	233	0.846154	-16.9	1	0.277334	0.338	1.38371	1.48259	-7.3066	12	14	6	5UTR		0	0
hsa-miR-579-5p	NM_001037637	BTF3	419	433	0.923077	-17.6	1	0.000145378	0.471	6.1268	6.158	-7.82646	11	14	8	CDS		0	0
hsa-miR-585-3p	NM_001037637	BTF3	35	59	0.846154	-18.2	1	0.000248854	0.397	4.33634	1.77459	-11.3517	14	17	9	5UTR		0	0
hsa-miR-589-3p	NM_001037637	BTF3	902	919	0.923077	-19.6	0	0.0143194	0.721	3.05911	2.4975	-18.3994	15	17	10	3UTR		0	0
hsa-miR-589-3p	NM_001037637	BTF3	1073	1090	0.846154	-18.2	0	0.0811917	0.632	2.44124	1.90367	-21.0593	14	17	9	3UTR		0	0
hsa-miR-550a-5p	NM_001037637	BTF3	111	139	0.846154	-24.6	1	0.00231522	0.353	2.33718	1.7406	-6.6181	19	28	7	5UTR		0	0
hsa-miR-550a-3p	NM_001037637	BTF3	193	211	0.923077	-22	1	0.0754629	0.324	1.09531	1.65253	-8.82806	15	18	6	5UTR		0	0
hsa-miR-593-5p	NM_001037637	BTF3	654	711	0.846154	-24.6	1	8.14899e-05	0.529	5.49214	5.36569	-5.19005	22	57	6	CDS		0	0
hsa-miR-593-3p	NM_001037637	BTF3	477	500	0.923077	-21.8	1	0.0838976	0.603	5.90332	6.27096	-7.28438	18	23	7	CDS		0	0
hsa-miR-593-3p	NM_001037637	BTF3	76	92	0.923077	-17.7	1	0.00800336	0.353	1.49186	2.17165	-11.6513	13	16	8	5UTR		0	0
hsa-miR-596	NM_001037637	BTF3	172	188	0.923077	-25.8	1	0.00356336	0.279	3.23768	1.69116	-9.33931	13	16	7	5UTR		0	0
hsa-miR-598-5p	NM_001037637	BTF3	989	1012	1	-19.7	1	0.000686049	0.618	1.66378	1.91748	-13.7988	16	23	9	3UTR		0	0
hsa-miR-598-5p	NM_001037637	BTF3	426	453	0.846154	-19.5	1	0.000354351	0.485	5.62137	6.2917	-8.67135	19	27	7	CDS		0	0
hsa-miR-598-3p	NM_001037637	BTF3	792	813	0.846154	-23.6	1	0.0450944	0.544	6.12475	5.59801	-6.82535	18	21	14	CDS		0	0
hsa-miR-598-3p	NM_001037637	BTF3	239	260	0.820513	-22.5	1	3.80367e-05	0.294	1.48965	1.21531	-7.35753	17	21	13	5UTR		0	0
hsa-miR-601	NM_001037637	BTF3	745	771	0.846154	-18.6	1	0.000844728	0.485	5.65193	5.38836	-5.10125	20	26	6	CDS		0	0
hsa-miR-602	NM_001037637	BTF3	737	754	0.884615	-24.7	1	0.00167965	0.515	5.32226	5.21184	-19.8372	14	17	5	CDS		0	0
hsa-miR-604	NM_001037637	BTF3	999	1016	0.923077	-19.5	1	0.00121416	0.632	3.20335	1.90367	-7.86061	14	17	8	3UTR		0	0
hsa-miR-604	NM_001037637	BTF3	100	116	1	-17.4	1	0.0162396	0.397	1.77216	1.64018	-15.1452	11	16	7	5UTR		0	0
hsa-miR-605-5p	NM_001037637	BTF3	280	303	0.846154	-21.5	1	1.62938e-06	0.235	1.36998	1.19677	-10.603	18	23	8	CDS		0	0
hsa-miR-608	NM_001037637	BTF3	301	347	0.846154	-35	1	1.56415e-05	0.294	1.20393	1.19986	-4.84971	21	27	11	CDS		0	0
hsa-miR-611	NM_001037637	BTF3	278	349	0.923077	-28.9	1	2.34475e-06	0.309	1.51555	1.20449	-7.7949	19	48	10	CDS		0	0
hsa-miR-611	NM_001037637	BTF3	350	374	0.897436	-25.6	1	3.43809e-05	0.456	1.57941	3.47561	-6.50069	17	24	7	CDS		0	0
hsa-miR-612	NM_001037637	BTF3	728	755	1	-34.5	1	0.00818754	0.515	5.13838	5.2717	-4.957	22	27	13	CDS		0	0
hsa-miR-612	NM_001037637	BTF3	280	319	0.846154	-32.3	1	7.83585e-07	0.235	1.35519	1.07317	-5.18008	20	28	11	CDS		0	0
hsa-miR-615-5p	NM_001037637	BTF3	356	374	0.846154	-24.2	1	3.43809e-05	0.456	1.58147	3.24387	-14.0371	14	18	5	CDS		0	0
hsa-miR-615-3p	NM_001037637	BTF3	286	306	0.846154	-24.7	1	1.18675e-06	0.25	1.45787	1.11488	-14.1286	14	20	5	CDS		0	0
hsa-miR-616-3p	NM_001037637	BTF3	989	1007	1	-18.6	1	0.000302756	0.603	1.00909	1.93589	-12.5995	14	18	9	3UTR		0	0
hsa-miR-616-3p	NM_001037637	BTF3	448	499	0.846154	-17.1	1	0.071845	0.618	6.78016	5.77614	-6.09222	19	51	7	CDS		0	0
hsa-miR-617	NM_001037637	BTF3	680	720	0.923077	-18.3	1	0.000754808	0.5	4.97809	5.39031	-6.08354	18	23	7	CDS		0	0
hsa-miR-618	NM_001037637	BTF3	207	229	1	-23.1	1	0.146596	0.353	1.68709	1.60927	-8.82818	17	22	11	5UTR		0	0
hsa-miR-622	NM_001037637	BTF3	337	355	0.923077	-20.8	1	7.51616e-06	0.368	1.15711	2.95032	-10.282	15	18	9	CDS		0	0
hsa-miR-622	NM_001037637	BTF3	450	496	0.923077	-21	1	0.0224975	0.603	7.07424	5.70694	-9.86134	17	46	8	CDS		0	0
hsa-miR-623	NM_001037637	BTF3	104	136	0.923077	-26.2	1	0.0011691	0.368	1.82627	1.66026	-6.51454	19	32	9	5UTR		0	0
hsa-miR-628-3p	NM_001037637	BTF3	11	38	0.923077	-19.2	1	1.12933e-05	0.403	1.18948	1.20561	-12.3713	13	15	13	5UTR		0	0
hsa-miR-629-5p	NM_001037637	BTF3	319	360	1	-21.3	1	4.34507e-05	0.412	1.36605	2.05732	-7.10805	15	18	12	CDS		0	0
hsa-miR-629-3p	NM_001037637	BTF3	153	173	1	-20.2	1	0.00187005	0.353	1.93107	1.7236	-8.89989	14	20	7	5UTR		0	0
hsa-miR-630	NM_001037637	BTF3	697	714	0.846154	-19	1	3.85189e-05	0.515	5.48652	5.42668	-13.6656	14	17	11	CDS		0	0
hsa-miR-33b-5p	NM_001037637	BTF3	240	261	0.923077	-26.6	1	4.87823e-05	0.294	1.29873	1.27401	-8.05661	19	21	12	5UTR		0	0
hsa-miR-632	NM_001037637	BTF3	170	185	0.846154	-19.1	1	0.00318249	0.309	2.64029	1.67725	-6.78455	13	15	11	5UTR		0	0
hsa-miR-632	NM_001037637	BTF3	396	425	0.846154	-19.5	1	0.000315301	0.5	4.89081	5.50411	-13.6972	13	21	8	CDS		0	0
hsa-miR-636	NM_001037637	BTF3	280	305	0.846154	-32.5	1	5.32525e-06	0.25	1.46611	1.09943	-8.25873	19	25	5	CDS		0	0
hsa-miR-637	NM_001037637	BTF3	157	196	1	-28.3	1	1.49505e-07	0.309	2.11294	1.56602	-7.60443	18	23	10	5UTR		0	0
hsa-miR-637	NM_001037637	BTF3	346	376	1	-25.8	1	0.000287826	0.471	1.43177	3.38755	-6.82535	21	30	9	CDS		0	0
hsa-miR-638	NM_001037637	BTF3	299	335	0.846154	-30.8	1	0.000118339	0.25	1.22759	1.18904	-8.16179	21	36	7	CDS		0	0
hsa-miR-638	NM_001037637	BTF3	12	43	1	-30.8	1	0.000176603	0.382	2.1047	0.871894	-7.84025	20	31	10	5UTR		0	0
hsa-miR-639	NM_001037637	BTF3	142	161	0.846154	-23.1	1	6.73485e-05	0.324	1.63091	1.82094	-8.15936	15	19	6	5UTR		0	0
hsa-miR-642a-5p	NM_001037637	BTF3	218	243	0.923077	-24.3	1	0.0838042	0.309	1.7545	1.43006	-12.1337	18	25	7	5UTR		0	0
hsa-miR-645	NM_001037637	BTF3	664	708	0.923077	-20.6	1	0.00146568	0.544	6.83959	5.54088	-8.42926	15	23	10	CDS		0	0
hsa-miR-646	NM_001037637	BTF3	264	310	0.846154	-27.4	1	9.28024e-08	0.265	0.889314	1.30028	-5.9255	15	17	15	CDS		0	1
hsa-miR-648	NM_001037637	BTF3	989	1010	0.846154	-18.6	1	0.00067188	0.603	1.31598	2.09241	-7.16235	14	21	5	3UTR		0	0
hsa-miR-649	NM_001037637	BTF3	194	213	0.923077	-17.5	1	0.0830319	0.324	1.46611	1.68189	-7.80398	11	14	6	5UTR		0	0
hsa-miR-652-5p	NM_001037637	BTF3	300	317	0.846154	-24.4	1	5.72682e-07	0.25	1.47199	1.18441	-10.8615	14	17	8	CDS		0	0
hsa-miR-652-3p	NM_001037637	BTF3	89	112	0.923077	-21.6	1	0.0335892	0.368	0.889315	1.88737	-10.603	16	23	9	5UTR	MIRT039540	0	0
hsa-miR-652-3p	NM_001037637	BTF3	143	162	0.923077	-20.4	1	6.1501e-05	0.338	1.05926	1.71588	-9.15487	15	19	8	5UTR	MIRT039540	0	0
hsa-miR-661	NM_001037637	BTF3	263	303	0.923077	-27.1	1	1.62938e-06	0.235	1.21517	1.23076	-5.10125	21	40	7	CDS		0	0
hsa-miR-662	NM_001037637	BTF3	123	164	0.923077	-23.1	1	6.24684e-05	0.353	2.4549	1.72669	-9.16064	16	20	9	5UTR		0	0
hsa-miR-663a	NM_001037637	BTF3	100	127	1	-27	1	0.000333436	0.368	1.68388	1.73442	-4.84971	17	27	8	5UTR		0	0
hsa-miR-654-5p	NM_001037637	BTF3	51	76	0.923077	-23.9	1	6.95421e-08	0.353	1.65408	2.12839	-4.76182	17	25	10	5UTR		0	0
hsa-miR-654-3p	NM_001037637	BTF3	462	496	0.846154	-18.4	1	0.0224975	0.603	9.31123	5.90463	-12.0073	16	32	8	CDS		0	0
hsa-miR-655-5p	NM_001037637	BTF3	1183	1223	0.846154	-19.2	1	0.00129304	0.721	0.810137	0.656763	-3.93757	19	31	10	3UTR		0	0
hsa-miR-656-5p	NM_001037637	BTF3	311	358	1	-24.7	1	0.000282936	0.397	1.17771	1.19368	-5.69428	15	19	10	CDS		0	0
hsa-miR-656-5p	NM_001037637	BTF3	629	658	0.923077	-20.9	1	0.000428207	0.485	5.77609	5.54523	-7.91236	18	29	8	CDS		0	0
hsa-miR-658	NM_001037637	BTF3	90	110	0.923077	-26.2	1	0.0839632	0.353	0.312522	1.9708	-11.8659	18	20	10	5UTR		0	0
hsa-miR-660-3p	NM_001037637	BTF3	409	441	1	-17.4	1	6.25547e-05	0.485	4.79812	5.62815	-8.60208	12	16	8	CDS		0	0
hsa-miR-542-3p	NM_001037637	BTF3	1139	1165	0.846154	-15.3	1	0.00301795	0.75	0.433078	1.35741	-7.05204	12	15	8	3UTR		0	0
hsa-miR-758-5p	NM_001037637	BTF3	585	634	0.846154	-20.1	1	0.00288852	0.529	6.12146	5.92456	-9.18966	15	20	11	CDS		0	0
hsa-miR-758-3p	NM_001037637	BTF3	433	460	0.846154	-18.5	1	0.0278247	0.5	6.51679	6.10057	-10.1092	18	27	8	CDS		0	0
hsa-miR-1264	NM_001037637	BTF3	361	380	0.846154	-17.5	0	0.0356644	0.471	3.54106	3.51733	-15.5666	16	19	8	CDS		0	0
hsa-miR-671-5p	NM_001037637	BTF3	97	119	0.923077	-24.2	1	0.0143886	0.382	1.46096	1.76223	-12.3778	18	22	11	5UTR		0	0
hsa-miR-671-3p	NM_001037637	BTF3	288	323	0.846154	-26.4	1	2.91928e-07	0.235	1.46236	1.08244	-7.0584	17	24	11	CDS		0	0
hsa-miR-671-3p	NM_001037637	BTF3	348	369	1	-24.3	1	0.00025766	0.456	2.3931	3.45398	-10.5298	17	21	9	CDS		0	0
hsa-miR-671-3p	NM_001037637	BTF3	161	183	0.846154	-22.6	1	0.00353233	0.294	2.14075	1.73442	-11.9403	17	22	7	5UTR		0	0
hsa-miR-668-3p	NM_001037637	BTF3	348	366	1	-20.9	1	0.000123659	0.456	1.58147	3.24387	-11.7382	14	18	9	CDS		0	0
hsa-miR-668-3p	NM_001037637	BTF3	648	676	0.923077	-21	1	0.00424265	0.529	5.34212	5.28172	-8.57351	15	28	6	CDS		0	0
hsa-miR-668-3p	NM_001037637	BTF3	162	186	0.846154	-21.1	1	0.00287877	0.294	2.43429	1.69734	-10.0346	18	24	8	5UTR		0	0
hsa-miR-550a-3-5p	NM_001037637	BTF3	405	425	0.871795	-17.5	1	0.000315301	0.5	5.23292	6.11196	-11.311	12	20	7	CDS		0	0
hsa-miR-767-5p	NM_001037637	BTF3	144	165	0.923077	-22.1	1	0.000236785	0.338	1.79158	1.71897	-6.51454	17	21	7	5UTR		0	0
hsa-miR-767-5p	NM_001037637	BTF3	609	631	0.923077	-21	1	0.00139136	0.529	6.56289	5.75227	-12.108	17	22	9	CDS		0	0
hsa-miR-767-3p	NM_001037637	BTF3	198	228	0.923077	-21.4	1	0.116211	0.353	1.24245	1.59692	-9.5186	16	25	7	5UTR		0	0
hsa-miR-1224-3p	NM_001037637	BTF3	166	188	0.846154	-27.6	1	0.00356336	0.279	2.10985	1.53048	-7.91236	17	22	5	5UTR		0	0
hsa-miR-1224-3p	NM_001037637	BTF3	225	244	1	-24.3	1	0.0747706	0.324	1.28328	1.40225	-10.6336	15	19	6	5UTR		0	0
hsa-miR-320c	NM_001037637	BTF3	683	706	0.846154	-21.4	1	0.00114657	0.544	4.4295	5.37872	-9.02428	16	23	7	CDS		0	0
hsa-miR-1323	NM_001037637	BTF3	995	1005	1	-17.2	0	0.000358006	0.618	1.52739	2.08167	-15.7996	9	10	9	3UTR		0	0
hsa-miR-1271-3p	NM_001037637	BTF3	408	425	1	-21.4	1	0.000315301	0.5	5.57061	6.08106	-12.1759	13	17	8	CDS		0	0
hsa-miR-1301-3p	NM_001037637	BTF3	286	310	0.846154	-31.9	1	9.28024e-08	0.265	1.59383	1.09789	-6.47918	19	24	10	CDS		0	0
hsa-miR-449c-5p	NM_001037637	BTF3	312	334	0.884615	-20.3	1	6.01386e-06	0.25	1.45238	1.87347	-9.9649	18	22	13	CDS		0	0
hsa-miR-449c-5p	NM_001037637	BTF3	905	935	1	-20.1	1	0.0801682	0.721	3.52967	1.79626	-6.67474	20	30	8	3UTR		0	0
hsa-miR-449c-3p	NM_001037637	BTF3	230	250	0.846154	-22.3	1	0.000969769	0.324	1.8472	1.39607	-14.5935	17	20	9	5UTR		0	0
hsa-miR-769-5p	NM_001037637	BTF3	346	375	1	-22.9	1	0.00032477	0.456	0.812066	3.14035	-9.29912	18	29	12	CDS		0	0
hsa-miR-769-3p	NM_001037637	BTF3	74	106	1	-27	1	0.245992	0.324	1.54439	2.1392	-7.78178	18	32	10	5UTR		0	0
hsa-miR-1185-1-3p	NM_001037637	BTF3	38	52	0.846154	-15.6	1	0.000105695	0.368	4.57667	1.88013	-9.62023	11	14	6	5UTR		0	0
hsa-miR-762	NM_001037637	BTF3	60	118	1	-28.8	1	0.0148899	0.397	1.58146	2.11757	-10.8446	18	24	10	5UTR		0	0
hsa-miR-762	NM_001037637	BTF3	83	106	1	-28.5	1	0.245992	0.324	1.24775	1.84102	-10.8446	18	23	10	5UTR		0	0
hsa-miR-1298-5p	NM_001037637	BTF3	129	164	1	-24	1	6.24684e-05	0.353	2.49609	1.76223	-8.00792	17	21	12	5UTR		0	0
hsa-miR-761	NM_001037637	BTF3	1	30	0.846154	-21.3	1	1.38496e-05	0.39	1.92754	1.25545	-9.07622	18	29	6	5UTR		0	0
hsa-miR-764	NM_001037637	BTF3	164	185	0.923077	-25.9	1	0.00318249	0.309	1.69957	1.69579	-16.7601	17	21	15	5UTR		0	0
hsa-miR-764	NM_001037637	BTF3	234	267	0.923077	-23.2	1	0.000174781	0.294	1.82866	1.34508	-10.6188	16	21	7	5UTR		0	0
hsa-miR-765	NM_001037637	BTF3	3	20	0.846154	-19.6	1	0.194613	0.388	0	0	-10.685	14	17	9	5UTR		0	0
hsa-miR-675-5p	NM_001037637	BTF3	734	755	0.871795	-21.9	1	0.00818754	0.515	4.58097	5.25982	-13.1412	13	19	9	CDS		0	0
hsa-miR-298	NM_001037637	BTF3	181	205	0.846154	-24.9	0	8.93045e-07	0.309	2.89779	1.74832	-16.9357	16	24	7	5UTR		0	0
hsa-miR-298	NM_001037637	BTF3	12	30	0.907692	-21.4	1	1.38496e-05	0.39	1.32878	1.17471	-10.608	13	18	9	5UTR		0	0
hsa-miR-300	NM_001037637	BTF3	904	923	0.923077	-15.4	1	0.0889407	0.721	3.12049	2.4975	-11.2271	16	19	10	3UTR		0	0
hsa-miR-874-3p	NM_001037637	BTF3	171	227	0.923077	-28.2	1	0.100012	0.368	2.28693	1.62009	-6.28309	19	45	8	5UTR		0	0
hsa-miR-892b	NM_001037637	BTF3	354	372	0.846154	-23	1	3.05465e-05	0.441	1.50004	3.42308	-9.54656	15	18	7	CDS		0	0
hsa-miR-892b	NM_001037637	BTF3	192	208	0.846154	-21	1	1.23015e-06	0.309	1.86265	1.71433	-10.6683	13	16	8	5UTR		0	0
hsa-miR-889-5p	NM_001037637	BTF3	697	719	1	-21.9	1	0.000282031	0.485	5.86559	5.22329	-7.24999	17	22	11	CDS		0	0
hsa-miR-889-5p	NM_001037637	BTF3	648	672	0.923077	-20.6	1	0.00125795	0.544	5.43809	5.58866	-11.1038	17	24	10	CDS		0	0
hsa-miR-190b-5p	NM_001037637	BTF3	599	623	0.846154	-17.9	1	0.000995339	0.529	5.77398	5.70449	-8.97132	18	24	8	CDS		0	0
hsa-miR-744-5p	NM_001037637	BTF3	988	1001	0.923077	-23.8	1	0.0187539	0.618	1.29552	1.9896	-7.9901	11	13	6	3UTR		0	0
hsa-miR-877-3p	NM_001037637	BTF3	194	234	0.846154	-33.1	1	0.230953	0.338	1.65777	1.60155	-3.93757	19	25	9	5UTR		0	0
hsa-miR-887-5p	NM_001037637	BTF3	831	850	0.858974	-21.1	1	0.000236274	0.603	6.0298	4.03541	-6.76235	17	19	10	CDS		0	0
hsa-miR-873-5p	NM_001037637	BTF3	729	752	0.923077	-21.8	1	0.00016921	0.515	4.71127	5.3767	-8.67135	18	23	8	CDS		0	0
hsa-miR-873-3p	NM_001037637	BTF3	1072	1089	1	-18.6	1	0.0798747	0.632	2.00648	1.97732	-9.61616	16	17	16	3UTR		0	0
hsa-miR-543	NM_001037637	BTF3	893	913	0.846154	-16.2	1	0.000267195	0.676	2.27172	3.15732	-8.30638	17	20	12	3UTR		0	0
hsa-miR-760	NM_001037637	BTF3	355	372	0.923077	-22.8	1	3.05465e-05	0.441	1.19831	3.40145	-8.02019	14	17	6	CDS		0	0
hsa-miR-921	NM_001037637	BTF3	730	758	0.846154	-16.9	1	0.0808099	0.515	4.2914	5.25414	-13.017	16	28	7	CDS		0	0
hsa-miR-933	NM_001037637	BTF3	230	263	0.846154	-22	1	0.00178819	0.309	1.73685	1.40225	-15.4809	14	33	7	5UTR		0	0
hsa-miR-935	NM_001037637	BTF3	171	187	1	-26.8	0	0.00274729	0.294	2.2489	1.65871	-17.1102	14	16	11	5UTR		0	0
hsa-miR-936	NM_001037637	BTF3	1	29	1	-20.6	1	2.15789e-05	0.379	0	0	-4.76182	16	19	13	5UTR		0	0
hsa-miR-939-5p	NM_001037637	BTF3	335	413	0.923077	-30.5	1	0.021553	0.529	3.42393	3.81113	-6.9696	22	78	9	CDS		0	0
hsa-miR-939-3p	NM_001037637	BTF3	147	214	0.923077	-30.7	1	0.0724202	0.324	1.55881	1.82248	-5.83853	17	43	12	5UTR		0	0
hsa-miR-939-3p	NM_001037637	BTF3	271	302	0.923077	-30.7	1	8.58325e-07	0.235	1.54027	1.19677	-7.28438	19	26	11	CDS		0	0
hsa-miR-940	NM_001037637	BTF3	172	198	0.923077	-34.2	1	1.64595e-07	0.324	1.91765	1.60155	-9.54656	16	26	12	5UTR		0	0
hsa-miR-941	NM_001037637	BTF3	420	442	0.846154	-29	1	6.56218e-05	0.471	6.55939	6.47342	-7.55708	18	22	8	CDS		0	0
hsa-miR-942-5p	NM_001037637	BTF3	176	218	1	-21.1	1	0.0644157	0.338	2.04584	1.68034	-4.67302	16	20	14	5UTR		0	0
hsa-miR-943	NM_001037637	BTF3	147	187	0.846154	-29.3	1	0.00274729	0.294	1.24638	1.87501	-8.2121	17	23	9	5UTR		0	0
hsa-miR-1178-5p	NM_001037637	BTF3	651	675	0.807692	-19.2	1	0.00335429	0.529	5.33132	5.41926	-9.54656	14	24	8	CDS		0	0
hsa-miR-1178-3p	NM_001037637	BTF3	194	227	1	-24.6	1	0.100012	0.368	1.6206	1.62318	-9.6003	17	19	17	5UTR		0	0
hsa-miR-1181	NM_001037637	BTF3	302	328	0.846154	-30.7	1	2.69178e-06	0.25	1.07471	1.32036	-7.14013	19	26	7	CDS		0	0
hsa-miR-1182	NM_001037637	BTF3	68	84	1	-25.7	1	0.000306792	0.338	1.58146	2.11757	-7.10297	14	16	10	5UTR		0	0
hsa-miR-1225-5p	NM_001037637	BTF3	101	126	0.846154	-29.7	1	0.000550439	0.382	1.7545	1.57374	-8.39718	19	25	8	5UTR		0	0
hsa-miR-1225-5p	NM_001037637	BTF3	336	360	1	-26.3	1	4.34507e-05	0.412	1.13651	2.25508	-7.25024	17	24	7	CDS		0	0
hsa-miR-1226-5p	NM_001037637	BTF3	261	315	0.846154	-26.6	1	1.08349e-07	0.25	1.24888	1.14115	-6.63999	21	54	7	CDS		0	0
hsa-miR-1226-5p	NM_001037637	BTF3	33	58	0.846154	-25.8	1	0.000226958	0.382	2.96802	1.86145	-7.37138	19	25	7	5UTR		0	0
hsa-miR-1226-3p	NM_001037637	BTF3	194	231	0.846154	-24.5	1	0.318907	0.324	1.64856	1.70197	-11.2849	16	23	7	5UTR		0	0
hsa-miR-1226-3p	NM_001037637	BTF3	163	189	0.846154	-23.7	1	0.00440895	0.294	1.89576	1.74369	-10.7429	16	18	16	5UTR		0	0
hsa-miR-1227-5p	NM_001037637	BTF3	74	118	0.923077	-25.8	1	0.0148899	0.397	1.26011	2.14229	-7.99135	12	16	6	5UTR		0	0
hsa-miR-1228-5p	NM_001037637	BTF3	248	270	0.846154	-24.1	1	1.4311e-05	0.294	0.870299	1.38525	-5.9393	16	22	8	CDS		0	0
hsa-miR-1228-5p	NM_001037637	BTF3	88	115	0.923077	-25.6	1	0.0184585	0.397	1.66461	1.68189	-6.78424	18	27	7	5UTR		0	0
hsa-miR-1229-5p	NM_001037637	BTF3	101	126	0.923077	-25.1	1	0.000550439	0.382	1.54336	1.68961	-3.93757	19	25	7	5UTR		0	0
hsa-miR-1229-3p	NM_001037637	BTF3	194	237	0.923077	-28.9	1	0.251084	0.309	1.6206	1.62318	-6.89492	17	24	6	5UTR		0	0
hsa-miR-1231	NM_001037637	BTF3	255	273	0.846154	-22	1	2.18708e-06	0.279	0.543239	1.4316	-7.83842	13	18	10	CDS		0	0
hsa-miR-1233-5p	NM_001037637	BTF3	301	349	0.923077	-27.4	1	2.34475e-06	0.309	1.14213	2.55789	-3.79332	19	48	8	CDS		0	0
hsa-miR-1233-5p	NM_001037637	BTF3	1	21	0.961538	-24.7	1	0.240887	0.38	1.32191	1.21797	-10.0944	15	20	11	5UTR		0	0
hsa-miR-1233-5p	NM_001037637	BTF3	26	46	0.846154	-22.4	1	2.98011e-05	0.368	3.56728	1.60957	-5.57006	17	20	8	5UTR		0	0
hsa-miR-1233-3p	NM_001037637	BTF3	182	225	1	-29.5	1	0.0813218	0.368	1.72213	1.53512	-6.51454	15	43	9	5UTR		0	0
hsa-miR-1233-3p	NM_001037637	BTF3	349	375	0.923077	-28.6	1	0.00032477	0.456	1.36393	3.48797	-3.93757	18	26	9	CDS		0	0
hsa-miR-1236-5p	NM_001037637	BTF3	990	1013	0.846154	-20.9	1	0.000722273	0.618	1.02955	2.0878	-7.3066	16	23	6	3UTR		0	0
hsa-miR-1236-3p	NM_001037637	BTF3	194	233	0.923077	-33.1	1	0.277334	0.338	1.6206	1.62318	-6.25121	19	23	12	5UTR		0	0
hsa-miR-1237-5p	NM_001037637	BTF3	106	129	1	-28.4	1	0.000354624	0.368	1.4855	1.65099	-6.78234	16	23	11	5UTR		0	0
hsa-miR-1237-3p	NM_001037637	BTF3	211	234	1	-29	1	0.230953	0.338	1.22208	1.40225	-7.28438	18	23	7	5UTR		0	0
hsa-miR-1237-3p	NM_001037637	BTF3	165	187	0.846154	-27.2	1	0.00274729	0.294	2.38623	1.53203	-3.93757	18	22	8	5UTR		0	0
hsa-miR-1238-5p	NM_001037637	BTF3	428	457	0.846154	-25.6	1	0.0421524	0.485	6.38945	6.20603	-9.06125	19	29	9	CDS		0	0
hsa-miR-1238-5p	NM_001037637	BTF3	900	919	1	-22.8	1	0.0143194	0.721	2.70535	2.60184	-6.01339	16	19	7	3UTR		0	0
hsa-miR-1238-3p	NM_001037637	BTF3	214	235	0.846154	-26.6	1	0.274345	0.324	1.16503	1.51967	-6.10696	17	21	6	5UTR		0	0
hsa-miR-1202	NM_001037637	BTF3	101	139	0.846154	-29	1	0.00231522	0.353	1.7545	1.57374	-9.18534	18	38	13	5UTR		0	0
hsa-miR-1202	NM_001037637	BTF3	405	425	1	-24.9	1	0.000315301	0.5	4.55607	5.78004	-10.4313	16	20	11	CDS		0	0
hsa-miR-1202	NM_001037637	BTF3	996	1016	1	-24.6	1	0.00121416	0.632	2.29479	1.97732	-13.6656	14	20	10	3UTR		0	0
hsa-miR-1204	NM_001037637	BTF3	727	743	0.884615	-20.3	1	9.75059e-05	0.5	5.35866	5.35933	-7.57093	15	16	15	CDS		0	0
hsa-miR-1207-5p	NM_001037637	BTF3	4	32	0.923077	-32.8	1	2.26404e-05	0.393	0	0	-3.93757	20	28	14	5UTR		0	0
hsa-miR-1285-5p	NM_001037637	BTF3	220	236	0.846154	-19	1	0.25512	0.324	1.15711	1.4934	-9.84749	14	16	8	5UTR		0	0
hsa-miR-1287-5p	NM_001037637	BTF3	999	1015	0.846154	-16.6	1	0.00105105	0.618	2.06128	2.04791	-10.8407	15	16	15	3UTR		0	0
hsa-miR-1287-3p	NM_001037637	BTF3	745	794	0.846154	-20	1	0.0013186	0.559	5.02124	5.78113	-3.93757	19	49	8	CDS		0	0
hsa-miR-1293	NM_001037637	BTF3	51	78	0.923077	-24.5	1	6.44733e-08	0.338	1.49701	2.10058	-6.25121	20	27	7	5UTR		0	0
hsa-miR-1293	NM_001037637	BTF3	134	157	0.923077	-19.5	1	0.000860224	0.353	0.935664	1.83639	-9.15095	17	23	8	5UTR		0	0
hsa-miR-1295a	NM_001037637	BTF3	812	827	0.865385	-19.8	1	2.1577e-05	0.574	5.18378	4.86238	-13.6656	13	15	9	CDS		0	0
hsa-miR-1295a	NM_001037637	BTF3	682	722	0.923077	-19.5	1	0.000199328	0.485	5.16604	5.4784	-3.93757	20	40	7	CDS		0	0
hsa-miR-548l	NM_001037637	BTF3	348	360	0.846154	-16.5	0	4.34507e-05	0.412	1.12528	3.27168	-24.5476	11	12	11	CDS		0	0
hsa-miR-1303	NM_001037637	BTF3	298	335	0.846154	-24.8	1	0.000118339	0.25	1.53583	1.13033	-12.8934	17	23	7	CDS		0	0
hsa-miR-1244	NM_001037637	BTF3	911	935	0.923077	-18.6	1	0.0801682	0.721	3.54604	1.93589	-12.6408	21	24	12	3UTR		0	0
hsa-miR-1247-5p	NM_001037637	BTF3	146	188	0.923077	-30	1	0.00356336	0.279	1.73203	1.78695	-3.79332	18	24	8	5UTR		0	0
hsa-miR-1247-3p	NM_001037637	BTF3	264	285	0.820513	-25.6	1	0.000446816	0.235	1.27556	1.28329	-7.09331	19	21	15	CDS		0	0
hsa-miR-1247-3p	NM_001037637	BTF3	144	183	0.846154	-25.5	1	0.00353233	0.294	1.08354	1.75605	-10.4313	19	39	7	5UTR		0	0
hsa-miR-1249-3p	NM_001037637	BTF3	195	225	0.923077	-29	1	0.0813218	0.368	1.62238	1.52585	-4.957	20	30	8	5UTR		0	0
hsa-miR-1250-5p	NM_001037637	BTF3	3	20	0.923077	-19.7	1	0.194613	0.388	0	0	-12.4228	13	17	6	5UTR		0	0
hsa-miR-1251-3p	NM_001037637	BTF3	299	325	1	-25.1	1	2.88932e-07	0.25	1.42079	1.15969	-10.1092	18	21	14	CDS		0	0
hsa-miR-1253	NM_001037637	BTF3	267	281	0.846154	-16.4	1	0.000374074	0.25	0.611217	1.31727	-13.4328	13	14	13	CDS		0	0
hsa-miR-1260a	NM_001037637	BTF3	160	189	0.923077	-24.9	1	0.00440895	0.294	1.93107	1.7236	-7.28657	13	18	7	5UTR		0	0
hsa-miR-1260a	NM_001037637	BTF3	426	443	0.846154	-21.9	1	6.91722e-05	0.456	5.65668	6.20612	-6.09222	13	17	7	CDS		0	0
hsa-miR-1261	NM_001037637	BTF3	737	755	0.923077	-19.1	1	0.00818754	0.515	6.05197	5.12973	-10.226	15	18	10	CDS		0	0
hsa-miR-1265	NM_001037637	BTF3	773	824	0.846154	-17.1	1	7.2248e-05	0.588	4.65562	5.75109	-8.30604	19	51	6	CDS		0	0
hsa-miR-1268a	NM_001037637	BTF3	336	360	0.923077	-26.1	1	4.34507e-05	0.412	0.930515	2.67531	-6.25121	17	24	8	CDS		0	0
hsa-miR-1269a	NM_001037637	BTF3	698	720	1	-20.7	1	0.000754808	0.5	5.52413	5.5111	-7.2559	18	22	8	CDS		0	0
hsa-miR-1270	NM_001037637	BTF3	1009	1029	0.846154	-18.5	1	0.0264111	0.574	3.34145	1.88833	-7.2559	17	20	11	3UTR		0	0
hsa-miR-1272	NM_001037637	BTF3	16	41	0.846154	-20	1	7.30948e-05	0.397	2.40102	1.68916	-5.83853	17	22	9	5UTR		0	0
hsa-miR-1275	NM_001037637	BTF3	96	110	1	-20.3	1	0.0839632	0.353	1.7545	1.57374	-8.10843	11	14	8	5UTR		0	0
hsa-miR-1292-5p	NM_001037637	BTF3	175	196	0.846154	-24.8	1	1.49505e-07	0.309	0.909914	1.60001	-9.14131	16	21	10	5UTR		0	0
hsa-miR-1292-5p	NM_001037637	BTF3	300	336	0.846154	-24.5	1	0.00072487	0.265	1.0557	1.56602	-8.05661	22	36	8	CDS		0	0
hsa-miR-1292-3p	NM_001037637	BTF3	168	189	0.923077	-39.8	1	0.00440895	0.294	2.21182	1.52739	-6.73762	18	21	10	5UTR		0	0
hsa-miR-1255b-2-3p	NM_001037637	BTF3	215	238	1	-21	1	0.276552	0.309	1.31161	1.41615	-9.07604	17	23	12	5UTR		0	0
hsa-miR-1255b-2-3p	NM_001037637	BTF3	457	475	0.923077	-19.3	1	3.38533e-05	0.544	8.69776	5.80967	-5.52986	15	18	13	CDS		0	0
hsa-miR-1306-5p	NM_001037637	BTF3	168	187	0.923077	-28.6	1	0.00274729	0.294	1.73685	1.68498	-10.2408	14	19	7	5UTR		0	0
hsa-miR-513c-5p	NM_001037637	BTF3	75	90	0.846154	-20.4	1	0.00177023	0.324	1.63091	2.20873	-7.05635	13	15	10	5UTR		0	0
hsa-miR-1321	NM_001037637	BTF3	3	22	1	-20.9	1	0.080594	0.392	0	0	-5.08246	16	19	8	5UTR		0	0
hsa-miR-1322	NM_001037637	BTF3	152	165	0.846154	-16.3	1	0.000236785	0.338	1.94677	1.82403	-8.65069	11	13	9	5UTR		0	0
hsa-miR-1538	NM_001037637	BTF3	172	225	0.923077	-27.9	1	0.0813218	0.368	1.76025	1.53512	-5.69245	20	53	8	5UTR		0	0
hsa-miR-1539	NM_001037637	BTF3	133	169	0.846154	-25.9	1	0.00743529	0.353	1.54102	1.61237	-3.93757	19	27	8	5UTR		0	0
hsa-miR-103b	NM_001037637	BTF3	623	662	0.846154	-18.1	1	0.000649247	0.485	5.60686	5.50324	-7.32045	19	39	7	CDS		0	0
hsa-miR-1825	NM_001037637	BTF3	172	189	0.846154	-22	1	0.00440895	0.294	2.28693	1.62009	-11.0886	15	17	10	5UTR		0	0
hsa-miR-1908-5p	NM_001037637	BTF3	12	46	1	-27.4	1	2.98011e-05	0.368	3.05229	1.94845	-8.01482	16	20	12	5UTR		0	0
hsa-miR-1908-5p	NM_001037637	BTF3	719	753	0.923077	-23.1	1	0.000282566	0.515	5.02413	5.36675	-4.84971	19	34	8	CDS		0	0
hsa-miR-1908-5p	NM_001037637	BTF3	247	268	0.846154	-22.5	1	0.000216644	0.294	0.539119	1.43006	-12.1024	14	21	6	CDS		0	0
hsa-miR-1908-3p	NM_001037637	BTF3	281	309	0.846154	-37.3	1	9.85471e-08	0.25	1.44322	1.15814	-3.79332	19	28	8	CDS		0	0
hsa-miR-1909-5p	NM_001037637	BTF3	250	270	0.846154	-24	1	1.4311e-05	0.294	1.37135	1.41306	-8.85129	15	20	7	CDS		0	0
hsa-miR-1910-5p	NM_001037637	BTF3	153	176	0.846154	-30.7	1	0.0212339	0.324	2.218	1.82403	-6.5515	18	23	7	5UTR		0	0
hsa-miR-1911-5p	NM_001037637	BTF3	409	455	0.846154	-21.6	1	0.00146319	0.485	6.2253	5.52366	-3.79332	21	46	7	CDS		0	0
hsa-miR-1912-5p	NM_001037637	BTF3	627	661	0.871795	-22.1	1	0.000593105	0.485	5.85506	5.74068	-11.2467	15	18	10	CDS		0	0
hsa-miR-1912-3p	NM_001037637	BTF3	1004	1018	1	-20.7	1	0.00184308	0.618	2.60491	1.95124	-16.4904	13	14	13	3UTR		0	0
hsa-miR-1913	NM_001037637	BTF3	160	188	0.846154	-32.5	1	0.00356336	0.279	2.48373	1.55366	-4.17062	21	28	9	5UTR		0	0
hsa-miR-1914-3p	NM_001037637	BTF3	14	87	0.923077	-26.5	1	0.00111862	0.324	3.18472	1.46039	-4.65016	18	29	10	5UTR		0	0
hsa-miR-1914-3p	NM_001037637	BTF3	101	120	1	-25.8	1	0.013362	0.397	1.47641	1.67725	-6.86117	15	19	8	5UTR		0	0
hsa-miR-1915-5p	NM_001037637	BTF3	307	326	1	-30.8	1	2.74431e-07	0.265	1.08707	1.22921	-7.37138	16	19	10	CDS		0	0
hsa-miR-1915-3p	NM_001037637	BTF3	301	317	1	-29.3	1	5.72682e-07	0.25	1.16123	1.22767	-10.8446	14	16	12	CDS		0	0
hsa-miR-1972	NM_001037637	BTF3	27	58	0.846154	-20.6	1	0.000226958	0.382	2.28421	1.59817	-6.87023	14	18	8	5UTR		0	0
hsa-miR-1976	NM_001037637	BTF3	182	230	1	-28	1	0.22181	0.338	1.15417	1.62627	-7.20265	18	24	10	5UTR		0	0
hsa-miR-2114-5p	NM_001037637	BTF3	200	220	1	-22.4	1	0.133297	0.353	2.0635	1.64017	-8.23913	15	20	11	5UTR		0	0
hsa-miR-2114-3p	NM_001037637	BTF3	808	845	0.846154	-17.5	1	0.000514676	0.603	5.89157	4.41188	-7.86061	18	37	8	CDS		0	0
hsa-miR-2115-5p	NM_001037637	BTF3	889	912	1	-20	1	0.000235285	0.676	2.526	2.79825	-4.79441	17	23	8	3UTR		0	0
hsa-miR-2115-3p	NM_001037637	BTF3	839	882	0.846154	-17.8	1	0.00178523	0.603	3.29309	4.37468	-8.3038	17	43	8	CDS		0	0
hsa-miR-2276-3p	NM_001037637	BTF3	973	1014	1	-21.9	1	0.000881232	0.618	2.64174	2.04484	-6.42973	17	24	10	3UTR		0	0
hsa-miR-2277-5p	NM_001037637	BTF3	733	754	0.846154	-28.7	1	0.00167965	0.515	5.95434	5.25565	-15.8766	15	21	7	CDS		0	0
hsa-miR-2277-5p	NM_001037637	BTF3	614	658	0.846154	-28.6	1	0.000428207	0.485	5.09575	5.68567	-15.0062	18	38	9	CDS		0	0
hsa-miR-2278	NM_001037637	BTF3	295	335	0.923077	-26.5	1	0.000118339	0.25	1.01291	1.13342	-8.91345	18	22	10	CDS		0	0
hsa-miR-2682-3p	NM_001037637	BTF3	211	233	1	-28.2	1	0.277334	0.338	1.71742	1.6031	-7.48864	18	22	7	5UTR		0	0
hsa-miR-2682-3p	NM_001037637	BTF3	149	174	0.846154	-27.4	1	0.00243346	0.353	2.13653	1.66489	-5.18008	20	25	8	5UTR		0	0
hsa-miR-718	NM_001037637	BTF3	169	189	0.846154	-27.3	1	0.00440895	0.294	2.90809	1.71588	-11.7902	14	20	9	5UTR		0	0
hsa-miR-718	NM_001037637	BTF3	302	323	0.846154	-27.3	1	2.91928e-07	0.235	1.19145	1.08089	-11.0835	18	21	10	CDS		0	0
hsa-miR-3116	NM_001037637	BTF3	584	619	0.865385	-18.9	1	0.00295988	0.559	5.55102	5.80149	-14.554	13	18	8	CDS		0	0
hsa-miR-3120-5p	NM_001037637	BTF3	202	223	1	-23.7	1	0.0727005	0.353	1.60618	1.7545	-7.49372	16	21	7	5UTR		0	0
hsa-miR-3120-5p	NM_001037637	BTF3	148	188	0.923077	-23.3	1	0.00356336	0.279	1.82192	1.82403	-6.25121	17	23	7	5UTR		0	0
hsa-miR-3121-5p	NM_001037637	BTF3	187	231	1	-19.7	1	0.318907	0.324	1.34663	1.66953	-10.3422	13	17	10	5UTR		0	0
hsa-miR-3121-3p	NM_001037637	BTF3	1106	1121	0.923077	-20	0	0.0546087	0.779	1.93999	1.41111	-18.1666	13	15	12	3UTR		0	0
hsa-miR-3122	NM_001037637	BTF3	76	97	0.846154	-20.1	1	0.0196306	0.353	1.36311	2.12684	-10.6496	16	21	10	5UTR		0	0
hsa-miR-3124-3p	NM_001037637	BTF3	223	242	0.846154	-20.8	1	0.0993401	0.309	1.55366	1.37135	-6.00433	14	19	8	5UTR		0	0
hsa-miR-3125	NM_001037637	BTF3	1013	1032	0.923077	-15.8	1	0.0433835	0.618	1.83769	1.9405	-8.11448	16	19	8	3UTR		0	0
hsa-miR-3127-5p	NM_001037637	BTF3	101	117	0.846154	-20.4	1	0.015225	0.382	1.5972	1.63863	-10.5151	14	16	9	5UTR		0	0
hsa-miR-3127-5p	NM_001037637	BTF3	635	660	0.807692	-19.9	1	0.000534465	0.485	5.73151	5.54957	-5.38561	20	25	12	CDS		0	0
hsa-miR-3127-5p	NM_001037637	BTF3	982	1000	1	-18.6	1	0.0274093	0.632	1.00909	1.93589	-13.8619	15	18	9	3UTR		0	0
hsa-miR-3127-3p	NM_001037637	BTF3	409	473	0.846154	-22	1	6.82337e-05	0.529	6.71496	4.99292	-3.79332	21	64	6	CDS		0	0
hsa-miR-3129-5p	NM_001037637	BTF3	1149	1179	1	-20.2	1	0.00688532	0.691	0.0116949	1.27148	-9.18534	18	30	8	3UTR		0	0
hsa-miR-3130-5p	NM_001037637	BTF3	255	292	0.846154	-24.8	1	1.73716e-06	0.221	0.271322	1.39143	-10.5488	17	24	7	CDS		0	0
hsa-miR-3130-3p	NM_001037637	BTF3	682	713	0.923077	-24.7	1	5.02236e-05	0.515	5.35315	5.53137	-8.42926	17	31	7	CDS		0	0
hsa-miR-3130-3p	NM_001037637	BTF3	94	115	0.923077	-23.9	1	0.0184585	0.397	1.15024	1.83948	-10.9769	16	21	5	5UTR		0	0
hsa-miR-3130-3p	NM_001037637	BTF3	989	1015	0.923077	-20.4	1	0.00105105	0.618	2.42078	1.92976	-8.90832	16	26	6	3UTR		0	0
hsa-miR-3132	NM_001037637	BTF3	716	755	1	-21.8	1	0.00818754	0.515	4.85123	5.56057	-12.2085	15	21	9	CDS		0	0
hsa-miR-3132	NM_001037637	BTF3	998	1034	0.846154	-19.3	1	0.0537392	0.603	2.34888	2.1323	-3.93757	23	36	9	3UTR		0	0
hsa-miR-3135a	NM_001037637	BTF3	1005	1031	0.846154	-23.4	1	0.0382259	0.603	2.5523	1.97119	-10.9444	19	26	9	3UTR		0	0
hsa-miR-3135a	NM_001037637	BTF3	1048	1079	0.923077	-19.3	1	0.00485552	0.662	2.20596	1.99727	-8.63862	16	31	8	3UTR		0	0
hsa-miR-466	NM_001037637	BTF3	34	55	0.923077	-15.7	1	0.000170294	0.368	2.75703	1.5293	-11.6021	10	13	9	5UTR		0	0
hsa-miR-3136-5p	NM_001037637	BTF3	111	128	0.846154	-16.5	1	0.000313924	0.368	1.56911	1.63245	-10.6683	15	17	13	5UTR		0	0
hsa-miR-544b	NM_001037637	BTF3	21	68	0.846154	-21.6	1	1.16302e-08	0.368	3.22395	1.69064	-3.93757	16	20	10	5UTR		0	0
hsa-miR-3137	NM_001037637	BTF3	988	1014	0.846154	-20.9	1	0.000881232	0.618	2.90622	1.96658	-5.89267	18	26	6	3UTR		0	0
hsa-miR-3138	NM_001037637	BTF3	15	44	0.923077	-21.9	1	4.36068e-05	0.382	2.98487	1.29285	-7.6645	20	29	11	5UTR		0	0
hsa-miR-3139	NM_001037637	BTF3	612	630	0.846154	-18.7	1	0.00122213	0.529	5.63628	5.75951	-21.0797	13	18	9	CDS		0	0
hsa-miR-3139	NM_001037637	BTF3	853	881	0.846154	-17.1	1	0.0019329	0.603	2.24892	4.3252	-4.67302	19	28	6	CDS		0	0
hsa-miR-3140-3p	NM_001037637	BTF3	873	912	0.846154	-17.7	1	0.000235285	0.676	2.30484	3.58543	-11.3517	16	25	9	3UTR		0	0
hsa-miR-3141	NM_001037637	BTF3	309	374	0.846154	-25.7	1	3.43809e-05	0.456	1.19998	2.71239	-4.17062	17	43	8	CDS		0	0
hsa-miR-3142	NM_001037637	BTF3	211	243	0.923077	-19.2	1	0.0838042	0.309	0.997464	1.48104	-12.0073	13	17	8	5UTR		0	0
hsa-miR-3147	NM_001037637	BTF3	89	132	0.923077	-27.2	1	0.000803976	0.368	1.6309	1.8024	-4.02637	20	25	9	5UTR		0	0
hsa-miR-548v	NM_001037637	BTF3	434	457	0.846154	-20.7	1	0.0421524	0.485	5.46246	6.07496	-15.0117	16	23	5	CDS		0	0
hsa-miR-3150a-3p	NM_001037637	BTF3	332	376	0.846154	-23.2	1	0.000287826	0.471	1.32191	2.25971	-9.08433	16	24	10	CDS		0	0
hsa-miR-3152-5p	NM_001037637	BTF3	173	187	1	-19.5	1	0.00274729	0.294	2.57216	1.62627	-4.76182	13	14	13	5UTR		0	0
hsa-miR-3152-5p	NM_001037637	BTF3	211	226	0.923077	-17.9	1	0.088904	0.382	1.17182	1.56756	-7.46919	12	15	11	5UTR		0	0
hsa-miR-3152-3p	NM_001037637	BTF3	995	1009	0.846154	-18.1	1	0.00169054	0.603	1.13184	2.10008	-12.7743	11	14	6	3UTR		0	0
hsa-miR-3154	NM_001037637	BTF3	4	29	0.846154	-20.3	1	2.15789e-05	0.379	0	0	-3.93757	20	25	8	5UTR		0	0
hsa-miR-3154	NM_001037637	BTF3	73	87	0.846154	-19.5	1	0.00111862	0.324	1.69271	2.19173	-10.5818	11	14	6	5UTR		0	0
hsa-miR-3155a	NM_001037637	BTF3	1044	1078	1	-19.8	1	0.00437882	0.662	2.32977	2.17527	-4.79441	17	34	10	3UTR		0	0
hsa-miR-3156-5p	NM_001037637	BTF3	809	823	0.923077	-17.1	1	0.000168084	0.588	5.99896	5.10456	-6.05095	12	14	11	CDS		0	0
hsa-miR-3157-5p	NM_001037637	BTF3	714	745	0.846154	-19.8	1	5.63786e-05	0.515	5.03848	5.41057	-7.20265	19	31	9	CDS		0	1
hsa-miR-3157-3p	NM_001037637	BTF3	208	227	0.923077	-21.5	1	0.100012	0.368	1.06588	1.50422	-8.39718	14	19	11	5UTR		0	0
hsa-miR-3160-5p	NM_001037637	BTF3	172	192	0.846154	-23.5	1	0.000301652	0.294	2.07233	1.72051	-5.58516	18	20	12	5UTR		0	1
hsa-miR-3160-5p	NM_001037637	BTF3	199	216	0.923077	-20.4	1	0.0606697	0.338	2.1253	1.59228	-6.74884	16	17	16	5UTR		0	1
hsa-miR-3160-5p	NM_001037637	BTF3	221	243	0.846154	-19.2	1	0.0838042	0.309	2.07233	1.34817	-7.06072	17	22	11	5UTR		0	1
hsa-miR-3162-5p	NM_001037637	BTF3	38	60	0.923077	-22.6	1	0.00309638	0.382	2.63735	1.58521	-12.2316	17	22	7	5UTR		0	0
hsa-miR-3164	NM_001037637	BTF3	989	1009	1	-15.9	1	0.00169054	0.603	1.74562	2.05251	-10.7818	14	20	11	3UTR		0	0
hsa-miR-3166	NM_001037637	BTF3	294	310	0.846154	-20.5	1	9.28024e-08	0.265	0.592678	1.09171	-9.79976	15	16	15	CDS		0	0
hsa-miR-1260b	NM_001037637	BTF3	415	443	0.807692	-23.3	1	6.91722e-05	0.456	7.22374	6.45881	-5.03583	14	18	8	CDS		0	0
hsa-miR-1260b	NM_001037637	BTF3	172	189	0.846154	-21	1	0.00440895	0.294	0.796617	1.63554	-8.34296	12	17	4	5UTR		0	0
hsa-miR-3169	NM_001037637	BTF3	1112	1132	1	-16.7	1	0.383194	0.735	1.20199	1.59371	-5.22671	16	20	9	3UTR		0	0
hsa-miR-3170	NM_001037637	BTF3	304	362	1	-23.7	1	2.9527e-05	0.426	1.21625	2.07277	-5.49511	18	42	8	CDS		0	0
hsa-miR-3173-5p	NM_001037637	BTF3	209	230	0.846154	-24.6	1	0.22181	0.338	2.01543	1.59383	-11.1286	17	21	9	5UTR		0	0
hsa-miR-1193	NM_001037637	BTF3	898	920	0.923077	-21.1	1	0.0612585	0.706	3.53786	2.15839	-6.76235	18	22	10	3UTR		0	0
hsa-miR-323b-5p	NM_001037637	BTF3	270	308	1	-29	1	6.33324e-08	0.25	1.7545	1.14887	-5.03583	19	25	8	CDS		0	0
hsa-miR-3176	NM_001037637	BTF3	467	485	0.846154	-18.7	1	6.38678e-05	0.574	6.7209	5.97935	-9.81332	14	18	8	CDS		0	0
hsa-miR-3177-5p	NM_001037637	BTF3	1	56	1	-29.6	1	0.000190773	0.368	0	0	-4.76182	18	22	13	5UTR		0	1
hsa-miR-3177-3p	NM_001037637	BTF3	6	54	0.923077	-25.6	1	0.000148774	0.368	0	0	-5.69428	17	21	8	5UTR		0	0
hsa-miR-3180-5p	NM_001037637	BTF3	155	191	0.846154	-30.3	1	0.00209892	0.294	2.05835	1.59074	-9.69585	22	36	8	5UTR		0	0
hsa-miR-3180-3p	NM_001037637	BTF3	715	754	0.923077	-30.5	1	0.00167965	0.515	4.67749	5.44962	-5.9255	16	18	16	CDS		0	0
hsa-miR-3181	NM_001037637	BTF3	347	378	0.846154	-23.4	1	0.049421	0.471	1.78334	3.44471	-3.93757	18	31	6	CDS		0	0
hsa-miR-3184-3p	NM_001037637	BTF3	160	210	0.923077	-32.2	1	0.00119156	0.324	2.20504	1.58765	-6.51454	18	33	10	5UTR		0	0
hsa-miR-3185	NM_001037637	BTF3	74	124	0.923077	-21.3	1	0.00166952	0.397	0.889313	2.07122	-9.38792	17	20	14	5UTR		0	0
hsa-miR-3065-3p	NM_001037637	BTF3	534	555	0.897436	-20.8	1	0.000146785	0.662	5.77012	5.83479	-8.05661	18	21	9	CDS		0	0
hsa-miR-3186-5p	NM_001037637	BTF3	238	261	0.923077	-23.7	1	4.87823e-05	0.294	1.39744	1.30337	-8.66051	14	17	12	5UTR		0	0
hsa-miR-3186-5p	NM_001037637	BTF3	346	373	0.846154	-22.2	1	2.47906e-05	0.456	1.77216	3.50651	-6.55112	16	27	7	CDS		0	0
hsa-miR-3186-3p	NM_001037637	BTF3	5	49	0.923077	-23.5	1	6.30115e-05	0.353	0	0	-4.84971	15	23	8	5UTR		0	0
hsa-miR-3187-5p	NM_001037637	BTF3	18	67	0.923077	-24.1	1	4.82574e-07	0.368	3.17088	1.48258	-7.7949	21	49	11	5UTR		0	0
hsa-miR-3187-3p	NM_001037637	BTF3	105	148	0.846154	-30.4	1	0.000862946	0.368	1.66181	1.64327	-8.81432	16	43	12	5UTR		0	0
hsa-miR-3189-5p	NM_001037637	BTF3	275	305	0.846154	-26.2	1	5.32525e-06	0.25	1.55093	1.15042	-6.76235	20	30	10	CDS		0	0
hsa-miR-3189-5p	NM_001037637	BTF3	193	244	0.807692	-25.2	1	0.0747706	0.324	1.31308	1.4934	-8.30604	20	51	7	5UTR		0	0
hsa-miR-3189-3p	NM_001037637	BTF3	305	363	1	-24.2	1	4.37203e-05	0.441	1.07471	1.32036	-5.08246	17	23	7	CDS		0	0
hsa-miR-3190-3p	NM_001037637	BTF3	618	642	0.846154	-23.4	1	0.115472	0.5	6.08672	5.78122	-12.8463	17	24	8	CDS		0	0
hsa-miR-3190-3p	NM_001037637	BTF3	310	344	0.846154	-21.4	1	1.94234e-06	0.279	1.20307	1.17359	-5.69428	15	19	8	CDS		0	0
hsa-miR-3191-5p	NM_001037637	BTF3	210	230	1	-25.8	1	0.22181	0.338	1.8781	1.58765	-7.69925	17	20	9	5UTR		0	0
hsa-miR-3191-5p	NM_001037637	BTF3	280	303	0.846154	-23.9	1	1.62938e-06	0.235	1.56499	1.14269	-4.76182	18	23	8	CDS		0	0
hsa-miR-3191-3p	NM_001037637	BTF3	25	44	1	-25.2	1	4.36068e-05	0.382	3.23769	1.54298	-7.37318	16	19	8	5UTR		0	0
hsa-miR-3191-3p	NM_001037637	BTF3	735	755	0.923077	-22.8	1	0.00818754	0.515	5.65237	5.18619	-10.6567	16	20	6	CDS		0	0
hsa-miR-3192-3p	NM_001037637	BTF3	204	229	0.923077	-22.2	1	0.146596	0.353	1.5972	1.57065	-7.38222	18	25	7	5UTR		0	0
hsa-miR-3193	NM_001037637	BTF3	995	1015	0.846154	-17.4	1	0.00105105	0.618	1.88591	2.04024	-15.7181	15	20	7	3UTR		0	0
hsa-miR-3194-3p	NM_001037637	BTF3	294	319	0.846154	-27.3	1	7.83585e-07	0.235	1.46828	1.18441	-4.65016	17	25	12	CDS		0	0
hsa-miR-3195	NM_001037637	BTF3	683	712	0.948718	-21.5	1	6.15292e-05	0.515	4.78946	5.37149	-11.3983	14	17	10	CDS		0	0
hsa-miR-3196	NM_001037637	BTF3	109	130	0.923077	-30	1	0.000457829	0.353	1.43006	1.62318	-4.99396	15	20	8	5UTR		0	0
hsa-miR-3197	NM_001037637	BTF3	34	58	0.923077	-24.1	1	0.000226958	0.382	1.94873	1.86636	-7.48864	16	24	7	5UTR		0	0
hsa-miR-3199	NM_001037637	BTF3	52	73	0.846154	-18.4	1	3.84686e-08	0.368	1.43864	2.03878	-10.4498	13	15	13	5UTR		0	0
hsa-miR-514b-3p	NM_001037637	BTF3	448	472	1	-20.3	1	0.000253925	0.529	7.45453	5.74863	-13.6656	15	24	11	CDS		0	0
hsa-miR-4297	NM_001037637	BTF3	202	219	0.923077	-20.7	1	0.0627719	0.338	1.6927	1.70197	-5.3343	14	17	11	5UTR		0	0
hsa-miR-4297	NM_001037637	BTF3	222	244	1	-20.3	1	0.0747706	0.324	1.20518	1.39452	-7.00542	12	15	9	5UTR		0	0
hsa-miR-4298	NM_001037637	BTF3	327	351	0.923077	-24.9	1	4.61104e-05	0.324	1.50731	1.97544	-12.4192	17	24	7	CDS		0	0
hsa-miR-4300	NM_001037637	BTF3	3	21	0.846154	-17.2	1	0.240887	0.38	0	0	-10.2546	10	13	6	5UTR		0	0
hsa-miR-4304	NM_001037637	BTF3	995	1012	1	-20.6	1	0.000686049	0.618	1.76864	1.93743	-6.51454	13	17	6	3UTR		0	0
hsa-miR-4307	NM_001037637	BTF3	185	221	1	-21.3	1	0.140658	0.353	1.36826	1.66798	-4.957	16	18	16	5UTR		0	0
hsa-miR-4308	NM_001037637	BTF3	196	215	0.846154	-20.7	1	0.0707072	0.324	1.86265	1.71433	-7.7949	14	19	8	5UTR		0	0
hsa-miR-4308	NM_001037637	BTF3	1065	1080	0.923077	-17.4	1	0.0111637	0.662	2.86577	2.27347	-10.3702	14	15	14	3UTR		0	0
hsa-miR-4311	NM_001037637	BTF3	1004	1022	1	-20.6	1	0.0433944	0.603	2.81206	1.99267	-5.10125	16	18	11	3UTR		0	0
hsa-miR-4312	NM_001037637	BTF3	178	225	0.923077	-28.8	1	0.0813218	0.368	1.73301	1.51812	-3.79332	17	47	10	5UTR		0	0
hsa-miR-4315	NM_001037637	BTF3	698	713	0.923077	-21	1	5.02236e-05	0.515	5.93228	5.41926	-11.5013	13	15	9	CDS		0	0
hsa-miR-4315	NM_001037637	BTF3	289	306	0.846154	-20.9	1	1.18675e-06	0.25	1.53203	1.13033	-11.6168	15	17	12	CDS		0	0
hsa-miR-4322	NM_001037637	BTF3	102	117	0.923077	-26.5	1	0.015225	0.382	1.85338	1.53975	-13.6138	14	15	14	5UTR		0	0
hsa-miR-4321	NM_001037637	BTF3	284	315	0.923077	-25.8	1	1.08349e-07	0.25	1.42865	1.16587	-10.8814	18	22	16	CDS		0	0
hsa-miR-4321	NM_001037637	BTF3	42	76	0.923077	-23.9	1	6.95421e-08	0.353	3.12782	1.95142	-14.401	13	15	13	5UTR		0	0
hsa-miR-4257	NM_001037637	BTF3	331	351	0.923077	-22.4	1	4.61104e-05	0.324	1.24638	2.56407	-7.64108	15	20	9	CDS		0	0
hsa-miR-4257	NM_001037637	BTF3	32	51	0.846154	-20.9	1	8.21469e-05	0.368	3.27572	1.51362	-8.72631	15	19	8	5UTR		0	0
hsa-miR-4257	NM_001037637	BTF3	608	626	0.923077	-18.3	1	0.000605079	0.529	4.74827	5.74068	-5.41313	14	18	9	CDS		0	0
hsa-miR-4258	NM_001037637	BTF3	147	183	0.884615	-25.9	1	0.00353233	0.294	1.32191	1.88428	-8.02794	13	18	6	5UTR		0	0
hsa-miR-4258	NM_001037637	BTF3	423	442	0.846154	-22	1	6.56218e-05	0.471	5.89505	6.41479	-4.84971	14	19	7	CDS		0	0
hsa-miR-4259	NM_001037637	BTF3	54	97	0.846154	-24.8	1	0.0196306	0.353	1.47023	2.16856	-7.78178	17	24	7	5UTR		0	0
hsa-miR-4259	NM_001037637	BTF3	991	1016	0.846154	-20.8	1	0.00121416	0.632	2.32258	1.95124	-3.79332	18	25	6	3UTR		0	0
hsa-miR-4260	NM_001037637	BTF3	281	316	0.923077	-24.4	1	1.21707e-07	0.25	1.17771	1.11488	-9.81601	15	19	10	CDS		0	0
hsa-miR-4253	NM_001037637	BTF3	995	1012	1	-26.8	1	0.000686049	0.618	1.76864	1.93743	-6.51454	15	17	12	3UTR		0	0
hsa-miR-4251	NM_001037637	BTF3	269	284	0.846154	-18.3	1	0.00100656	0.235	1.17183	1.28947	-11.6079	11	15	7	CDS		0	0
hsa-miR-4326	NM_001037637	BTF3	178	221	0.846154	-20.6	1	0.140658	0.353	1.72508	1.69734	-3.93757	16	23	8	5UTR		0	0
hsa-miR-4327	NM_001037637	BTF3	81	116	0.923077	-30.7	1	0.0162396	0.397	1.24887	2.22109	-9.28323	17	20	11	5UTR		0	0
hsa-miR-4265	NM_001037637	BTF3	355	376	1	-19.8	1	0.000287826	0.471	1.28071	3.31184	-13.3742	15	21	9	CDS		0	0
hsa-miR-4266	NM_001037637	BTF3	837	850	0.846154	-16.6	1	0.000236274	0.603	5.97388	4.05908	-8.60958	11	13	9	CDS		0	0
hsa-miR-2355-3p	NM_001037637	BTF3	406	427	0.846154	-20	1	0.00171098	0.471	6.38945	5.57006	-9.04109	17	21	6	CDS		0	0
hsa-miR-4268	NM_001037637	BTF3	217	235	1	-20.5	1	0.274345	0.324	0.790436	1.4177	-8.07147	13	18	10	5UTR		0	0
hsa-miR-4264	NM_001037637	BTF3	648	661	1	-19.6	1	0.000593105	0.485	5.25938	5.5959	-6.30551	12	13	12	CDS		0	0
hsa-miR-4270	NM_001037637	BTF3	51	89	0.846154	-24.3	1	0.00146372	0.324	2.1871	2.22109	-11.8859	16	22	6	5UTR		0	0
hsa-miR-4270	NM_001037637	BTF3	12	31	0.846154	-22.4	1	1.94013e-05	0.4	1.52276	1.55518	-9.65801	14	19	8	5UTR		0	0
hsa-miR-4271	NM_001037637	BTF3	26	44	0.846154	-19.7	1	4.36068e-05	0.382	4.4207	1.79106	-9.94954	13	18	7	5UTR		0	0
hsa-miR-4274	NM_001037637	BTF3	296	331	0.846154	-26.4	1	1.26705e-06	0.25	1.36605	1.08707	-8.05661	16	20	7	CDS		0	1
hsa-miR-4277	NM_001037637	BTF3	426	453	0.846154	-17	1	0.000354351	0.485	6.49734	6.43992	-7.20497	12	27	8	CDS		0	0
hsa-miR-4277	NM_001037637	BTF3	902	914	0.846154	-15.5	1	0.000288208	0.691	4.03195	2.39009	-11.4552	10	12	8	3UTR		0	0
hsa-miR-4279	NM_001037637	BTF3	199	237	0.923077	-22.5	1	0.251084	0.309	1.39494	1.64944	-6.9954	14	18	9	5UTR		0	0
hsa-miR-4278	NM_001037637	BTF3	279	315	0.923077	-25.5	1	1.08349e-07	0.25	1.45237	1.27402	-6.53765	16	20	9	CDS		0	0
hsa-miR-4278	NM_001037637	BTF3	986	1005	1	-21.3	1	0.000358006	0.618	1.24437	1.985	-6.08354	16	19	12	3UTR		0	0
hsa-miR-4280	NM_001037637	BTF3	264	279	0.923077	-18.4	1	1.51832e-05	0.25	0.306636	1.38525	-9.113	14	15	14	CDS		0	0
hsa-miR-4290	NM_001037637	BTF3	165	186	0.846154	-21.8	1	0.00287877	0.294	2.28693	1.62009	-5.22671	17	21	7	5UTR		0	0
hsa-miR-4330	NM_001037637	BTF3	740	767	0.846154	-16.9	1	0.00253114	0.471	5.04059	5.47874	-6.23056	16	27	6	CDS		0	0
hsa-miR-500b-5p	NM_001037637	BTF3	264	291	0.923077	-19	1	1.53367e-06	0.235	0.906971	1.34817	-9.33931	13	15	13	CDS		0	0
hsa-miR-3605-3p	NM_001037637	BTF3	178	217	0.846154	-27.2	1	0.0623519	0.338	2.70209	1.66953	-8.66331	18	39	9	5UTR		0	0
hsa-miR-3609	NM_001037637	BTF3	1019	1039	0.846154	-15.1	1	0.0863504	0.632	1.74562	2.31951	-9.77961	16	20	8	3UTR		0	0
hsa-miR-3614-5p	NM_001037637	BTF3	365	401	0.923077	-19	1	0.167884	0.529	5.43597	3.83562	-7.37138	17	36	12	CDS		0	0
hsa-miR-3615	NM_001037637	BTF3	280	303	1	-22.6	1	1.62938e-06	0.235	1.48829	1.14424	-5.83853	18	23	9	CDS		0	0
hsa-miR-3616-3p	NM_001037637	BTF3	13	58	0.846154	-19	1	0.000226958	0.382	2.0944	1.257	-9.02428	18	27	8	5UTR		0	0
hsa-miR-3619-5p	NM_001037637	BTF3	774	792	0.846154	-22.4	1	0.00148234	0.574	6.02928	5.60451	-11.2467	16	18	12	CDS		0	0
hsa-miR-3619-5p	NM_001037637	BTF3	256	276	0.846154	-21.3	1	5.95708e-06	0.265	1.06235	1.38834	-10.538	16	20	7	CDS		0	0
hsa-miR-3619-5p	NM_001037637	BTF3	638	660	0.923077	-21.1	1	0.000534465	0.485	6.21413	5.61907	-9.29399	15	22	6	CDS		0	0
hsa-miR-3620-5p	NM_001037637	BTF3	67	117	0.846154	-30	1	0.015225	0.382	1.8472	2.17165	-9.36019	16	22	8	5UTR		0	0
hsa-miR-3620-3p	NM_001037637	BTF3	147	183	0.846154	-26.1	1	0.00353233	0.294	2.10764	1.84566	-7.75705	14	19	11	5UTR		0	0
hsa-miR-3621	NM_001037637	BTF3	73	111	0.846154	-22.8	1	0.0565084	0.368	1.38371	2.28598	-4.17062	18	38	8	5UTR		0	0
hsa-miR-3622a-5p	NM_001037637	BTF3	735	753	0.846154	-20	1	0.000282566	0.515	4.58097	5.25982	-11.6838	14	18	9	CDS		0	0
hsa-miR-3622a-3p	NM_001037637	BTF3	154	176	0.923077	-23.1	1	0.0212339	0.324	2.20475	1.81476	-8.82818	17	22	9	5UTR		0	0
hsa-miR-3622b-3p	NM_001037637	BTF3	142	187	1	-26.3	1	0.00274729	0.294	1.19831	1.84257	-9.35244	16	21	11	5UTR		0	0
hsa-miR-3648	NM_001037637	BTF3	17	50	0.923077	-26	1	7.16837e-05	0.353	3.26016	1.59139	-7.37318	18	33	11	5UTR		0	0
hsa-miR-3649	NM_001037637	BTF3	999	1020	1	-19.8	1	0.0511249	0.618	2.3594	1.95124	-5.83853	18	21	10	3UTR		0	0
hsa-miR-3650	NM_001037637	BTF3	220	264	0.846154	-22.8	1	0.00233006	0.294	1.35	1.3698	-6.67474	14	18	11	5UTR		0	0
hsa-miR-3652	NM_001037637	BTF3	330	354	1	-25.3	1	6.95692e-06	0.353	1.11404	2.55635	-6.39038	15	19	10	CDS		0	0
hsa-miR-3652	NM_001037637	BTF3	5	17	0.846154	-20.8	1	0.0906686	0.37	0	0	-6.90779	11	12	11	5UTR		0	0
hsa-miR-3655	NM_001037637	BTF3	320	362	0.923077	-22.9	1	2.9527e-05	0.426	1.16967	3.32111	-3.79332	20	42	8	CDS		0	0
hsa-miR-3655	NM_001037637	BTF3	408	429	0.923077	-21.6	1	0.000184514	0.471	5.21526	5.80473	-8.02794	15	21	7	CDS		0	0
hsa-miR-3659	NM_001037637	BTF3	995	1017	0.846154	-20.6	1	0.00146972	0.632	2.82587	1.9006	-4.88321	17	22	6	3UTR		0	0
hsa-miR-3663-5p	NM_001037637	BTF3	74	116	0.923077	-23	1	0.0162396	0.397	1.26011	2.26589	-6.51454	18	33	10	5UTR		0	0
hsa-miR-3663-3p	NM_001037637	BTF3	1	54	0.923077	-23.6	0	0.000148774	0.368	0	0	-17.9671	14	19	6	5UTR		0	0
hsa-miR-3665	NM_001037637	BTF3	304	349	0.846154	-24.8	1	2.34475e-06	0.309	1.14213	2.55789	-3.79332	16	45	9	CDS		0	0
hsa-miR-3665	NM_001037637	BTF3	100	115	1	-24	1	0.0184585	0.397	1.70815	1.56293	-11.8012	13	15	11	5UTR		0	0
hsa-miR-3665	NM_001037637	BTF3	989	1012	0.923077	-23.8	1	0.000686049	0.618	1.37735	1.92055	-6.10696	15	23	5	3UTR		0	0
hsa-miR-3666	NM_001037637	BTF3	611	642	0.923077	-18.5	1	0.115472	0.5	5.28484	5.83045	-6.85796	18	31	7	CDS		0	0
hsa-miR-3667-3p	NM_001037637	BTF3	197	242	0.923077	-25.4	1	0.0993401	0.309	1.77697	1.57838	-6.05095	17	24	11	5UTR		0	0
hsa-miR-3675-5p	NM_001037637	BTF3	329	375	1	-20.5	1	0.00032477	0.456	1.32191	2.21336	-5.9255	12	14	12	CDS		0	0
hsa-miR-3675-5p	NM_001037637	BTF3	970	1001	1	-19.6	1	0.0187539	0.618	1.3228	2.2704	-13.9752	16	31	9	3UTR		0	0
hsa-miR-3678-3p	NM_001037637	BTF3	735	752	1	-21.2	1	0.00016921	0.515	5.25019	5.29341	-10.4498	16	17	16	CDS		0	0
hsa-miR-3685	NM_001037637	BTF3	435	449	0.846154	-16.1	1	0.000735485	0.5	6.53364	6.10827	-8.61914	11	14	6	CDS		0	0
hsa-miR-3688-5p	NM_001037637	BTF3	761	790	0.846154	-17.3	1	0.000212056	0.559	5.49096	5.3753	-4.99396	18	25	8	CDS		0	0
hsa-miR-3689a-5p	NM_001037637	BTF3	1072	1095	0.846154	-16.9	0	0.0328439	0.662	2.16969	1.88219	-18.0894	15	23	11	3UTR		0	0
hsa-miR-3689a-3p	NM_001037637	BTF3	1	21	0.846154	-19.6	1	0.240887	0.38	0	0	-4.957	14	20	7	5UTR		0	0
hsa-miR-3692-5p	NM_001037637	BTF3	64	92	0.846154	-21.9	1	0.00800336	0.353	2.10058	2.1562	-8.63862	19	28	7	5UTR		0	0
hsa-miR-3713	NM_001037637	BTF3	339	358	0.846154	-19.8	1	0.000282936	0.397	1.15711	2.95032	-7.20265	17	19	9	CDS		0	0
hsa-miR-3714	NM_001037637	BTF3	312	335	0.846154	-23	1	0.000118339	0.25	1.17771	1.19368	-9.16853	17	23	8	CDS		0	0
hsa-miR-3180	NM_001037637	BTF3	707	754	1	-27.3	1	0.00167965	0.515	5.3707	5.45007	-5.81384	14	16	14	CDS		0	0
hsa-miR-3907	NM_001037637	BTF3	289	346	0.923077	-26.5	1	1.59946e-05	0.279	1.28439	2.32924	-3.93757	21	57	7	CDS		0	0
hsa-miR-3907	NM_001037637	BTF3	65	94	1	-23.2	1	0.0242044	0.368	1.71919	2.13611	-6.99569	15	19	7	5UTR		0	0
hsa-miR-3689b-5p	NM_001037637	BTF3	1072	1095	0.846154	-16.9	0	0.0328439	0.662	2.16969	1.88219	-18.0894	15	23	11	3UTR		0	0
hsa-miR-3689b-3p	NM_001037637	BTF3	1	21	0.846154	-19.6	1	0.240887	0.38	0	0	-4.957	14	20	7	5UTR		0	0
hsa-miR-3909	NM_001037637	BTF3	268	320	1	-27	1	5.38578e-07	0.235	1.26011	1.28174	-7.43082	18	22	12	CDS		0	0
hsa-miR-3909	NM_001037637	BTF3	149	174	0.923077	-23.6	1	0.00243346	0.353	1.83175	1.69888	-9.06125	18	25	8	5UTR		0	0
hsa-miR-3911	NM_001037637	BTF3	13	78	0.846154	-24.2	1	6.44733e-08	0.338	3.40248	1.73997	-5.72816	18	26	6	5UTR		0	0
hsa-miR-3916	NM_001037637	BTF3	902	920	0.923077	-20.1	0	0.0612585	0.706	2.95954	2.48676	-19.4239	17	18	17	3UTR		0	0
hsa-miR-3916	NM_001037637	BTF3	731	754	0.846154	-17.9	1	0.00167965	0.515	4.84572	5.2683	-15.7043	17	23	11	CDS		0	0
hsa-miR-3917	NM_001037637	BTF3	338	362	1	-23.3	1	2.9527e-05	0.426	0.815157	2.66295	-8.16179	17	24	7	CDS		0	0
hsa-miR-3917	NM_001037637	BTF3	777	796	0.846154	-19.4	1	0.00117569	0.559	4.77938	5.55883	-15.9695	12	19	9	CDS		0	0
hsa-miR-3918	NM_001037637	BTF3	99	117	0.923077	-23.2	1	0.015225	0.382	1.40136	1.65099	-11.4853	14	18	8	5UTR		0	0
hsa-miR-3922-5p	NM_001037637	BTF3	1209	1232	1	-20.9	1	0.0398147	0.75	0.808638	0.736891	-6.80703	17	23	8	3UTR		0	0
hsa-miR-3925-5p	NM_001037637	BTF3	1012	1029	1	-17.6	1	0.0264111	0.574	2.01345	1.9497	-6.54929	16	17	16	3UTR		0	0
hsa-miR-676-3p	NM_001037637	BTF3	743	771	0.846154	-19.1	1	0.000844728	0.485	5.45348	5.31764	-7.7949	19	28	8	CDS		0	0
hsa-miR-3928-5p	NM_001037637	BTF3	321	375	1	-26.8	1	0.00032477	0.456	1.45238	1.87347	-11.0369	19	30	11	CDS		0	0
hsa-miR-3936	NM_001037637	BTF3	1	44	0.846154	-21	1	4.36068e-05	0.382	0	0	-6.51454	14	20	7	5UTR		0	0
hsa-miR-3937	NM_001037637	BTF3	114	163	0.923077	-24	1	5.81227e-05	0.353	1.68093	1.72824	-8.36903	20	49	8	5UTR		0	0
hsa-miR-3937	NM_001037637	BTF3	15	50	0.846154	-22.6	1	7.16837e-05	0.353	2.66604	1.75857	-9.26849	19	35	5	5UTR		0	0
hsa-miR-3940-5p	NM_001037637	BTF3	86	110	0.846154	-24.3	1	0.0839632	0.353	1.44551	1.81476	-7.28438	17	24	6	5UTR		0	0
hsa-miR-3940-5p	NM_001037637	BTF3	988	1012	0.923077	-23.4	1	0.000686049	0.618	1.70292	1.75176	-3.93757	17	24	5	3UTR		0	0
hsa-miR-3943	NM_001037637	BTF3	1062	1079	0.923077	-28.4	1	0.00485552	0.662	2.37168	2.07706	-13.8986	15	17	10	3UTR		0	0
hsa-miR-3944-3p	NM_001037637	BTF3	147	200	1	-28.5	1	1.22483e-06	0.309	2.46961	1.6309	-5.8508	20	30	11	5UTR		0	0
hsa-miR-642b-5p	NM_001037637	BTF3	168	185	0.846154	-19.5	1	0.00318249	0.309	2.55789	1.68343	-9.22143	15	17	9	5UTR		0	0
hsa-miR-550b-2-5p	NM_001037637	BTF3	116	140	0.923077	-21.4	1	0.00585736	0.353	2.24066	1.76841	-7.14013	17	24	7	5UTR		0	0
hsa-miR-1268b	NM_001037637	BTF3	335	360	1	-28.5	1	4.34507e-05	0.412	0.936853	2.67222	-6.25121	18	25	9	CDS		0	0
hsa-miR-1268b	NM_001037637	BTF3	632	653	0.846154	-25.3	1	0.0260337	0.485	5.49396	5.54378	-6.82535	18	21	15	CDS		0	0
hsa-miR-4420	NM_001037637	BTF3	414	433	0.846154	-19	1	0.000145378	0.471	5.31139	5.86943	-7.7949	15	19	9	CDS		0	0
hsa-miR-4421	NM_001037637	BTF3	239	258	0.846154	-20	1	0.000183812	0.294	1.21891	1.40225	-9.73257	13	19	9	5UTR		0	0
hsa-miR-4423-5p	NM_001037637	BTF3	301	327	0.923077	-22.2	1	1.02407e-06	0.25	1.52276	1.27865	-11.2074	17	21	15	CDS		0	0
hsa-miR-378g	NM_001037637	BTF3	989	1000	1	-16.7	1	0.0274093	0.632	1.13184	1.92669	-10.8298	10	11	10	3UTR		0	0
hsa-miR-378g	NM_001037637	BTF3	735	749	0.846154	-17.3	1	0.00051885	0.515	5.66202	5.29958	-11.1038	12	14	6	CDS		0	0
hsa-miR-4425	NM_001037637	BTF3	648	692	0.923077	-21.6	1	0.000257709	0.515	6.14463	5.4627	-6.25121	18	44	7	CDS		0	0
hsa-miR-4430	NM_001037637	BTF3	1	18	1	-18.8	1	0.111896	0.383	0	0	-7.05204	12	15	7	5UTR		0	0
hsa-miR-4430	NM_001037637	BTF3	448	487	0.846154	-19.1	1	0.00065657	0.544	5.98705	6.24475	-7.65065	13	39	8	CDS		0	0
hsa-miR-4433a-5p	NM_001037637	BTF3	170	189	0.923077	-29.5	1	0.00440895	0.294	2.49609	1.60619	-9.67116	16	19	7	5UTR		0	0
hsa-miR-4433a-3p	NM_001037637	BTF3	1	20	0.923077	-20.6	1	0.194613	0.388	0	0	-6.51454	15	19	9	5UTR		0	0
hsa-miR-4437	NM_001037637	BTF3	82	95	0.846154	-17.7	1	0.0315419	0.368	1.26011	2.218	-10.3988	11	13	8	5UTR		0	0
hsa-miR-4439	NM_001037637	BTF3	840	874	0.807692	-17.9	1	0.00553193	0.618	5.90568	4.14047	-10.4607	15	34	9	CDS		0	0
hsa-miR-4440	NM_001037637	BTF3	986	1008	1	-26.8	1	0.000821136	0.618	1.00909	1.95431	-10.9261	18	22	14	3UTR		0	0
hsa-miR-4446-5p	NM_001037637	BTF3	294	318	0.846154	-23.9	1	1.13838e-06	0.235	1.33736	1.11643	-12.0073	16	24	8	CDS		0	0
hsa-miR-4446-5p	NM_001037637	BTF3	202	228	0.846154	-21	1	0.116211	0.353	1.18801	1.54284	-7.14013	19	26	8	5UTR		0	0
hsa-miR-4446-3p	NM_001037637	BTF3	1	18	0.923077	-25.2	1	0.111896	0.383	0	0	-6.19951	15	17	8	5UTR		0	0
hsa-miR-4446-3p	NM_001037637	BTF3	989	1018	1	-25.1	1	0.00184308	0.618	2.23664	2.05865	-6.84241	18	24	12	3UTR		0	0
hsa-miR-4447	NM_001037637	BTF3	93	110	0.846154	-17.6	1	0.0839632	0.353	1.57472	1.70661	-8.42926	13	17	7	5UTR		0	0
hsa-miR-4448	NM_001037637	BTF3	341	372	1	-26.3	1	3.05465e-05	0.441	0.783374	3.21451	-8.89989	15	19	11	CDS		0	0
hsa-miR-4449	NM_001037637	BTF3	328	365	0.923077	-32.9	1	0.000103705	0.441	1.31629	2.21645	-5.03583	18	24	7	CDS		0	0
hsa-miR-4449	NM_001037637	BTF3	103	155	0.846154	-29.7	1	0.00426055	0.368	1.73905	1.61855	-3.93757	19	52	11	5UTR		0	0
hsa-miR-4450	NM_001037637	BTF3	89	107	0.846154	-20.4	1	0.217871	0.338	1.48965	1.70197	-10.0219	15	18	7	5UTR		0	0
hsa-miR-548ah-5p	NM_001037637	BTF3	1002	1021	0.923077	-17.9	1	0.04568	0.618	2.90622	1.96658	-8.15217	17	19	12	3UTR		0	0
hsa-miR-4451	NM_001037637	BTF3	715	753	0.923077	-20.1	1	0.000282566	0.515	4.65819	5.50898	-10.7004	13	18	9	CDS		0	0
hsa-miR-4453	NM_001037637	BTF3	262	279	0.846154	-21.7	1	1.51832e-05	0.25	0.611217	1.31727	-8.25873	16	17	16	CDS		0	0
hsa-miR-3135b	NM_001037637	BTF3	1005	1025	0.923077	-23.4	1	0.0285477	0.574	2.80579	1.88833	-4.84971	17	20	7	3UTR		0	0
hsa-miR-3135b	NM_001037637	BTF3	112	130	0.923077	-21.8	1	0.000457829	0.353	1.30505	1.59692	-7.24999	16	18	13	5UTR		0	0
hsa-miR-4462	NM_001037637	BTF3	739	766	0.923077	-22.4	1	0.00290546	0.485	5.29054	5.3491	-6.51454	17	27	6	CDS		0	0
hsa-miR-4463	NM_001037637	BTF3	67	104	0.923077	-21.5	1	0.0449717	0.338	1.72704	2.10367	-8.3038	13	17	9	5UTR		0	0
hsa-miR-4463	NM_001037637	BTF3	995	1017	0.923077	-20.3	1	0.00146972	0.632	1.57026	2.01722	-9.28323	14	22	6	3UTR		0	0
hsa-miR-4466	NM_001037637	BTF3	39	58	0.923077	-29.3	1	0.000226958	0.382	1.94873	1.86636	-12.4228	15	19	7	5UTR		0	0
hsa-miR-4467	NM_001037637	BTF3	993	1016	0.923077	-21.2	1	0.00121416	0.632	1.11138	1.96505	-11.7056	17	23	8	3UTR		0	0
hsa-miR-4469	NM_001037637	BTF3	278	322	0.846154	-30	1	4.11618e-07	0.235	1.51682	1.21376	-3.79332	20	28	10	CDS		0	0
hsa-miR-4469	NM_001037637	BTF3	125	179	0.846154	-25.5	1	0.00255757	0.324	1.84632	1.4486	-4.17062	20	54	9	5UTR		0	0
hsa-miR-4474-3p	NM_001037637	BTF3	450	491	0.923077	-21.6	1	0.0166098	0.588	8.45751	5.95386	-5.18008	19	23	9	CDS		0	0
hsa-miR-3689c	NM_001037637	BTF3	1	21	0.846154	-19.6	1	0.240887	0.38	0	0	-4.957	14	20	7	5UTR		0	0
hsa-miR-3689d	NM_001037637	BTF3	1	21	0.846154	-20.2	1	0.240887	0.38	1.1012	1.69268	-13.5358	13	20	7	5UTR		0	0
hsa-miR-3689e	NM_001037637	BTF3	1072	1095	0.846154	-16.9	0	0.0328439	0.662	2.16969	1.88219	-18.0894	15	23	11	3UTR		0	0
hsa-miR-3155b	NM_001037637	BTF3	1044	1078	1	-19	1	0.00437882	0.662	2.32977	2.17527	-4.79441	17	34	10	3UTR		0	0
hsa-miR-4482-5p	NM_001037637	BTF3	980	1005	0.923077	-18.3	1	0.000358006	0.618	2.87498	1.9942	-9.68502	12	15	8	3UTR		0	0
hsa-miR-4483	NM_001037637	BTF3	246	265	0.923077	-22.1	1	0.00062317	0.309	1.28758	1.36671	-3.79332	16	19	6	CDS		0	0
hsa-miR-4483	NM_001037637	BTF3	666	688	0.923077	-18.1	1	0.00747505	0.5	5.95986	5.43374	-3.79332	16	22	7	CDS		0	0
hsa-miR-4486	NM_001037637	BTF3	10	27	0.923077	-22.1	1	0.00153535	0.357	0	0	-5.71431	14	17	11	5UTR		0	0
hsa-miR-4487	NM_001037637	BTF3	995	1018	0.923077	-19.3	1	0.00184308	0.618	2.61213	1.89293	-5.22671	16	23	7	3UTR		0	0
hsa-miR-4488	NM_001037637	BTF3	988	1003	1	-21	1	0.0019732	0.618	1.27214	1.92362	-7.05204	12	15	7	3UTR		0	0
hsa-miR-4489	NM_001037637	BTF3	100	118	0.884615	-22.7	1	0.0148899	0.397	1.50731	1.68498	-10.4223	15	18	11	5UTR		0	0
hsa-miR-4489	NM_001037637	BTF3	1	19	1	-19	1	0.12251	0.375	0	0	-4.02637	14	18	8	5UTR		0	0
hsa-miR-4491	NM_001037637	BTF3	469	490	0.923077	-17.7	1	0.00589603	0.574	6.04699	6.04773	-10.6174	16	21	8	CDS		0	0
hsa-miR-4492	NM_001037637	BTF3	47	85	0.974359	-25.2	1	0.000588405	0.338	1.88144	1.98541	-3.93757	16	38	10	5UTR		0	0
hsa-miR-4492	NM_001037637	BTF3	107	129	0.923077	-24.5	1	0.000354624	0.368	1.97698	1.56602	-8.66331	14	22	9	5UTR		0	0
hsa-miR-4492	NM_001037637	BTF3	255	274	0.884615	-24.4	1	1.24729e-06	0.265	0.377265	1.40843	-10.1722	14	19	7	CDS		0	0
hsa-miR-4492	NM_001037637	BTF3	989	1001	0.846154	-22.5	1	0.0187539	0.618	1.42199	1.87912	-13.2236	10	12	5	3UTR		0	0
hsa-miR-4493	NM_001037637	BTF3	222	238	0.846154	-21.8	0	0.276552	0.309	0.942286	1.43469	-16.4234	14	16	7	5UTR		0	0
hsa-miR-4494	NM_001037637	BTF3	618	640	1	-20.1	1	0.0580127	0.5	3.70399	5.63789	-10.6946	16	22	11	CDS		0	0
hsa-miR-4497	NM_001037637	BTF3	294	317	0.846154	-23.5	1	5.72682e-07	0.25	1.24245	1.05154	-6.25121	16	23	7	CDS		0	0
hsa-miR-4497	NM_001037637	BTF3	989	1006	0.846154	-20.6	1	0.000364523	0.618	1.54103	1.84997	-7.16335	14	17	6	3UTR		0	0
hsa-miR-4498	NM_001037637	BTF3	737	781	0.923077	-21.7	1	0.000378675	0.544	5.47035	5.58394	-4.90607	18	44	8	CDS		0	0
hsa-miR-4498	NM_001037637	BTF3	614	630	0.807692	-20.7	1	0.00122213	0.529	6.22571	5.73634	-10.6535	14	16	10	CDS		0	0
hsa-miR-4499	NM_001037637	BTF3	990	1028	0.846154	-17.6	1	0.0293772	0.559	1.53518	1.95124	-4.90607	14	16	14	3UTR		0	0
hsa-miR-4500	NM_001037637	BTF3	904	921	0.923077	-17.4	1	0.0577027	0.706	3.50257	2.29649	-3.93757	16	17	16	3UTR		0	0
hsa-miR-4505	NM_001037637	BTF3	69	116	0.846154	-23.6	1	0.0162396	0.397	1.30131	2.16238	-6.57952	14	21	5	5UTR		0	0
hsa-miR-4505	NM_001037637	BTF3	684	706	0.846154	-20.3	1	0.00114657	0.544	4.92293	5.31936	-5.76291	13	22	7	CDS		0	0
hsa-miR-4506	NM_001037637	BTF3	368	412	0.868132	-18.8	1	0.023055	0.529	5.23538	3.72702	-13.6656	13	44	9	CDS		0	0
hsa-miR-2392	NM_001037637	BTF3	307	346	0.820513	-22.7	1	1.59946e-05	0.279	1.24557	1.14733	-7.91236	18	22	9	CDS		0	0
hsa-miR-4507	NM_001037637	BTF3	73	99	0.846154	-26.3	1	0.0284312	0.324	1.2255	2.30761	-4.957	18	26	7	5UTR		0	0
hsa-miR-4507	NM_001037637	BTF3	735	755	1	-25.6	1	0.00818754	0.515	5.66202	5.18532	-6.62614	16	20	6	CDS		0	0
hsa-miR-4507	NM_001037637	BTF3	261	279	0.897436	-24.7	1	1.51832e-05	0.25	0.906971	1.34817	-6.19951	16	18	9	CDS		0	0
hsa-miR-4513	NM_001037637	BTF3	1	35	1	-22.7	1	2.26537e-05	0.406	0	0	-8.51328	17	24	7	5UTR		0	0
hsa-miR-4514	NM_001037637	BTF3	95	110	0.923077	-17.1	1	0.0839632	0.353	1.27384	1.81321	-11.0902	11	15	9	5UTR		0	0
hsa-miR-4520-5p	NM_001037637	BTF3	148	182	1	-20.8	1	0.00330407	0.294	1.7236	1.78077	-6.80703	16	23	8	5UTR		0	0
hsa-miR-4523	NM_001037637	BTF3	264	283	0.846154	-24.6	1	0.00050676	0.25	0.880486	1.27093	-5.69245	15	19	7	CDS		0	0
hsa-miR-4524a-3p	NM_001037637	BTF3	300	336	0.923077	-23.3	1	0.00072487	0.265	1.22921	1.13806	-5.22671	19	26	8	CDS		0	0
hsa-miR-4526	NM_001037637	BTF3	300	352	0.923077	-29.5	1	2.52728e-05	0.338	1.18708	2.68922	-4.67302	21	52	12	CDS		0	0
hsa-miR-4527	NM_001037637	BTF3	582	644	0.923077	-20.4	1	0.121141	0.515	5.81849	5.95786	-6.23647	18	33	7	CDS		0	0
hsa-miR-4527	NM_001037637	BTF3	1009	1058	0.846154	-18	1	0.0254806	0.632	1.85474	1.92055	-7.82644	19	23	16	3UTR		0	0
hsa-miR-4530	NM_001037637	BTF3	24	38	0.846154	-18.6	1	1.12933e-05	0.403	4.65907	1.71462	-13.2282	11	14	6	5UTR		0	0
hsa-miR-4533	NM_001037637	BTF3	614	641	0.923077	-22.1	1	0.0622937	0.485	4.65819	5.6625	-8.85129	18	27	9	CDS		0	0
hsa-miR-4534	NM_001037637	BTF3	111	129	1	-21.7	1	0.000354624	0.368	1.47641	1.67725	-6.25121	15	18	8	5UTR		0	0
hsa-miR-378i	NM_001037637	BTF3	94	105	0.923077	-14.7	1	0.255003	0.338	1.49186	1.77613	-10.8298	10	11	10	5UTR		0	0
hsa-miR-4535	NM_001037637	BTF3	59	75	0.846154	-21.4	1	1.77642e-07	0.353	1.66622	2.14384	-7.49372	14	16	8	5UTR		0	0
hsa-miR-1587	NM_001037637	BTF3	735	756	1	-25.4	1	0.0109929	0.5	5.66202	5.18532	-6.77039	17	21	6	CDS		0	1
hsa-miR-1587	NM_001037637	BTF3	684	713	0.923077	-24.4	1	5.02236e-05	0.515	5.10702	5.2629	-6.9696	19	29	10	CDS		0	1
hsa-miR-4538	NM_001037637	BTF3	110	149	0.923077	-22	1	0.000470785	0.368	1.83175	1.70043	-5.52986	19	39	14	5UTR		0	0
hsa-miR-3960	NM_001037637	BTF3	8	31	0.923077	-29.8	1	1.94013e-05	0.4	2.68711	1.73939	-5.22701	18	23	8	5UTR		0	0
hsa-miR-3960	NM_001037637	BTF3	95	116	0.846154	-26	1	0.0162396	0.397	0.920215	1.87656	-12.0931	16	21	6	5UTR		0	0
hsa-miR-3972	NM_001037637	BTF3	144	167	1	-35.4	1	0.00198425	0.353	2.07233	1.78386	-5.22671	20	23	11	5UTR		0	0
hsa-miR-3977	NM_001037637	BTF3	792	815	0.923077	-19.5	1	0.0362419	0.574	6.80893	5.47255	-6.39038	19	23	10	CDS		0	0
hsa-miR-3978	NM_001037637	BTF3	995	1023	1	-21.4	1	0.0314099	0.588	2.10512	1.93743	-6.09222	20	28	7	3UTR		0	0
hsa-miR-4632-5p	NM_001037637	BTF3	96	117	0.923077	-27.3	1	0.015225	0.382	1.70153	1.54902	-7.23614	17	21	11	5UTR		0	0
hsa-miR-4632-3p	NM_001037637	BTF3	281	307	1	-29.2	1	5.4384e-07	0.265	1.56663	1.18904	-3.79332	19	26	8	CDS		0	0
hsa-miR-4633-3p	NM_001037637	BTF3	707	729	0.923077	-18.1	1	0.000556363	0.515	4.81262	5.62802	-6.43256	16	22	7	CDS		0	0
hsa-miR-4635	NM_001037637	BTF3	707	733	0.846154	-20.5	1	0.000407136	0.515	4.68232	5.3671	-5.52986	18	26	7	CDS		0	0
hsa-miR-4638-5p	NM_001037637	BTF3	999	1016	0.923077	-25.2	1	0.00121416	0.632	2.8136	1.93129	-10.5151	14	17	10	3UTR		0	0
hsa-miR-4640-5p	NM_001037637	BTF3	40	74	0.923077	-25.5	1	6.99252e-08	0.353	1.40322	2.0017	-6.76235	20	34	7	5UTR		0	0
hsa-miR-4640-3p	NM_001037637	BTF3	282	305	0.923077	-26.9	1	5.32525e-06	0.25	1.55093	1.15042	-5.19005	17	23	5	CDS		0	0
hsa-miR-4640-3p	NM_001037637	BTF3	153	187	0.846154	-23.5	1	0.00274729	0.294	2.23939	1.62936	-6.89184	16	34	11	5UTR		0	0
hsa-miR-4642	NM_001037637	BTF3	303	324	0.923077	-29.5	1	3.07051e-07	0.235	1.39916	1.21376	-9.15095	17	21	8	CDS		0	0
hsa-miR-4646-5p	NM_001037637	BTF3	997	1025	1	-22.3	1	0.0285477	0.574	2.50448	1.84996	-8.57351	19	28	11	3UTR		0	0
hsa-miR-4647	NM_001037637	BTF3	101	124	0.846154	-21.9	1	0.00166952	0.397	1.84279	1.6031	-14.046	16	23	7	5UTR		0	0
hsa-miR-4648	NM_001037637	BTF3	7	47	0.923077	-21	1	4.39389e-05	0.368	1.68584	1.15224	-4.99396	18	23	9	5UTR		0	0
hsa-miR-4649-5p	NM_001037637	BTF3	60	84	0.846154	-25.6	1	0.000306792	0.338	1.68584	2.16238	-9.55161	18	24	9	5UTR		0	0
hsa-miR-4649-5p	NM_001037637	BTF3	988	1008	1	-24.5	1	0.000821136	0.618	1.42646	1.90674	-8.52714	15	20	8	3UTR		0	0
hsa-miR-4649-3p	NM_001037637	BTF3	311	377	1	-28.5	1	0.00103221	0.471	1.23804	2.09903	-3.93757	20	30	8	CDS		0	0
hsa-miR-4649-3p	NM_001037637	BTF3	227	272	0.923077	-28	1	2.85797e-06	0.279	1.08782	1.37135	-6.76235	19	45	7	5UTR		0	0
hsa-miR-4650-5p	NM_001037637	BTF3	131	152	0.846154	-17.5	1	0.0261688	0.368	1.19144	1.68034	-6.28309	17	21	6	5UTR		0	0
hsa-miR-4651	NM_001037637	BTF3	107	130	1	-27.9	1	0.000457829	0.353	1.47478	1.60928	-3.93757	19	23	12	5UTR		0	0
hsa-miR-4651	NM_001037637	BTF3	9	45	0.846154	-25.6	1	4.96139e-05	0.382	0	0	-7.08104	17	36	12	5UTR		0	0
hsa-miR-4651	NM_001037637	BTF3	53	77	0.923077	-24.6	1	6.31056e-08	0.353	1.52104	2.05578	-5.19005	17	24	7	5UTR		0	0
hsa-miR-4652-5p	NM_001037637	BTF3	87	107	0.923077	-17.6	1	0.217871	0.338	0.903048	1.95999	-13.0794	9	11	9	5UTR		0	0
hsa-miR-4652-3p	NM_001037637	BTF3	210	225	1	-19.5	1	0.0813218	0.368	1.43668	1.52739	-9.40695	14	15	14	5UTR		0	0
hsa-miR-4653-3p	NM_001037637	BTF3	991	1013	0.948718	-20.5	1	0.000722273	0.618	1.46942	2.01262	-7.64108	17	22	12	3UTR		0	0
hsa-miR-4654	NM_001037637	BTF3	804	823	0.807692	-19	1	0.000168084	0.588	5.99896	5.10456	-7.24999	15	19	11	CDS		0	0
hsa-miR-4655-5p	NM_001037637	BTF3	27	49	1	-26	1	6.30115e-05	0.353	3.11409	1.5634	-8.57351	17	22	8	5UTR		0	0
hsa-miR-4655-5p	NM_001037637	BTF3	736	770	0.846154	-23.8	1	0.000866853	0.471	5.54378	5.38424	-5.83853	21	34	7	CDS		0	0
hsa-miR-4655-3p	NM_001037637	BTF3	308	326	0.846154	-29.2	1	2.74431e-07	0.265	1.34663	1.18132	-13.6138	15	18	10	CDS		0	0
hsa-miR-4656	NM_001037637	BTF3	734	755	1	-23.7	1	0.00818754	0.515	3.74701	5.32208	-10.4967	16	21	10	CDS		0	0
hsa-miR-4657	NM_001037637	BTF3	368	388	1	-20	1	0.0492303	0.5	2.78449	3.37519	-16.361	13	20	9	CDS		0	0
hsa-miR-4658	NM_001037637	BTF3	330	349	0.846154	-18.9	1	2.34475e-06	0.309	0.988195	2.24272	-12.2998	14	19	10	CDS		0	0
hsa-miR-4659a-5p	NM_001037637	BTF3	146	167	1	-16.4	1	0.00198425	0.353	1.12415	1.87192	-13.2236	10	12	10	5UTR		0	1
hsa-miR-4659a-5p	NM_001037637	BTF3	999	1014	0.923077	-16	1	0.000881232	0.618	1.86838	2.0387	-10.9261	12	15	8	3UTR		0	1
hsa-miR-4661-3p	NM_001037637	BTF3	704	769	0.846154	-22.4	1	0.00168776	0.471	5.25607	5.38451	-9.54656	16	37	9	CDS		0	0
hsa-miR-4659b-3p	NM_001037637	BTF3	714	736	0.846154	-18.2	1	0.000465545	0.485	5.45493	5.44139	-5.81384	19	22	14	CDS		0	0
hsa-miR-4664-5p	NM_001037637	BTF3	819	848	0.846154	-22.4	1	0.000185445	0.603	5.99404	4.15123	-5.83853	19	29	9	CDS		0	0
hsa-miR-4665-5p	NM_001037637	BTF3	24	44	1	-26.1	1	4.36068e-05	0.382	2.93556	1.54593	-8.03672	16	20	9	5UTR		0	0
hsa-miR-4665-3p	NM_001037637	BTF3	269	309	0.846154	-35.2	1	9.85471e-08	0.25	1.2248	1.16741	-6.47918	19	31	7	CDS		0	0
hsa-miR-4666a-5p	NM_001037637	BTF3	1189	1205	0.846154	-14.9	1	0.00235625	0.721	0.771759	0.592224	-4.02637	14	16	9	3UTR		0	0
hsa-miR-4667-3p	NM_001037637	BTF3	211	236	0.923077	-26.3	1	0.25512	0.324	1.13651	1.46714	-3.93757	17	25	7	5UTR		0	0
hsa-miR-4670-5p	NM_001037637	BTF3	895	912	0.923077	-18.7	1	0.000235285	0.676	1.5308	3.00694	-18.5165	14	17	11	3UTR		0	0
hsa-miR-4671-5p	NM_001037637	BTF3	700	720	0.846154	-16.1	1	0.000754808	0.5	5.5655	5.47455	-13.6656	16	20	7	CDS		0	0
hsa-miR-4674	NM_001037637	BTF3	346	367	0.846154	-26.6	1	0.00338635	0.456	1.44551	3.24387	-16.5814	14	21	6	CDS		0	0
hsa-miR-4674	NM_001037637	BTF3	23	59	0.846154	-25.9	1	0.000248854	0.397	3.54881	1.61628	-5.33701	19	36	7	5UTR		0	0
hsa-miR-4675	NM_001037637	BTF3	32	118	0.846154	-21.6	1	0.0148899	0.397	3.51235	1.93252	-11.5847	16	24	9	5UTR		0	0
hsa-miR-4676-5p	NM_001037637	BTF3	632	653	0.846154	-18.5	1	0.0260337	0.485	5.62341	5.47573	-6.06975	17	21	13	CDS		0	0
hsa-miR-4676-3p	NM_001037637	BTF3	198	222	0.923077	-21	1	0.144191	0.353	1.17182	1.56756	-7.72169	17	24	7	5UTR		0	0
hsa-miR-4676-3p	NM_001037637	BTF3	292	306	0.923077	-18.3	1	1.18675e-06	0.25	1.15417	1.07626	-12.4023	13	14	13	CDS		0	0
hsa-miR-4677-5p	NM_001037637	BTF3	545	587	0.846154	-17.8	1	0.0684236	0.632	6.14887	5.52351	-3.93757	22	42	12	CDS		0	0
hsa-miR-4682	NM_001037637	BTF3	351	377	1	-21.8	1	0.00103221	0.471	1.73549	3.37982	-6.81899	20	26	7	CDS		0	0
hsa-miR-4683	NM_001037637	BTF3	282	343	0.846154	-23.9	1	8.06751e-06	0.279	1.37598	1.1396	-8.81432	16	22	9	CDS		0	0
hsa-miR-4685-5p	NM_001037637	BTF3	107	152	0.846154	-29.7	1	0.0261688	0.368	1.68478	1.68961	-3.79332	21	45	8	5UTR		0	0
hsa-miR-4685-3p	NM_001037637	BTF3	175	217	0.923077	-32.6	1	0.0623519	0.338	1.78457	1.59692	-3.93757	19	42	9	5UTR		0	0
hsa-miR-4686	NM_001037637	BTF3	428	497	1	-24.4	1	0.0254369	0.618	6.71091	6.30793	-3.93757	18	22	9	CDS		0	0
hsa-miR-4687-5p	NM_001037637	BTF3	156	185	1	-29.3	1	0.00318249	0.309	2.42193	1.64944	-5.19005	15	21	6	5UTR		0	0
hsa-miR-4687-3p	NM_001037637	BTF3	10	32	1	-28.4	1	2.26404e-05	0.393	1.76401	1.46556	-8.05661	18	22	9	5UTR		0	0
hsa-miR-4687-3p	NM_001037637	BTF3	96	116	1	-26.4	1	0.0162396	0.397	1.45787	1.80703	-9.98812	16	20	7	5UTR		0	0
hsa-miR-4687-3p	NM_001037637	BTF3	989	1016	1	-23.8	1	0.00121416	0.632	2.8136	1.93129	-5.03583	18	27	7	3UTR		0	0
hsa-miR-1343-3p	NM_001037637	BTF3	284	318	1	-31	1	1.13838e-06	0.235	1.40688	1.03609	-4.67302	20	25	10	CDS		0	0
hsa-miR-1343-3p	NM_001037637	BTF3	176	204	0.923077	-27.9	1	9.57327e-07	0.309	1.72507	1.70506	-4.67302	20	28	11	5UTR		0	0
hsa-miR-4688	NM_001037637	BTF3	295	313	0.846154	-26.3	1	1.69868e-07	0.265	1.16741	1.13806	-13.3862	14	18	8	CDS		0	0
hsa-miR-4688	NM_001037637	BTF3	95	119	0.923077	-25.8	1	0.0143886	0.382	1.54851	1.6927	-10.2209	16	24	6	5UTR		0	0
hsa-miR-4690-5p	NM_001037637	BTF3	4	28	0.923077	-23.9	1	2.44312e-05	0.368	0	0	-6.10696	18	24	12	5UTR		0	0
hsa-miR-4690-5p	NM_001037637	BTF3	988	1017	0.923077	-21.8	1	0.00146972	0.632	1.59832	1.83615	-11.2001	16	29	6	3UTR		0	0
hsa-miR-4691-5p	NM_001037637	BTF3	126	173	1	-29.6	1	0.00187005	0.353	1.47199	1.69888	-8.2761	18	22	10	5UTR		0	0
hsa-miR-4692	NM_001037637	BTF3	84	116	1	-18.5	1	0.0162396	0.397	1.18948	2.07277	-9.02673	10	13	7	5UTR		0	0
hsa-miR-4694-5p	NM_001037637	BTF3	744	780	0.923077	-18.8	1	0.00021866	0.529	5.0298	5.29608	-8.40586	14	19	8	CDS		0	0
hsa-miR-4695-5p	NM_001037637	BTF3	10	37	0.923077	-23.4	1	1.12058e-05	0.394	3.05554	1.63045	-4.67302	19	27	6	5UTR		0	0
hsa-miR-4695-5p	NM_001037637	BTF3	96	119	0.846154	-22.1	1	0.0143886	0.382	1.7545	1.50731	-9.7042	16	23	6	5UTR		0	0
hsa-miR-4695-3p	NM_001037637	BTF3	165	184	0.923077	-24.3	1	0.00265326	0.294	2.11156	1.70043	-12.717	16	19	8	5UTR		0	0
hsa-miR-4697-5p	NM_001037637	BTF3	21	44	1	-20	1	4.36068e-05	0.382	3.12645	1.88994	-10.2546	10	12	10	5UTR		0	0
hsa-miR-4697-3p	NM_001037637	BTF3	170	199	0.923077	-26.3	1	1.76044e-07	0.324	2.1871	1.61082	-6.50069	17	22	10	5UTR		0	0
hsa-miR-4701-3p	NM_001037637	BTF3	88	109	0.846154	-21.5	1	0.1565	0.338	1.15024	1.83948	-6.55112	17	21	10	5UTR		0	0
hsa-miR-4706	NM_001037637	BTF3	22	46	0.923077	-29.3	1	2.98011e-05	0.368	2.66604	1.89148	-6.442	18	24	7	5UTR		0	0
hsa-miR-4707-5p	NM_001037637	BTF3	279	304	0.923077	-29.6	1	1.62765e-06	0.25	1.53477	1.1087	-7.25159	18	25	5	CDS		0	0
hsa-miR-4707-3p	NM_001037637	BTF3	149	188	0.846154	-28.8	1	0.00356336	0.279	2.99049	1.6788	-8.01482	16	39	8	5UTR		0	0
hsa-miR-4709-5p	NM_001037637	BTF3	211	232	0.846154	-16.7	0	0.273931	0.338	1.68709	1.60927	-13.07	14	21	6	5UTR		0	0
hsa-miR-4710	NM_001037637	BTF3	27	44	0.846154	-19.5	1	4.36068e-05	0.382	4.03225	1.84592	-10.8122	13	17	7	5UTR		0	0
hsa-miR-4711-3p	NM_001037637	BTF3	992	1009	0.846154	-18.4	1	0.00169054	0.603	1.05001	1.92515	-8.40586	12	17	6	3UTR		0	0
hsa-miR-4713-5p	NM_001037637	BTF3	153	176	0.846154	-24.6	1	0.0212339	0.324	2.2901	1.70661	-8.53035	17	23	6	5UTR		0	0
hsa-miR-4714-3p	NM_001037637	BTF3	743	771	0.846154	-19.3	1	0.000844728	0.485	5.1858	5.45936	-7.82644	19	28	7	CDS		0	0
hsa-miR-4715-5p	NM_001037637	BTF3	996	1016	1	-21.3	1	0.00121416	0.632	2.43161	1.93436	-13.6656	16	20	9	3UTR		0	0
hsa-miR-4715-5p	NM_001037637	BTF3	650	675	0.807692	-18.9	1	0.00335429	0.529	5.26306	5.31792	-8.53685	18	25	9	CDS		0	0
hsa-miR-4716-5p	NM_001037637	BTF3	164	189	0.923077	-24.8	1	0.00440895	0.294	2.08998	1.57992	-6.9696	21	25	10	5UTR		0	0
hsa-miR-4716-5p	NM_001037637	BTF3	196	231	0.846154	-23.4	1	0.318907	0.324	1.59681	1.56911	-6.9696	20	35	8	5UTR		0	0
hsa-miR-4716-3p	NM_001037637	BTF3	96	108	0.846154	-15.6	1	0.162506	0.353	1.4736	1.80703	-11.4183	9	12	6	5UTR		0	0
hsa-miR-4717-3p	NM_001037637	BTF3	737	766	1	-24	1	0.00290546	0.485	5.10167	5.29119	-4.52877	18	29	5	CDS		0	0
hsa-miR-4718	NM_001037637	BTF3	701	718	0.846154	-17.8	1	4.97008e-05	0.5	6.46729	5.19195	-14.0402	14	17	7	CDS		0	0
hsa-miR-4721	NM_001037637	BTF3	347	375	0.846154	-21	1	0.00032477	0.456	1.19831	3.40145	-10.7629	16	28	9	CDS		0	0
hsa-miR-4721	NM_001037637	BTF3	302	336	0.846154	-20.8	1	0.00072487	0.265	1.47199	1.18441	-6.92842	18	34	12	CDS		0	0
hsa-miR-4722-5p	NM_001037637	BTF3	92	127	1	-22.8	1	0.000333436	0.368	1.47984	1.76532	-5.48126	17	25	12	5UTR		0	0
hsa-miR-4722-3p	NM_001037637	BTF3	194	227	0.923077	-27.7	1	0.100012	0.368	1.36826	1.69579	-11.3379	14	20	8	5UTR		0	0
hsa-miR-4722-3p	NM_001037637	BTF3	414	442	0.846154	-25.2	1	6.56218e-05	0.471	6.64076	6.23805	-6.67474	18	28	7	CDS		0	0
hsa-miR-4723-3p	NM_001037637	BTF3	178	218	0.846154	-31.3	1	0.0644157	0.338	1.78619	1.59537	-3.93757	19	40	9	5UTR		0	0
hsa-miR-4725-3p	NM_001037637	BTF3	997	1022	0.923077	-22.2	1	0.0433944	0.603	1.54732	1.95584	-11.1286	18	25	7	3UTR		0	0
hsa-miR-4725-3p	NM_001037637	BTF3	731	755	0.923077	-21.5	1	0.00818754	0.515	5.7036	5.07326	-9.6003	16	24	6	CDS		0	0
hsa-miR-4726-5p	NM_001037637	BTF3	590	627	0.846154	-29.6	1	0.00167772	0.529	5.97089	5.82321	-9.86134	19	37	8	CDS		0	0
hsa-miR-4726-3p	NM_001037637	BTF3	154	184	0.923077	-26.5	1	0.00265326	0.294	2.21182	1.52739	-10.0464	17	30	6	5UTR		0	0
hsa-miR-4727-3p	NM_001037637	BTF3	1	16	0.961538	-16.4	1	0.0905473	0.378	0	0	-11.7623	12	15	10	5UTR		0	0
hsa-miR-4728-5p	NM_001037637	BTF3	301	350	0.923077	-28.1	1	5.03373e-05	0.324	1.14887	1.25702	-5.49511	19	30	8	CDS		0	0
hsa-miR-4728-3p	NM_001037637	BTF3	179	226	0.846154	-33.5	1	0.088904	0.382	1.78457	1.59692	-8.81432	19	47	9	5UTR		0	0
hsa-miR-4731-5p	NM_001037637	BTF3	5	27	0.846154	-19.8	1	0.00153535	0.357	1.84279	0.990858	-10.0215	15	22	7	5UTR		0	0
hsa-miR-4732-3p	NM_001037637	BTF3	199	225	0.923077	-27.2	1	0.0813218	0.368	2.21358	1.75914	-8.30604	16	20	7	5UTR		0	0
hsa-miR-4732-3p	NM_001037637	BTF3	161	185	0.923077	-25.8	1	0.00318249	0.309	2.68149	1.6479	-7.61527	17	24	8	5UTR		0	0
hsa-miR-4734	NM_001037637	BTF3	995	1025	1	-25.5	1	0.0285477	0.574	2.34187	1.90827	-8.05661	20	30	10	3UTR		0	0
hsa-miR-4735-3p	NM_001037637	BTF3	47	94	0.923077	-16.4	1	0.0242044	0.368	2.66089	1.89412	-9.62901	9	11	9	5UTR		0	0
hsa-miR-4737	NM_001037637	BTF3	1005	1031	1	-17.5	1	0.0382259	0.603	2.79519	1.95431	-5.69245	17	26	9	3UTR		0	0
hsa-miR-3064-5p	NM_001037637	BTF3	1000	1024	0.923077	-18.2	1	0.0270424	0.588	3.01001	1.94357	-7.23797	17	24	10	3UTR		0	0
hsa-miR-3064-5p	NM_001037637	BTF3	449	488	0.923077	-17.5	1	0.00289997	0.559	6.2315	6.30631	-7.78178	16	39	8	CDS		0	0
hsa-miR-3064-3p	NM_001037637	BTF3	154	167	0.923077	-16.9	1	0.00198425	0.353	2.03701	1.70506	-9.36568	11	13	7	5UTR		0	0
hsa-miR-4738-3p	NM_001037637	BTF3	7	20	0.807692	-18.8	0	0.194613	0.388	0	0	-20.6901	12	13	12	5UTR		0	0
hsa-miR-4740-5p	NM_001037637	BTF3	698	720	0.846154	-18.6	1	0.000754808	0.5	5.59445	5.27882	-8.68381	18	22	9	CDS		0	0
hsa-miR-4740-3p	NM_001037637	BTF3	176	205	0.923077	-28.2	1	8.93045e-07	0.309	1.76137	1.71124	-10.3702	20	29	11	5UTR		0	0
hsa-miR-4741	NM_001037637	BTF3	67	117	0.846154	-29.1	1	0.015225	0.382	1.35099	2.35087	-4.84971	19	44	7	5UTR		0	0
hsa-miR-4743-5p	NM_001037637	BTF3	26	57	0.846154	-22.5	1	0.000208293	0.382	3.56549	1.49494	-5.33701	20	31	5	5UTR		0	0
hsa-miR-4743-3p	NM_001037637	BTF3	168	190	0.923077	-22.3	1	0.00452635	0.294	2.48837	1.70197	-4.67302	18	22	10	5UTR		0	0
hsa-miR-4743-3p	NM_001037637	BTF3	206	224	0.923077	-19.2	1	0.0701525	0.368	1.71647	1.51658	-4.52877	16	18	13	5UTR		0	0
hsa-miR-4745-5p	NM_001037637	BTF3	325	375	1	-26.2	1	0.00032477	0.456	1.25759	3.49879	-9.54656	19	50	9	CDS		0	0
hsa-miR-4745-5p	NM_001037637	BTF3	270	294	0.923077	-26.5	1	8.03729e-06	0.206	1.12879	1.31418	-12.7279	18	24	10	CDS		0	0
hsa-miR-4746-5p	NM_001037637	BTF3	276	320	0.846154	-23.4	1	5.38578e-07	0.235	1.29542	1.2014	-11.9975	14	20	8	CDS		0	0
hsa-miR-4746-3p	NM_001037637	BTF3	155	175	0.923077	-25.6	1	0.00757377	0.338	2.19592	1.71588	-10.2682	15	20	7	5UTR		0	0
hsa-miR-4746-3p	NM_001037637	BTF3	288	310	0.923077	-25.9	1	9.28024e-08	0.265	1.26011	1.07162	-4.52877	17	22	7	CDS		0	0
hsa-miR-4747-5p	NM_001037637	BTF3	985	1003	1	-21.4	1	0.0019732	0.618	1.18445	1.91595	-10.603	16	18	11	3UTR		0	0
hsa-miR-4749-5p	NM_001037637	BTF3	26	47	1	-25.3	1	4.39389e-05	0.368	2.55103	1.5889	-8.8617	17	21	11	5UTR		0	0
hsa-miR-4749-3p	NM_001037637	BTF3	176	206	0.923077	-28.2	1	8.41171e-07	0.324	1.80287	1.67416	-6.9696	16	30	10	5UTR		0	0
hsa-miR-4750-5p	NM_001037637	BTF3	339	362	0.846154	-24.2	1	2.9527e-05	0.426	1.12528	3.31493	-4.17062	15	23	7	CDS		0	0
hsa-miR-4750-5p	NM_001037637	BTF3	106	131	0.846154	-23.7	1	0.000633917	0.353	1.49083	1.61855	-5.08246	19	25	9	5UTR		0	0
hsa-miR-4753-3p	NM_001037637	BTF3	207	237	0.846154	-25.8	1	0.251084	0.309	0.920215	1.49649	-5.22671	20	23	19	5UTR		0	0
hsa-miR-371b-5p	NM_001037637	BTF3	3	36	0.923077	-20.2	0	1.14739e-05	0.4	0	0	-15.5666	11	13	11	5UTR		0	0
hsa-miR-371b-3p	NM_001037637	BTF3	245	288	0.846154	-28.1	1	7.3184e-06	0.221	1.24887	1.34045	-9.33931	18	26	11	CDS		0	0
hsa-miR-4755-5p	NM_001037637	BTF3	142	178	0.846154	-20	1	0.0107546	0.324	1.91342	1.45014	-3.79332	15	36	10	5UTR		0	0
hsa-miR-499b-5p	NM_001037637	BTF3	478	494	0.846154	-18.4	0	0.0177059	0.603	4.6968	6.25183	-16.302	13	16	8	CDS		0	0
hsa-miR-4756-5p	NM_001037637	BTF3	153	198	0.846154	-25.9	1	1.64595e-07	0.324	1.71919	1.81012	-9.63999	18	24	8	5UTR		0	0
hsa-miR-4756-3p	NM_001037637	BTF3	314	335	0.846154	-21.1	1	0.000118339	0.25	1.28483	1.83484	-6.51454	17	21	8	CDS		0	0
hsa-miR-4758-5p	NM_001037637	BTF3	77	126	0.846154	-30.5	1	0.000550439	0.382	1.47641	2.28598	-5.18008	22	29	7	5UTR		0	0
hsa-miR-4759	NM_001037637	BTF3	91	105	0.846154	-17.6	1	0.255003	0.338	1.52496	1.73442	-9.02428	12	14	7	5UTR		0	0
hsa-miR-4761-3p	NM_001037637	BTF3	419	457	0.846154	-23	1	0.0421524	0.485	6.40087	5.92381	-5.10125	19	38	9	CDS		0	0
hsa-miR-4763-5p	NM_001037637	BTF3	201	244	0.846154	-27.7	1	0.0747706	0.324	1.67897	1.70043	-5.18008	20	43	7	5UTR		0	0
hsa-miR-4764-5p	NM_001037637	BTF3	801	822	0.846154	-17.2	1	0.000167926	0.574	6.45623	5.5755	-11.1871	15	21	6	CDS		0	0
hsa-miR-4766-5p	NM_001037637	BTF3	1003	1024	0.846154	-18.1	1	0.0270424	0.588	2.72767	1.8561	-7.99697	18	21	8	3UTR		0	0
hsa-miR-4767	NM_001037637	BTF3	269	310	0.923077	-40.1	1	9.28024e-08	0.265	1.43079	1.2184	-5.69428	20	31	10	CDS		0	0
hsa-miR-4768-5p	NM_001037637	BTF3	758	799	0.923077	-18.1	1	0.0207633	0.529	5.53852	5.45717	-4.79441	21	41	11	CDS		0	0
hsa-miR-4769-3p	NM_001037637	BTF3	210	228	1	-27.8	1	0.116211	0.353	1.95535	1.59383	-10.0938	14	18	8	5UTR		0	0
hsa-miR-4772-3p	NM_001037637	BTF3	282	301	0.923077	-17.9	1	3.25463e-08	0.221	1.64464	1.18132	-6.07158	14	19	9	CDS		0	0
hsa-miR-4776-5p	NM_001037637	BTF3	23	44	1	-24.9	1	4.36068e-05	0.382	3.42308	1.60336	-5.3343	18	21	13	5UTR		0	0
hsa-miR-4776-3p	NM_001037637	BTF3	144	168	0.923077	-24.8	1	0.00198359	0.353	1.88761	1.75296	-7.28438	18	24	8	5UTR		0	0
hsa-miR-4776-3p	NM_001037637	BTF3	222	245	0.923077	-23.7	1	0.0293291	0.309	1.63091	1.20913	-9.97295	16	23	5	5UTR		0	0
hsa-miR-4778-3p	NM_001037637	BTF3	216	235	0.923077	-19.8	1	0.274345	0.324	1.12621	1.41461	-5.9255	15	19	12	5UTR		0	1
hsa-miR-4780	NM_001037637	BTF3	213	230	0.846154	-21.1	1	0.22181	0.338	1.92754	1.59074	-10.9603	13	17	5	5UTR		0	0
hsa-miR-4436b-5p	NM_001037637	BTF3	210	234	0.923077	-30.4	1	0.230953	0.338	1.22148	1.48413	-7.91236	19	24	6	5UTR		0	0
hsa-miR-4781-5p	NM_001037637	BTF3	10	46	0.846154	-19.8	1	2.98011e-05	0.368	2.51154	1.78478	-11.3616	14	19	8	5UTR		0	0
hsa-miR-4783-3p	NM_001037637	BTF3	321	354	0.846154	-24.7	1	6.95692e-06	0.353	1.15299	2.9565	-3.93757	22	33	8	CDS		0	0
hsa-miR-4784	NM_001037637	BTF3	481	520	0.846154	-21.6	1	0.00481798	0.603	5.60355	6.6812	-4.17062	18	39	8	CDS		0	0
hsa-miR-4784	NM_001037637	BTF3	673	696	0.923077	-20.8	1	0.000183614	0.515	6.34996	5.38596	-9.77961	11	13	11	CDS		0	0
hsa-miR-4784	NM_001037637	BTF3	608	628	0.884615	-20.2	1	0.00144292	0.529	5.23732	5.69725	-6.78424	16	20	9	CDS		0	0
hsa-miR-2467-5p	NM_001037637	BTF3	356	375	0.923077	-25.5	1	0.00032477	0.456	0.985447	3.37982	-13.4976	15	19	9	CDS		0	0
hsa-miR-2467-5p	NM_001037637	BTF3	313	336	0.923077	-25.2	1	0.00072487	0.265	0.909915	1.26938	-9.08403	19	23	10	CDS		0	0
hsa-miR-2467-3p	NM_001037637	BTF3	735	765	0.846154	-23.2	1	0.00562367	0.5	5.12479	5.50491	-4.65016	18	30	7	CDS		0	0
hsa-miR-2467-3p	NM_001037637	BTF3	1007	1032	1	-20	1	0.0433835	0.618	2.91652	1.94817	-5.18008	20	25	9	3UTR		0	0
hsa-miR-4787-5p	NM_001037637	BTF3	1	46	0.846154	-28.7	1	2.98011e-05	0.368	0	0	-3.93757	17	34	8	5UTR		0	0
hsa-miR-4788	NM_001037637	BTF3	13	42	0.846154	-28.1	1	0.000118037	0.382	2.63735	1.11331	-9.54656	18	29	9	5UTR		0	0
hsa-miR-4793-5p	NM_001037637	BTF3	276	323	0.923077	-28.8	1	2.91928e-07	0.235	1.50731	1.24157	-10.8357	17	22	13	CDS		0	0
hsa-miR-4793-3p	NM_001037637	BTF3	698	714	0.923077	-20.2	1	3.85189e-05	0.515	5.39175	5.37746	-6.23647	15	16	15	CDS		0	0
hsa-miR-4793-3p	NM_001037637	BTF3	648	678	0.846154	-21.3	1	0.0049326	0.515	5.76406	5.62631	-10.1092	21	30	5	CDS		0	0
hsa-miR-4794	NM_001037637	BTF3	699	722	0.846154	-18.5	1	0.000199328	0.485	6.16393	5.30437	-6.23056	18	23	8	CDS		0	0
hsa-miR-4796-5p	NM_001037637	BTF3	206	221	0.897436	-16.3	1	0.140658	0.353	1.41902	1.68652	-9.9289	12	15	7	5UTR		0	0
hsa-miR-4796-3p	NM_001037637	BTF3	744	754	0.846154	-15	1	0.00167965	0.515	4.55201	5.29358	-12.416	9	10	9	CDS		0	0
hsa-miR-4799-5p	NM_001037637	BTF3	901	919	0.846154	-17.1	1	0.0143194	0.721	3.55013	2.19368	-10.6365	15	18	6	3UTR		0	0
hsa-miR-4799-3p	NM_001037637	BTF3	134	167	1	-18.6	1	0.00198425	0.353	1.8472	1.74369	-9.7377	11	14	8	5UTR		0	0
hsa-miR-4800-3p	NM_001037637	BTF3	762	800	0.846154	-20.2	1	0.0237253	0.544	5.02688	5.6046	-5.83853	18	38	9	CDS		0	0
hsa-miR-4804-3p	NM_001037637	BTF3	278	297	0.923077	-30.6	1	1.42805e-06	0.221	1.42174	1.2493	-5.69428	17	19	13	CDS		0	0
hsa-miR-5001-5p	NM_001037637	BTF3	35	77	0.846154	-25.9	1	6.31056e-08	0.353	2.33387	1.70282	-7.91236	20	42	9	5UTR		0	0
hsa-miR-5001-3p	NM_001037637	BTF3	141	189	0.923077	-30.5	1	0.00440895	0.294	2.15002	1.82866	-4.90607	20	24	11	5UTR		0	0
hsa-miR-5001-3p	NM_001037637	BTF3	197	229	1	-26.9	1	0.146596	0.353	2.07233	1.59537	-7.21971	18	21	13	5UTR		0	0
hsa-miR-5002-3p	NM_001037637	BTF3	159	175	0.846154	-18.5	1	0.00757377	0.338	2.26435	1.70043	-10.1962	14	16	11	5UTR		0	0
hsa-miR-5003-3p	NM_001037637	BTF3	1063	1081	0.923077	-15.8	1	0.00920924	0.647	2.38395	1.94817	-10.282	14	18	10	3UTR		0	0
hsa-miR-5006-3p	NM_001037637	BTF3	222	238	0.846154	-19.7	1	0.276552	0.309	1.73685	1.40225	-12.8934	13	16	11	5UTR		0	0
hsa-miR-5008-5p	NM_001037637	BTF3	325	375	1	-25.2	1	0.00032477	0.456	1.25759	3.49879	-3.93757	21	50	7	CDS		0	0
hsa-miR-5008-3p	NM_001037637	BTF3	291	323	1	-32.7	1	2.91928e-07	0.235	1.47641	1.07626	-6.9696	19	23	15	CDS		0	0
hsa-miR-5010-5p	NM_001037637	BTF3	13	44	0.923077	-20.6	1	4.36068e-05	0.382	2.4137	1.25545	-5.61866	12	20	8	5UTR		0	0
hsa-miR-5047	NM_001037637	BTF3	998	1016	1	-20.5	1	0.00121416	0.632	2.97318	1.94817	-10.282	15	18	9	3UTR		0	0
hsa-miR-5087	NM_001037637	BTF3	622	653	0.923077	-19	1	0.0260337	0.485	5.72637	5.49166	-6.6181	18	31	9	CDS		0	0
hsa-miR-5088-5p	NM_001037637	BTF3	54	94	0.846154	-25	1	0.0242044	0.368	1.40431	2.19173	-6.24613	18	26	4	5UTR		0	0
hsa-miR-5088-3p	NM_001037637	BTF3	178	219	0.923077	-24.9	1	0.0627719	0.338	1.6309	1.5861	-6.08354	18	41	10	5UTR		0	0
hsa-miR-5090	NM_001037637	BTF3	274	315	0.846154	-24.8	1	1.08349e-07	0.25	1.60344	1.1566	-6.26997	17	22	12	CDS		0	0
hsa-miR-5091	NM_001037637	BTF3	22	45	0.846154	-20.8	1	4.96139e-05	0.382	2.39015	1.88994	-9.38792	18	23	9	5UTR		0	0
hsa-miR-5091	NM_001037637	BTF3	87	130	0.846154	-20.8	1	0.000457829	0.353	1.11591	1.95072	-8.89724	17	24	8	5UTR		0	0
hsa-miR-5092	NM_001037637	BTF3	738	769	0.923077	-23.2	1	0.00168776	0.471	5.31068	5.24166	-5.03583	17	31	6	CDS		0	0
hsa-miR-5092	NM_001037637	BTF3	698	715	0.846154	-20.2	1	3.18857e-05	0.529	5.59445	5.27882	-6.42973	15	17	11	CDS		0	0
hsa-miR-5093	NM_001037637	BTF3	1114	1138	0.923077	-19.6	1	0.283482	0.721	1.27061	1.51239	-3.93757	20	24	14	3UTR		0	0
hsa-miR-5187-5p	NM_001037637	BTF3	105	124	0.923077	-19.7	1	0.00166952	0.397	1.28758	1.72515	-8.53685	16	19	9	5UTR		0	0
hsa-miR-5189-5p	NM_001037637	BTF3	96	117	0.846154	-24.5	1	0.015225	0.382	1.49186	1.77613	-13.1285	16	21	5	5UTR		0	0
hsa-miR-5189-5p	NM_001037637	BTF3	18	55	0.846154	-24.9	1	0.000170294	0.368	4.35007	1.83896	-12.1339	15	19	8	5UTR		0	0
hsa-miR-5189-3p	NM_001037637	BTF3	121	161	0.846154	-24.7	1	6.73485e-05	0.324	1.9914	1.59846	-9.95757	15	19	7	5UTR		0	0
hsa-miR-5190	NM_001037637	BTF3	255	275	0.846154	-21.8	1	1.3489e-06	0.265	0.0653254	1.38216	-8.09481	15	20	10	CDS		0	0
hsa-miR-5190	NM_001037637	BTF3	143	164	0.923077	-20.1	1	6.24684e-05	0.353	1.05926	1.71588	-13.5538	16	21	8	5UTR		0	0
hsa-miR-5190	NM_001037637	BTF3	698	713	0.923077	-18	1	5.02236e-05	0.515	6.28362	5.32226	-7.39607	14	15	14	CDS		0	0
hsa-miR-5193	NM_001037637	BTF3	194	234	1	-28.5	1	0.230953	0.338	1.49357	1.65408	-6.77237	16	21	9	5UTR		0	0
hsa-miR-5194	NM_001037637	BTF3	96	121	1	-22	1	0.012277	0.397	1.72704	1.64481	-10.8863	15	22	9	5UTR		0	0
hsa-miR-5194	NM_001037637	BTF3	972	1003	0.846154	-20.7	1	0.0019732	0.618	0.91981	2.00341	-6.67474	16	31	11	3UTR		0	0
hsa-miR-5195-5p	NM_001037637	BTF3	505	534	0.846154	-18.7	1	0.000878935	0.647	5.39175	6.45392	-7.14013	17	29	7	CDS		0	0
hsa-miR-5196-5p	NM_001037637	BTF3	91	117	1	-30.7	1	0.015225	0.382	0.734817	1.93372	-11.1025	17	26	8	5UTR		0	0
hsa-miR-5196-3p	NM_001037637	BTF3	172	189	0.923077	-27	1	0.00440895	0.294	2.28693	1.62009	-8.05823	15	17	10	5UTR		0	0
hsa-miR-5196-3p	NM_001037637	BTF3	787	810	0.846154	-25.1	1	0.123402	0.588	4.60612	5.83927	-10.4745	18	23	5	CDS		0	0
hsa-miR-5196-3p	NM_001037637	BTF3	220	242	1	-24.4	1	0.0993401	0.309	1.31161	1.41615	-6.5515	17	22	5	5UTR		0	0
hsa-miR-4524b-3p	NM_001037637	BTF3	346	358	0.923077	-16.9	0	0.000282936	0.397	1.13651	2.87307	-18.9134	11	12	11	CDS		0	0
hsa-miR-5572	NM_001037637	BTF3	107	132	0.923077	-29.1	1	0.000803976	0.368	1.74327	1.63554	-5.18008	19	25	9	5UTR		0	0
hsa-miR-548aq-5p	NM_001037637	BTF3	614	640	0.846154	-21.3	1	0.0580127	0.5	5.14562	5.71607	-7.7949	18	26	8	CDS		0	0
hsa-miR-548as-5p	NM_001037637	BTF3	348	360	0.846154	-19.2	0	4.34507e-05	0.412	1.12528	3.27168	-24.5476	11	12	11	CDS		0	0
hsa-miR-5579-5p	NM_001037637	BTF3	715	738	0.923077	-19.1	1	5.88872e-05	0.485	4.59062	5.49916	-8.05823	15	17	15	CDS		0	0
hsa-miR-664b-3p	NM_001037637	BTF3	268	290	0.846154	-21.7	1	1.85754e-06	0.221	1.13063	1.31264	-9.54656	15	22	9	CDS		0	0
hsa-miR-5580-5p	NM_001037637	BTF3	256	302	0.923077	-17.7	1	8.58325e-07	0.235	0.756208	1.40843	-6.06975	13	17	7	CDS		0	0
hsa-miR-5581-5p	NM_001037637	BTF3	811	844	1	-21.9	1	0.00055261	0.603	6.39193	4.06769	-6.14858	18	33	5	CDS		0	0
hsa-miR-548at-3p	NM_001037637	BTF3	894	908	0.846154	-15.7	0	0.000475928	0.662	1.50011	3.00847	-15.9792	13	14	13	3UTR		0	0
hsa-miR-5584-3p	NM_001037637	BTF3	199	220	1	-22.6	1	0.133297	0.353	1.77922	1.71742	-4.957	16	21	10	5UTR		0	0
hsa-miR-5585-5p	NM_001037637	BTF3	903	921	0.923077	-14.9	1	0.0577027	0.706	3.35899	1.94664	-7.10805	16	18	9	3UTR		0	0
hsa-miR-5586-3p	NM_001037637	BTF3	733	751	0.846154	-15.8	1	0.000968411	0.529	5.95434	5.25565	-12.9186	13	18	7	CDS		0	0
hsa-miR-5587-3p	NM_001037637	BTF3	301	319	0.846154	-25.1	1	7.83585e-07	0.235	1.27465	1.19522	-4.90607	14	18	6	CDS		0	0
hsa-miR-548au-3p	NM_001037637	BTF3	423	454	1	-24.8	1	0.000570757	0.5	6.67784	6.51679	-7.8988	17	22	6	CDS		0	0
hsa-miR-1295b-3p	NM_001037637	BTF3	812	827	0.865385	-19.4	0	2.1577e-05	0.574	5.18378	4.86238	-15.5666	13	15	9	CDS		0	0
hsa-miR-5588-3p	NM_001037637	BTF3	408	443	0.923077	-22	1	6.91722e-05	0.456	5.66845	5.7767	-6.51454	14	17	12	CDS		0	0
hsa-miR-5589-5p	NM_001037637	BTF3	668	691	0.923077	-23.9	1	0.000267738	0.515	5.32226	5.40623	-10.7004	17	23	7	CDS		0	0
hsa-miR-5589-5p	NM_001037637	BTF3	360	376	0.923077	-22.5	1	0.000287826	0.471	1.38371	3.40454	-7.27064	14	16	13	CDS		0	0
hsa-miR-5591-3p	NM_001037637	BTF3	903	917	0.923077	-18.8	0	0.0124653	0.706	3.12663	2.50978	-20.2025	13	14	13	3UTR		0	0
hsa-miR-5683	NM_001037637	BTF3	895	919	0.846154	-16.8	1	0.0143194	0.721	1.98237	2.9072	-9.86134	20	24	9	3UTR		0	0
hsa-miR-5684	NM_001037637	BTF3	609	618	0.923077	-15.5	0	0.00325035	0.544	6.46315	5.81742	-17.3433	8	9	8	CDS		0	0
hsa-miR-548ax	NM_001037637	BTF3	348	365	0.923077	-19.2	0	0.000103705	0.441	1.20518	3.14808	-16.7507	14	17	12	CDS		0	0
hsa-miR-5681b	NM_001037637	BTF3	207	248	0.846154	-22.8	1	0.00168111	0.324	1.29101	1.53357	-11.1286	15	19	8	5UTR		0	0
hsa-miR-5694	NM_001037637	BTF3	800	822	0.846154	-17.9	1	0.000167926	0.574	6.01536	5.44622	-5.33701	18	22	12	CDS		0	0
hsa-miR-5698	NM_001037637	BTF3	25	44	0.846154	-19.8	1	4.36068e-05	0.382	3.90512	1.73845	-8.12748	17	19	13	5UTR		0	0
hsa-miR-5699-5p	NM_001037637	BTF3	509	535	0.846154	-19.8	1	0.000933924	0.662	5.51916	6.37573	-4.79441	18	26	9	CDS		0	0
hsa-miR-5699-3p	NM_001037637	BTF3	202	224	1	-29	1	0.0701525	0.368	1.54366	1.58147	-3.93757	19	22	17	5UTR		0	0
hsa-miR-5699-3p	NM_001037637	BTF3	123	177	0.923077	-28.7	1	0.0167604	0.338	1.9947	1.48259	-3.93757	22	54	12	5UTR		0	0
hsa-miR-5702	NM_001037637	BTF3	270	279	0.923077	-15.5	1	1.51832e-05	0.25	1.01291	1.34045	-14.3219	8	9	8	CDS		0	0
hsa-miR-5787	NM_001037637	BTF3	27	84	0.846154	-31.1	1	0.000306792	0.338	2.67173	1.51223	-5.83853	18	50	8	5UTR		0	0
hsa-miR-5787	NM_001037637	BTF3	94	117	0.923077	-27.6	1	0.015225	0.382	1.22921	1.87347	-11.1417	17	23	8	5UTR		0	0
hsa-miR-1199-5p	NM_001037637	BTF3	83	152	0.846154	-30.9	1	0.0261688	0.368	1.10905	2.10058	-6.5515	16	46	9	5UTR		0	0
hsa-miR-1199-5p	NM_001037637	BTF3	157	182	0.846154	-25.5	1	0.00330407	0.294	2.81392	1.8333	-12.7823	15	25	7	5UTR		0	0
hsa-miR-6068	NM_001037637	BTF3	259	284	0.846154	-24.6	1	0.00100656	0.235	0.724517	1.43006	-10.8814	18	25	5	CDS		0	0
hsa-miR-6071	NM_001037637	BTF3	998	1015	0.846154	-18.8	1	0.00105105	0.618	1.69652	2.01262	-10.7891	13	17	6	3UTR		0	0
hsa-miR-6075	NM_001037637	BTF3	1053	1079	0.923077	-22.5	1	0.00485552	0.662	2.32433	2.3103	-14.9179	13	18	7	3UTR		0	0
hsa-miR-6075	NM_001037637	BTF3	304	320	0.846154	-21.3	1	5.38578e-07	0.235	1.13651	1.08398	-10.1075	11	16	6	CDS		0	0
hsa-miR-6076	NM_001037637	BTF3	1010	1032	1	-18.9	1	0.0433835	0.618	2.65095	1.82541	-9.113	17	22	8	3UTR		0	0
hsa-miR-6077	NM_001037637	BTF3	995	1022	1	-22.2	1	0.0433944	0.603	3.03928	1.95124	-5.52986	16	21	13	3UTR		0	0
hsa-miR-6079	NM_001037637	BTF3	814	849	0.846154	-15.7	1	0.000196483	0.588	6.10346	4.06025	-8.05148	17	35	10	CDS		0	0
hsa-miR-6081	NM_001037637	BTF3	303	335	0.846154	-25.6	1	0.000118339	0.25	1.21597	1.91518	-6.24613	19	32	4	CDS		0	0
hsa-miR-6084	NM_001037637	BTF3	310	356	1	-22.2	1	1.87865e-05	0.382	0.906973	1.58765	-9.07598	16	21	9	CDS		0	0
hsa-miR-6085	NM_001037637	BTF3	85	120	1	-26.3	1	0.013362	0.397	1.21204	1.96462	-4.90607	14	20	8	5UTR		0	0
hsa-miR-6086	NM_001037637	BTF3	305	342	0.846154	-30.8	1	0.000817677	0.265	1.15711	2.0635	-3.93757	18	37	11	CDS		0	0
hsa-miR-6088	NM_001037637	BTF3	100	128	0.846154	-23.7	1	0.000313924	0.368	1.56396	1.75914	-7.91236	17	28	7	5UTR		0	0
hsa-miR-6088	NM_001037637	BTF3	26	64	0.846154	-23.8	1	9.60079e-05	0.353	4.20882	1.67291	-8.70704	15	31	7	5UTR		0	0
hsa-miR-6089	NM_001037637	BTF3	305	374	0.846154	-34.5	1	3.43809e-05	0.456	1.21285	3.3551	-3.79332	23	69	10	CDS		0	0
hsa-miR-6090	NM_001037637	BTF3	100	129	1	-30	1	0.000354624	0.368	1.56911	1.63863	-5.69245	15	23	7	5UTR		0	0
hsa-miR-6090	NM_001037637	BTF3	25	44	1	-27.7	1	4.36068e-05	0.382	3.42995	1.54294	-3.93757	16	19	6	5UTR		0	0
hsa-miR-6125	NM_001037637	BTF3	739	765	0.923077	-23.9	1	0.00562367	0.5	4.55201	5.29358	-6.80703	16	26	8	CDS		0	0
hsa-miR-6127	NM_001037637	BTF3	102	121	0.923077	-23.2	1	0.012277	0.397	1.70153	1.54902	-6.72377	16	19	8	5UTR		0	0
hsa-miR-6127	NM_001037637	BTF3	7	23	1	-20.2	1	0.0196721	0.385	1.8163	2.01147	-9.2627	14	16	9	5UTR		0	0
hsa-miR-6129	NM_001037637	BTF3	989	1003	0.846154	-18.4	1	0.0019732	0.618	1.45919	1.86378	-8.61914	11	14	6	3UTR		0	0
hsa-miR-6129	NM_001037637	BTF3	106	121	1	-17.6	1	0.012277	0.397	1.42491	1.71742	-9.06111	13	15	10	5UTR		0	0
hsa-miR-6132	NM_001037637	BTF3	88	110	1	-20.8	1	0.0839632	0.353	1.27384	1.81321	-8.41764	14	22	9	5UTR		0	0
hsa-miR-6132	NM_001037637	BTF3	34	54	0.923077	-18.8	1	0.000148774	0.368	2.83942	1.57594	-6.42973	16	20	10	5UTR		0	0
hsa-miR-6133	NM_001037637	BTF3	306	347	0.974359	-25	1	1.56415e-05	0.294	1.38371	1.20295	-7.23797	14	17	10	CDS		0	0
hsa-miR-6134	NM_001037637	BTF3	305	347	0.846154	-20.5	1	1.56415e-05	0.294	1.2248	1.29565	-6.37189	15	18	10	CDS		0	0
hsa-miR-6165	NM_001037637	BTF3	1013	1032	1	-20	1	0.0433835	0.618	2.53672	1.88065	-5.03583	17	19	9	3UTR		0	0
hsa-miR-6499-5p	NM_001037637	BTF3	13	42	1	-23.9	1	0.000118037	0.382	3.05229	1.77247	-8.07147	15	19	10	5UTR		0	0
hsa-miR-6499-5p	NM_001037637	BTF3	43	58	0.923077	-19.7	1	0.000226958	0.382	1.94873	1.86636	-12.3711	13	15	7	5UTR		0	0
hsa-miR-6499-3p	NM_001037637	BTF3	289	332	0.923077	-25.3	1	1.70981e-06	0.25	1.38371	1.12106	-6.10696	19	22	17	CDS		0	1
hsa-miR-6500-5p	NM_001037637	BTF3	783	816	0.923077	-21.8	1	0.0436709	0.559	6.0558	5.4961	-7.14013	18	33	6	CDS		0	0
hsa-miR-6501-5p	NM_001037637	BTF3	294	319	0.846154	-34.2	1	7.83585e-07	0.235	1.27247	1.13033	-7.91236	20	25	10	CDS		0	0
hsa-miR-6501-3p	NM_001037637	BTF3	256	283	0.846154	-24.8	1	0.00050676	0.25	0.802795	1.37289	-3.93757	16	22	6	CDS		0	0
hsa-miR-6503-3p	NM_001037637	BTF3	86	106	0.923077	-18.6	1	0.245992	0.324	1.27384	1.81321	-7.00542	12	19	9	5UTR		0	0
hsa-miR-6505-5p	NM_001037637	BTF3	902	921	0.846154	-15.5	1	0.0577027	0.706	3.37214	2.02182	-7.91725	16	19	8	3UTR		0	0
hsa-miR-6510-3p	NM_001037637	BTF3	171	187	0.846154	-21.1	1	0.00274729	0.294	2.4549	1.62164	-10.2048	14	16	11	5UTR		0	0
hsa-miR-6510-3p	NM_001037637	BTF3	211	233	0.923077	-21.2	1	0.277334	0.338	1.26835	1.4934	-10.977	14	22	8	5UTR		0	0
hsa-miR-6511a-5p	NM_001037637	BTF3	96	116	1	-22	1	0.0162396	0.397	1.45434	1.77304	-12.0047	15	20	9	5UTR		0	0
hsa-miR-6511a-3p	NM_001037637	BTF3	416	442	0.846154	-24.2	1	6.56218e-05	0.471	6.4689	5.9884	-5.58516	19	26	7	CDS		0	0
hsa-miR-6513-5p	NM_001037637	BTF3	12	67	0.923077	-22.3	1	4.82574e-07	0.368	1.56349	1.5459	-6.76235	20	25	10	5UTR		0	0
hsa-miR-6514-3p	NM_001037637	BTF3	209	227	1	-22.9	1	0.100012	0.368	1.57323	1.57838	-4.67302	16	18	13	5UTR		0	0
hsa-miR-6514-3p	NM_001037637	BTF3	230	260	0.846154	-23.7	1	3.80367e-05	0.294	1.47641	1.42542	-4.52877	17	30	8	5UTR		0	0
hsa-miR-6515-3p	NM_001037637	BTF3	214	236	0.846154	-22	1	0.25512	0.324	1.17182	1.39607	-9.59801	16	22	7	5UTR		0	0
hsa-miR-6715a-3p	NM_001037637	BTF3	414	442	0.923077	-21.8	1	6.56218e-05	0.471	6.00835	5.67764	-8.52714	19	28	8	CDS		0	0
hsa-miR-6715b-3p	NM_001037637	BTF3	414	443	0.923077	-22.9	1	6.91722e-05	0.456	6.00835	5.67764	-10.9444	19	29	11	CDS		0	0
hsa-miR-6716-3p	NM_001037637	BTF3	222	242	0.923077	-26.5	1	0.0993401	0.309	0.966564	1.4486	-14.9913	16	20	14	5UTR		0	0
hsa-miR-6717-5p	NM_001037637	BTF3	9	58	1	-29.5	1	0.000226958	0.382	2.68955	1.28789	-3.93757	21	28	16	5UTR		0	0
hsa-miR-6511b-5p	NM_001037637	BTF3	994	1014	0.846154	-21.8	1	0.000881232	0.618	1.29552	1.9896	-18.4113	12	20	6	3UTR		0	0
hsa-miR-6511b-3p	NM_001037637	BTF3	165	188	0.846154	-26.8	1	0.00356336	0.279	2.09881	1.50113	-10.226	18	23	6	5UTR		0	0
hsa-miR-6511b-3p	NM_001037637	BTF3	415	442	0.846154	-25.8	1	6.56218e-05	0.471	5.92595	5.96831	-5.58516	20	27	8	CDS		0	0
hsa-miR-6720-5p	NM_001037637	BTF3	298	323	0.846154	-31.2	1	2.91928e-07	0.235	1.08898	1.19368	-9.30909	17	25	5	CDS		0	0
hsa-miR-6720-3p	NM_001037637	BTF3	408	425	0.846154	-21.5	1	0.000315301	0.5	4.99896	5.97299	-11.5791	13	17	8	CDS		0	0
hsa-miR-6721-5p	NM_001037637	BTF3	986	1000	1	-20.9	1	0.0274093	0.632	1.79823	1.95431	-8.20647	11	14	7	3UTR		0	0
hsa-miR-6721-5p	NM_001037637	BTF3	735	755	1	-21.2	1	0.00818754	0.515	5.66202	5.29958	-7.3066	15	20	12	CDS		0	0
hsa-miR-6722-5p	NM_001037637	BTF3	44	58	0.807692	-17.6	1	0.000226958	0.382	2.2798	1.88701	-14.554	13	14	13	5UTR		0	0
hsa-miR-6722-3p	NM_001037637	BTF3	40	92	1	-35.4	1	0.00800336	0.353	2.49115	1.69355	-3.93757	20	27	10	5UTR		0	0
hsa-miR-6724-5p	NM_001037637	BTF3	39	117	0.923077	-37.1	1	0.015225	0.382	1.40618	1.87872	-6.24613	18	23	8	5UTR		0	0
hsa-miR-6724-5p	NM_001037637	BTF3	337	360	0.923077	-32.7	1	4.34507e-05	0.412	1.32191	2.25971	-8.51906	19	23	11	CDS		0	0
hsa-miR-892c-3p	NM_001037637	BTF3	203	222	0.923077	-17.9	1	0.144191	0.353	1.86574	1.64172	-6.85796	15	19	13	5UTR		0	0
hsa-miR-6726-5p	NM_001037637	BTF3	72	118	0.923077	-23.4	1	0.0148899	0.397	1.04381	2.07431	-8.7692	17	26	8	5UTR		0	0
hsa-miR-6726-3p	NM_001037637	BTF3	147	188	0.846154	-30.2	1	0.00356336	0.279	1.24638	1.87501	-6.23647	16	21	8	5UTR		0	0
hsa-miR-6726-3p	NM_001037637	BTF3	209	229	1	-27.3	1	0.146596	0.353	1.44914	1.52894	-4.17062	17	20	10	5UTR		0	0
hsa-miR-6727-3p	NM_001037637	BTF3	173	189	0.846154	-25.3	1	0.00440895	0.294	3.22003	1.7236	-9.59801	14	16	10	5UTR		0	0
hsa-miR-6728-5p	NM_001037637	BTF3	16	36	0.846154	-22	1	1.14739e-05	0.4	3.99164	1.85039	-8.07147	17	20	10	5UTR		0	0
hsa-miR-6728-3p	NM_001037637	BTF3	194	230	1	-32.9	1	0.22181	0.338	1.67644	1.60001	-3.93757	18	21	11	5UTR		0	0
hsa-miR-6729-5p	NM_001037637	BTF3	105	130	0.846154	-29.1	1	0.000457829	0.353	1.42785	1.62473	-6.76235	19	25	8	5UTR		0	0
hsa-miR-6729-5p	NM_001037637	BTF3	245	270	0.846154	-25.5	1	1.4311e-05	0.294	0.353722	1.39607	-6.77039	18	25	8	CDS		0	0
hsa-miR-6729-3p	NM_001037637	BTF3	166	187	1	-23.6	1	0.00274729	0.294	2.36014	1.56138	-9.54656	15	21	7	5UTR		0	0
hsa-miR-6729-3p	NM_001037637	BTF3	210	234	0.923077	-23.3	1	0.230953	0.338	2.07233	1.59537	-11.6667	16	24	7	5UTR		0	0
hsa-miR-6730-5p	NM_001037637	BTF3	310	349	0.846154	-23.2	1	2.34475e-06	0.309	0.999181	1.50885	-10.2082	14	23	9	CDS		0	0
hsa-miR-6730-3p	NM_001037637	BTF3	166	188	1	-23.8	1	0.00356336	0.279	2.2489	1.75605	-12.9471	17	22	9	5UTR		0	0
hsa-miR-6732-5p	NM_001037637	BTF3	648	688	0.846154	-23.8	1	0.00747505	0.5	5.79566	5.49021	-9.54656	16	40	8	CDS		0	0
hsa-miR-6732-3p	NM_001037637	BTF3	194	224	1	-28.5	1	0.0701525	0.368	1.39916	1.72515	-9.86134	14	16	14	5UTR		0	0
hsa-miR-6734-5p	NM_001037637	BTF3	337	376	1	-22.8	1	0.000287826	0.471	1.17359	2.66913	-16.2654	16	39	10	CDS		0	0
hsa-miR-6734-5p	NM_001037637	BTF3	113	134	0.846154	-21	1	0.000814046	0.338	1.36826	1.69888	-8.02599	17	21	10	5UTR		0	0
hsa-miR-6734-5p	NM_001037637	BTF3	4	26	1	-21.1	1	0.00271168	0.364	1.69271	1.53386	-11.3983	17	22	10	5UTR		0	0
hsa-miR-6734-3p	NM_001037637	BTF3	212	242	1	-27.5	1	0.0993401	0.309	1.68709	1.51503	-6.6181	19	23	10	5UTR		0	0
hsa-miR-6734-3p	NM_001037637	BTF3	194	218	1	-25	1	0.0644157	0.338	2.1253	1.59537	-7.86061	19	24	8	5UTR		0	0
hsa-miR-6735-5p	NM_001037637	BTF3	709	754	0.923077	-26.4	1	0.00167965	0.515	4.53464	5.56256	-5.81384	17	25	8	CDS		0	0
hsa-miR-6735-3p	NM_001037637	BTF3	265	304	0.923077	-29.8	1	1.62765e-06	0.25	0.809339	1.30955	-6.50069	17	24	5	CDS		0	0
hsa-miR-6736-5p	NM_001037637	BTF3	58	78	0.846154	-22.8	1	6.44733e-08	0.338	2.0841	2.22263	-8.93173	17	20	8	5UTR		0	0
hsa-miR-6736-5p	NM_001037637	BTF3	248	271	0.923077	-21.8	1	3.62931e-06	0.294	0.377265	1.40843	-7.54034	18	23	9	CDS		0	0
hsa-miR-6737-5p	NM_001037637	BTF3	265	315	1	-33.5	1	1.08349e-07	0.25	1.32191	1.27247	-5.22671	18	21	12	CDS		0	0
hsa-miR-6738-5p	NM_001037637	BTF3	325	348	0.846154	-21.2	1	2.48399e-06	0.309	0.889315	2.65214	-13.7122	16	23	7	CDS		0	0
hsa-miR-6738-3p	NM_001037637	BTF3	178	230	0.923077	-26.3	1	0.22181	0.338	0.848115	1.60619	-12.6408	17	21	9	5UTR		0	0
hsa-miR-6738-3p	NM_001037637	BTF3	437	461	0.846154	-24	1	0.0251838	0.5	6.49734	6.43992	-7.16335	18	24	6	CDS		0	0
hsa-miR-6739-3p	NM_001037637	BTF3	184	226	0.923077	-23.2	1	0.088904	0.382	0.740996	1.61391	-7.10297	15	17	15	5UTR		0	0
hsa-miR-6740-5p	NM_001037637	BTF3	739	758	0.846154	-18.6	1	0.0808099	0.515	5.1601	5.52624	-5.81821	14	19	12	CDS		0	0
hsa-miR-6740-3p	NM_001037637	BTF3	194	244	1	-24.3	1	0.0747706	0.324	1.43006	1.64017	-4.17062	15	18	9	5UTR		0	0
hsa-miR-6741-5p	NM_001037637	BTF3	108	132	0.923077	-24.5	1	0.000803976	0.368	1.9605	1.60773	-8.68551	18	24	9	5UTR		0	0
hsa-miR-6743-5p	NM_001037637	BTF3	100	120	0.923077	-26.9	1	0.013362	0.397	1.36605	1.68961	-10.8405	16	20	7	5UTR		0	0
hsa-miR-6743-3p	NM_001037637	BTF3	189	243	0.923077	-34.1	1	0.0838042	0.309	1.37598	1.56138	-7.91236	18	24	9	5UTR		0	0
hsa-miR-6743-3p	NM_001037637	BTF3	282	308	0.923077	-30.8	1	6.33324e-08	0.25	1.5172	1.11952	-3.93757	20	26	10	CDS		0	0
hsa-miR-6744-5p	NM_001037637	BTF3	12	35	0.923077	-24.3	1	2.26537e-05	0.406	1.91673	0.887344	-5.33701	16	23	7	5UTR		0	0
hsa-miR-6744-3p	NM_001037637	BTF3	147	185	0.846154	-27.2	1	0.00318249	0.309	2.10882	1.81167	-5.69245	18	24	8	5UTR		0	0
hsa-miR-6746-5p	NM_001037637	BTF3	3	21	0.846154	-24.4	1	0.240887	0.38	0	0	-8.32703	14	18	9	5UTR		0	0
hsa-miR-6746-3p	NM_001037637	BTF3	271	309	1	-29.7	1	9.85471e-08	0.25	1.6927	1.18286	-5.8508	17	21	12	CDS		0	0
hsa-miR-6747-5p	NM_001037637	BTF3	327	347	0.846154	-21.5	1	1.56415e-05	0.294	1.50731	1.97544	-13.5677	15	20	7	CDS		0	0
hsa-miR-6747-5p	NM_001037637	BTF3	25	44	0.846154	-21.3	1	4.36068e-05	0.382	3.99164	1.85039	-8.917	16	19	7	5UTR		0	0
hsa-miR-6747-3p	NM_001037637	BTF3	220	239	0.846154	-28.7	1	0.28579	0.309	1.38371	1.41615	-9.95757	16	19	12	5UTR		0	0
hsa-miR-6747-3p	NM_001037637	BTF3	168	189	1	-25.6	1	0.00440895	0.294	2.61145	1.67725	-4.90607	16	21	10	5UTR		0	0
hsa-miR-6748-5p	NM_001037637	BTF3	97	115	0.815385	-22	1	0.0184585	0.397	1.52496	1.73442	-12.9969	15	18	12	5UTR		0	0
hsa-miR-6748-5p	NM_001037637	BTF3	3	18	0.923077	-19.2	1	0.111896	0.383	0	0	-8.82818	12	15	5	5UTR		0	0
hsa-miR-6748-3p	NM_001037637	BTF3	172	189	0.846154	-29.2	1	0.00440895	0.294	2.4062	1.7097	-7.28438	16	17	16	5UTR		0	0
hsa-miR-6749-5p	NM_001037637	BTF3	101	149	0.846154	-28.4	1	0.000470785	0.368	1.7545	1.76068	-4.957	18	48	7	5UTR		0	0
hsa-miR-6749-5p	NM_001037637	BTF3	326	361	0.923077	-27.5	1	1.70514e-05	0.412	1.22303	3.28249	-3.93757	21	35	8	CDS		0	0
hsa-miR-6749-3p	NM_001037637	BTF3	180	232	0.846154	-28.7	1	0.273931	0.338	1.57274	1.66798	-4.90607	17	23	6	5UTR		0	0
hsa-miR-6750-3p	NM_001037637	BTF3	172	194	0.846154	-28.5	1	1.98318e-06	0.294	2.28693	1.62009	-5.48126	18	22	11	5UTR		0	0
hsa-miR-6750-3p	NM_001037637	BTF3	214	235	0.846154	-24.5	1	0.274345	0.324	1.07883	1.48413	-10.3719	14	21	7	5UTR		0	0
hsa-miR-6751-5p	NM_001037637	BTF3	82	109	0.846154	-26.6	1	0.1565	0.338	1.09531	2.15311	-8.40586	15	22	9	5UTR		0	0
hsa-miR-6751-3p	NM_001037637	BTF3	204	222	1	-21.2	1	0.144191	0.353	1.96639	1.58765	-10.6702	14	18	7	5UTR		0	0
hsa-miR-6752-5p	NM_001037637	BTF3	995	1018	0.846154	-29.7	1	0.00184308	0.618	1.84606	2.06325	-9.04109	19	23	9	3UTR		0	0
hsa-miR-6752-5p	NM_001037637	BTF3	13	44	0.846154	-28.4	1	4.36068e-05	0.382	3.33526	1.58896	-4.67302	21	31	5	5UTR		0	0
hsa-miR-6753-5p	NM_001037637	BTF3	737	770	0.846154	-26.9	1	0.000866853	0.471	5.05067	5.39736	-4.90607	18	33	9	CDS		0	0
hsa-miR-6753-3p	NM_001037637	BTF3	202	226	1	-26.7	1	0.088904	0.382	1.94677	1.64326	-6.78424	16	19	14	5UTR		0	0
hsa-miR-6754-5p	NM_001037637	BTF3	2	22	1	-25.2	1	0.080594	0.392	0	0	-6.78234	14	20	11	5UTR		0	0
hsa-miR-6754-5p	NM_001037637	BTF3	982	1005	1	-24.9	1	0.000358006	0.618	2.04484	1.97119	-5.48126	20	23	10	3UTR		0	0
hsa-miR-6754-3p	NM_001037637	BTF3	202	239	0.923077	-27.6	1	0.28579	0.309	1.68584	1.73133	-7.08104	17	20	12	5UTR		0	0
hsa-miR-6754-3p	NM_001037637	BTF3	154	202	0.923077	-27.1	1	1.44024e-06	0.324	1.94385	1.61855	-3.93757	21	48	11	5UTR		0	0
hsa-miR-6755-3p	NM_001037637	BTF3	209	227	0.846154	-16.4	1	0.100012	0.368	2.01543	1.59383	-10.0954	16	18	11	5UTR		0	0
hsa-miR-6756-5p	NM_001037637	BTF3	12	36	0.923077	-32	1	1.14739e-05	0.4	3.17225	1.74213	-3.93757	22	24	15	5UTR		0	0
hsa-miR-6756-5p	NM_001037637	BTF3	337	359	1	-31.2	1	0.000102513	0.397	1.2248	2.80355	-9.55161	17	22	9	CDS		0	0
hsa-miR-6756-3p	NM_001037637	BTF3	194	238	0.961538	-28.8	1	0.276552	0.309	1.42785	1.617	-9.07604	15	19	7	5UTR		0	0
hsa-miR-6757-5p	NM_001037637	BTF3	4	43	0.846154	-26.9	1	0.000176603	0.382	2.62793	0.572168	-5.19005	19	39	11	5UTR		0	0
hsa-miR-6757-3p	NM_001037637	BTF3	298	332	0.846154	-21.8	1	1.70981e-06	0.25	1.11886	1.11797	-6.30551	17	22	12	CDS		0	0
hsa-miR-6758-3p	NM_001037637	BTF3	194	237	0.846154	-28.4	1	0.251084	0.309	1.4978	1.60773	-7.91236	16	18	16	5UTR		0	0
hsa-miR-6759-5p	NM_001037637	BTF3	248	267	0.961538	-24.9	1	0.000174781	0.294	0.889315	1.41924	-9.31398	15	19	7	CDS		0	0
hsa-miR-6759-3p	NM_001037637	BTF3	210	230	1	-25.3	1	0.22181	0.338	0.944248	1.43469	-7.80367	16	20	9	5UTR		0	0
hsa-miR-6760-5p	NM_001037637	BTF3	1	22	0.846154	-24.2	1	0.080594	0.392	0	0	-9.98812	17	21	8	5UTR		0	0
hsa-miR-6761-3p	NM_001037637	BTF3	156	189	0.846154	-27.5	1	0.00440895	0.294	2.19271	1.70815	-9.6003	19	25	8	5UTR		0	0
hsa-miR-6761-3p	NM_001037637	BTF3	199	234	0.923077	-24	1	0.230953	0.338	1.89576	1.64017	-10.3357	18	24	7	5UTR		0	0
hsa-miR-6762-5p	NM_001037637	BTF3	296	314	0.846154	-23.4	1	1.24099e-07	0.25	0.806917	1.17359	-13.654	15	18	9	CDS		0	0
hsa-miR-6762-3p	NM_001037637	BTF3	271	311	0.846154	-27.2	1	1.07878e-07	0.265	1.03057	1.2493	-8.96875	16	20	10	CDS		0	0
hsa-miR-6762-3p	NM_001037637	BTF3	351	372	0.846154	-24.7	1	3.05465e-05	0.441	1.9605	3.32266	-7.99318	15	21	6	CDS		0	0
hsa-miR-6763-5p	NM_001037637	BTF3	101	118	0.846154	-22	1	0.0148899	0.397	1.58146	1.6031	-12.4023	11	17	5	5UTR		0	0
hsa-miR-6763-3p	NM_001037637	BTF3	298	318	0.846154	-27.8	1	1.13838e-06	0.235	1.38371	1.20295	-7.86061	15	20	7	CDS		0	0
hsa-miR-6764-5p	NM_001037637	BTF3	287	317	0.846154	-25.3	1	5.72682e-07	0.25	1.32753	1.1705	-4.90607	18	30	9	CDS		0	0
hsa-miR-6764-5p	NM_001037637	BTF3	264	285	1	-22.3	1	0.000446816	0.235	1.18146	1.2802	-6.9954	18	21	10	CDS		0	0
hsa-miR-6764-3p	NM_001037637	BTF3	194	230	0.923077	-22.2	1	0.22181	0.338	1.60736	1.59537	-3.93757	17	23	11	5UTR		0	0
hsa-miR-6764-3p	NM_001037637	BTF3	285	303	0.846154	-18.5	1	1.62938e-06	0.235	1.47199	1.13033	-9.59801	15	18	10	CDS		0	0
hsa-miR-6766-3p	NM_001037637	BTF3	225	246	0.923077	-22.8	1	0.00784308	0.324	1.82866	1.34508	-6.47918	16	21	10	5UTR		0	0
hsa-miR-6767-3p	NM_001037637	BTF3	202	224	0.846154	-20.9	1	0.0701525	0.368	1.96639	1.58765	-10.8063	16	22	7	5UTR		0	0
hsa-miR-6769a-3p	NM_001037637	BTF3	147	185	0.846154	-24.5	1	0.00318249	0.309	2.08035	1.77304	-7.10297	15	21	6	5UTR		0	0
hsa-miR-6769a-3p	NM_001037637	BTF3	199	218	1	-24.5	1	0.0644157	0.338	1.86437	1.72824	-9.54656	15	19	9	5UTR		0	0
hsa-miR-6770-3p	NM_001037637	BTF3	289	311	0.846154	-21	1	1.07878e-07	0.265	1.24638	1.08707	-8.3038	16	22	9	CDS		0	0
hsa-miR-6771-5p	NM_001037637	BTF3	735	754	0.923077	-27.4	1	0.00167965	0.515	4.8641	5.23093	-10.7182	15	19	6	CDS		0	0
hsa-miR-6772-5p	NM_001037637	BTF3	2	21	1	-21.4	1	0.240887	0.38	0	0	-11.357	16	19	12	5UTR		0	0
hsa-miR-6772-5p	NM_001037637	BTF3	1017	1040	1	-20.8	1	0.149677	0.618	2.16299	1.94203	-8.84192	20	23	10	3UTR		0	0
hsa-miR-6772-3p	NM_001037637	BTF3	176	207	0.846154	-25.2	1	8.3947e-07	0.309	1.8266	1.65253	-3.93757	20	31	8	5UTR		0	0
hsa-miR-6772-3p	NM_001037637	BTF3	220	245	0.923077	-23	1	0.0293291	0.309	1.72978	1.34508	-6.97192	17	25	5	5UTR		0	0
hsa-miR-6774-3p	NM_001037637	BTF3	180	224	0.923077	-23.2	1	0.0701525	0.368	2.04584	1.68034	-5.49511	15	19	7	5UTR		0	0
hsa-miR-6774-3p	NM_001037637	BTF3	206	224	0.846154	-23	1	0.0701525	0.368	1.49848	1.64326	-5.49511	15	18	7	5UTR		0	0
hsa-miR-6775-5p	NM_001037637	BTF3	10	79	0.923077	-39.1	1	7.29559e-08	0.338	0	0	-3.93757	25	69	10	5UTR		0	0
hsa-miR-6775-3p	NM_001037637	BTF3	179	225	0.923077	-33.5	1	0.0813218	0.368	1.76274	1.52739	-4.957	17	46	10	5UTR		0	0
hsa-miR-6775-3p	NM_001037637	BTF3	310	373	0.846154	-28.2	1	2.47906e-05	0.456	1.2621	3.30566	-3.93757	21	63	9	CDS		0	0
hsa-miR-6776-5p	NM_001037637	BTF3	102	117	1	-23.1	1	0.015225	0.382	1.86044	1.53666	-7.75705	13	15	10	5UTR		0	0
hsa-miR-6776-5p	NM_001037637	BTF3	38	59	0.923077	-23.1	1	0.000248854	0.397	2.79273	1.59912	-4.957	15	21	8	5UTR		0	0
hsa-miR-6776-5p	NM_001037637	BTF3	994	1016	1	-21.9	1	0.00121416	0.632	1.97067	1.89293	-8.4155	15	22	7	3UTR		0	0
hsa-miR-6776-5p	NM_001037637	BTF3	78	94	0.846154	-21.2	1	0.0242044	0.368	1.98404	2.16856	-16.9606	12	16	7	5UTR		0	0
hsa-miR-6776-3p	NM_001037637	BTF3	194	224	0.846154	-24.3	0	0.0701525	0.368	1.68709	1.64326	-16.6229	13	15	13	5UTR		0	0
hsa-miR-6777-5p	NM_001037637	BTF3	259	283	0.923077	-25.9	1	0.00050676	0.25	0.930514	1.33118	-6.63999	18	24	9	CDS		0	0
hsa-miR-6777-5p	NM_001037637	BTF3	25	45	0.923077	-25.2	1	4.96139e-05	0.382	3.73208	1.8782	-8.75564	17	20	11	5UTR		0	0
hsa-miR-6778-5p	NM_001037637	BTF3	79	110	1	-22.3	1	0.0839632	0.353	1.21376	2.04496	-6.07246	16	21	9	5UTR		0	0
hsa-miR-6778-5p	NM_001037637	BTF3	13	46	0.846154	-24.9	1	2.98011e-05	0.368	2.10283	1.80599	-7.34947	18	24	6	5UTR		0	0
hsa-miR-6778-3p	NM_001037637	BTF3	182	219	1	-21.4	1	0.0627719	0.338	2.10985	1.7236	-9.21516	17	26	8	5UTR		0	0
hsa-miR-6778-3p	NM_001037637	BTF3	820	859	0.846154	-18.9	1	0.00505724	0.632	6.11429	4.42262	-5.18008	20	39	8	CDS		0	0
hsa-miR-6779-5p	NM_001037637	BTF3	991	1024	1	-26.6	1	0.0270424	0.588	2.11773	1.88372	-3.93757	20	33	12	3UTR		0	0
hsa-miR-6779-5p	NM_001037637	BTF3	91	108	0.923077	-24.9	1	0.162506	0.353	1.43864	1.80394	-8.64855	15	17	11	5UTR		0	0
hsa-miR-6779-3p	NM_001037637	BTF3	185	225	1	-31.5	1	0.0813218	0.368	2.10985	1.7236	-7.78178	17	21	14	5UTR		0	0
hsa-miR-6780a-5p	NM_001037637	BTF3	8	43	0.846154	-26.3	1	0.000176603	0.382	0	0	-7.55708	18	25	9	5UTR		0	0
hsa-miR-6780a-3p	NM_001037637	BTF3	194	232	0.923077	-27.3	1	0.273931	0.338	1.60736	1.59537	-3.93757	19	23	11	5UTR		0	0
hsa-miR-6781-5p	NM_001037637	BTF3	324	360	0.846154	-23.2	1	4.34507e-05	0.412	0.992314	3.22996	-6.08354	19	36	5	CDS		0	0
hsa-miR-6781-3p	NM_001037637	BTF3	166	186	0.923077	-25.3	1	0.00287877	0.294	2.28421	1.67725	-7.77339	17	20	7	5UTR		0	0
hsa-miR-6781-3p	NM_001037637	BTF3	220	238	0.846154	-22.4	1	0.276552	0.309	1.43315	1.38989	-7.83842	14	18	10	5UTR		0	0
hsa-miR-6782-3p	NM_001037637	BTF3	162	191	0.923077	-25.6	1	0.00209892	0.294	2.49609	1.60619	-9.06122	16	21	7	5UTR		0	0
hsa-miR-6782-3p	NM_001037637	BTF3	208	230	0.846154	-22.8	1	0.22181	0.338	1.07883	1.48413	-5.9255	17	22	7	5UTR		0	0
hsa-miR-6783-3p	NM_001037637	BTF3	222	240	1	-25.3	1	0.185431	0.324	1.12621	1.41461	-9.69585	17	18	17	5UTR		0	0
hsa-miR-6783-3p	NM_001037637	BTF3	277	303	0.846154	-23.3	1	1.62938e-06	0.235	1.54593	1.16896	-5.22671	20	26	8	CDS		0	0
hsa-miR-6785-5p	NM_001037637	BTF3	89	118	0.846154	-21.1	1	0.0148899	0.397	1.00408	1.86883	-12.9493	16	29	6	5UTR		0	0
hsa-miR-6785-3p	NM_001037637	BTF3	281	309	0.846154	-27	1	9.85471e-08	0.25	1.44322	1.15814	-3.79332	18	28	7	CDS		0	0
hsa-miR-6785-3p	NM_001037637	BTF3	147	187	0.846154	-24	1	0.00274729	0.294	1.24638	1.87501	-12.6861	14	20	7	5UTR		0	0
hsa-miR-6786-5p	NM_001037637	BTF3	2	30	0.846154	-30.6	1	1.38496e-05	0.39	0	0	-3.93757	20	28	11	5UTR		0	0
hsa-miR-6786-3p	NM_001037637	BTF3	161	186	0.846154	-26	1	0.00287877	0.294	2.1871	1.61082	-7.24999	18	25	7	5UTR		0	0
hsa-miR-6786-3p	NM_001037637	BTF3	220	244	0.846154	-25.6	1	0.0747706	0.324	1.64041	1.38989	-8.10683	18	24	8	5UTR		0	0
hsa-miR-6787-5p	NM_001037637	BTF3	24	46	1	-25.8	1	2.98011e-05	0.368	2.63735	1.58521	-9.75973	16	22	7	5UTR		0	0
hsa-miR-6787-5p	NM_001037637	BTF3	88	110	1	-24.4	1	0.0839632	0.353	1.6206	1.73596	-6.98158	17	22	7	5UTR		0	0
hsa-miR-6787-3p	NM_001037637	BTF3	199	236	0.846154	-26.4	1	0.25512	0.324	0.995255	1.67416	-11.014	16	22	7	5UTR		0	0
hsa-miR-6787-3p	NM_001037637	BTF3	165	189	0.923077	-25.3	1	0.00440895	0.294	1.92754	1.53357	-9.113	18	24	7	5UTR		0	0
hsa-miR-6788-3p	NM_001037637	BTF3	194	229	1	-28.6	1	0.146596	0.353	1.4978	1.60773	-5.48126	18	22	10	5UTR		0	0
hsa-miR-6789-5p	NM_001037637	BTF3	343	374	0.846154	-31.1	1	3.43809e-05	0.456	1.28483	3.45553	-6.51454	21	31	6	CDS		0	0
hsa-miR-6789-3p	NM_001037637	BTF3	310	331	0.923077	-25.9	1	1.26705e-06	0.25	1.57794	1.20604	-11.0638	17	21	7	CDS		0	0
hsa-miR-6789-3p	NM_001037637	BTF3	227	244	0.846154	-24.9	1	0.0747706	0.324	1.09016	1.38062	-12.7093	13	17	8	5UTR		0	0
hsa-miR-6790-5p	NM_001037637	BTF3	103	126	1	-24.2	1	0.000550439	0.382	1.71742	1.58765	-12.4228	18	23	7	5UTR		0	0
hsa-miR-6790-3p	NM_001037637	BTF3	226	294	0.846154	-22.7	1	8.03729e-06	0.206	1.27556	1.37135	-12.408	13	15	13	5UTR		0	0
hsa-miR-6791-5p	NM_001037637	BTF3	262	286	0.846154	-28.4	1	5.60197e-05	0.235	1.45237	1.27556	-8.75993	18	24	9	CDS		0	0
hsa-miR-6791-5p	NM_001037637	BTF3	101	118	0.846154	-27	1	0.0148899	0.397	1.59559	1.67416	-15.1878	14	17	7	5UTR		0	0
hsa-miR-6791-5p	NM_001037637	BTF3	41	70	0.923077	-26.5	1	1.60247e-08	0.368	1.63091	2.18555	-5.18008	19	29	7	5UTR		0	0
hsa-miR-6791-3p	NM_001037637	BTF3	275	307	0.846154	-23.1	1	5.4384e-07	0.265	1.69832	1.16278	-7.87558	16	19	13	CDS		0	0
hsa-miR-6791-3p	NM_001037637	BTF3	194	219	0.923077	-22.8	1	0.0627719	0.338	1.7854	1.63554	-11.2728	16	25	8	5UTR		0	0
hsa-miR-6792-5p	NM_001037637	BTF3	967	1035	1	-24.5	1	0.0589265	0.603	2.09241	2.12003	-4.79441	18	47	12	3UTR		0	0
hsa-miR-6792-5p	NM_001037637	BTF3	71	91	0.923077	-23.8	1	0.0020317	0.338	1.54262	2.32151	-10.282	15	20	8	5UTR		0	0
hsa-miR-6792-3p	NM_001037637	BTF3	214	235	1	-26.1	1	0.274345	0.324	1.43864	1.51349	-10.8405	17	21	7	5UTR		0	0
hsa-miR-6793-5p	NM_001037637	BTF3	340	360	1	-25.2	1	4.34507e-05	0.412	0.77945	3.23305	-10.4498	16	20	9	CDS		0	0
hsa-miR-6793-5p	NM_001037637	BTF3	88	110	0.923077	-23.3	1	0.0839632	0.353	0.839876	1.87656	-7.65065	16	22	7	5UTR		0	0
hsa-miR-6793-3p	NM_001037637	BTF3	171	189	0.846154	-23	1	0.00440895	0.294	2.1047	1.61082	-11.5013	14	18	7	5UTR		0	0
hsa-miR-6794-5p	NM_001037637	BTF3	60	108	1	-29.3	1	0.162506	0.353	1.8163	2.21645	-4.957	16	23	11	5UTR		0	0
hsa-miR-6794-5p	NM_001037637	BTF3	4	22	1	-25.7	1	0.080594	0.392	0	0	-6.10696	16	18	10	5UTR		0	0
hsa-miR-6794-3p	NM_001037637	BTF3	209	232	1	-28	1	0.273931	0.338	1.90282	1.58456	-8.2121	18	23	10	5UTR		0	0
hsa-miR-6795-5p	NM_001037637	BTF3	11	47	0.884615	-28.7	1	4.39389e-05	0.368	3.582	1.45933	-5.72816	21	36	7	5UTR		0	0
hsa-miR-6795-3p	NM_001037637	BTF3	165	186	0.923077	-24.8	1	0.00287877	0.294	2.24163	1.55366	-3.79332	17	21	11	5UTR		0	0
hsa-miR-6796-3p	NM_001037637	BTF3	210	225	1	-22	1	0.0813218	0.368	2.07233	1.59537	-7.57093	12	15	7	5UTR		0	0
hsa-miR-6797-5p	NM_001037637	BTF3	108	129	0.846154	-25.6	1	0.000354624	0.368	1.45977	1.68343	-5.69428	15	21	8	5UTR		0	0
hsa-miR-6797-3p	NM_001037637	BTF3	176	226	1	-24.8	1	0.088904	0.382	2.23939	1.72051	-11.0902	14	17	8	5UTR		0	0
hsa-miR-6798-5p	NM_001037637	BTF3	739	767	0.846154	-28.7	1	0.00253114	0.471	5.25662	5.32961	-10.3396	19	28	6	CDS		0	0
hsa-miR-6798-5p	NM_001037637	BTF3	73	108	0.923077	-25.5	1	0.162506	0.353	1.27829	2.26126	-6.51454	20	35	7	5UTR		0	0
hsa-miR-6798-5p	NM_001037637	BTF3	967	1005	1	-25.5	1	0.000358006	0.618	1.89907	2.20442	-5.96246	13	17	8	3UTR		0	0
hsa-miR-6800-3p	NM_001037637	BTF3	298	325	0.846154	-30.3	1	2.88932e-07	0.25	1.39916	1.21685	-5.10125	20	27	7	CDS		0	0
hsa-miR-6801-5p	NM_001037637	BTF3	18	38	0.846154	-18	1	1.12933e-05	0.403	3.08319	1.78076	-9.07604	14	20	6	5UTR		0	0
hsa-miR-6801-5p	NM_001037637	BTF3	702	725	0.923077	-17.5	1	8.23953e-05	0.485	4.11766	5.41616	-6.28309	15	23	8	CDS		0	0
hsa-miR-6801-3p	NM_001037637	BTF3	143	171	0.923077	-22.8	1	0.00262561	0.353	2.0635	1.82557	-4.65016	17	23	8	5UTR		0	0
hsa-miR-6802-5p	NM_001037637	BTF3	7	26	0.923077	-22.7	1	0.00271168	0.364	1.32191	1.21797	-6.57398	17	19	13	5UTR		0	0
hsa-miR-6802-5p	NM_001037637	BTF3	983	1005	0.923077	-22.5	1	0.000358006	0.618	1.90674	1.92669	-5.83853	18	22	10	3UTR		0	0
hsa-miR-6802-5p	NM_001037637	BTF3	99	114	1	-20.7	1	0.0194867	0.397	1.65562	1.67262	-9.49563	12	15	10	5UTR		0	0
hsa-miR-6803-5p	NM_001037637	BTF3	75	118	1	-34.5	1	0.0148899	0.397	1.33074	2.26898	-4.957	19	25	15	5UTR		0	0
hsa-miR-6803-3p	NM_001037637	BTF3	212	238	0.923077	-25.4	1	0.276552	0.309	1.13651	1.37598	-7.23614	16	26	7	5UTR		0	0
hsa-miR-6804-5p	NM_001037637	BTF3	100	121	1	-21.3	1	0.012277	0.397	1.42491	1.71742	-9.16288	16	21	9	5UTR		0	0
hsa-miR-6805-5p	NM_001037637	BTF3	98	121	1	-24	1	0.012277	0.397	1.8163	1.59228	-9.6299	14	17	8	5UTR		0	0
hsa-miR-6805-3p	NM_001037637	BTF3	178	227	0.846154	-36.2	1	0.100012	0.368	1.64893	1.54593	-3.93757	21	49	9	5UTR		0	0
hsa-miR-6805-3p	NM_001037637	BTF3	277	306	0.846154	-31.4	1	1.18675e-06	0.25	1.40272	1.31418	-7.28438	22	29	7	CDS		0	0
hsa-miR-6808-5p	NM_001037637	BTF3	1	31	0.846154	-25.5	1	1.94013e-05	0.4	0	0	-5.81384	14	23	8	5UTR		0	0
hsa-miR-6809-5p	NM_001037637	BTF3	1096	1117	0.846154	-16.6	1	0.0276444	0.794	1.8411	1.40344	-13.0794	13	21	9	3UTR		0	0
hsa-miR-6809-3p	NM_001037637	BTF3	184	235	0.846154	-27	1	0.274345	0.324	1.52791	1.59383	-3.93757	19	26	10	5UTR		0	0
hsa-miR-6810-5p	NM_001037637	BTF3	24	45	1	-22.1	1	4.96139e-05	0.382	3.77702	1.89641	-4.84971	16	21	7	5UTR		0	0
hsa-miR-6810-3p	NM_001037637	BTF3	147	184	0.846154	-33	1	0.00265326	0.294	2.31631	1.72206	-5.81791	19	25	11	5UTR		0	0
hsa-miR-6811-5p	NM_001037637	BTF3	621	657	0.923077	-18.4	1	0.000677103	0.5	5.24697	5.85506	-6.78234	11	14	8	CDS		0	0
hsa-miR-6811-3p	NM_001037637	BTF3	211	230	1	-26.2	1	0.22181	0.338	1.56911	1.52121	-6.85796	15	19	9	5UTR		0	0
hsa-miR-6812-3p	NM_001037637	BTF3	220	238	1	-24.2	1	0.276552	0.309	1.13651	1.37753	-9.05534	15	18	7	5UTR		0	0
hsa-miR-6812-3p	NM_001037637	BTF3	165	187	0.923077	-24.6	1	0.00274729	0.294	2.60424	1.65562	-5.72941	17	22	8	5UTR		0	0
hsa-miR-6813-5p	NM_001037637	BTF3	954	1002	0.923077	-28.6	1	0.010231	0.618	2.01632	2.60491	-4.84971	20	48	8	3UTR		0	0
hsa-miR-6813-5p	NM_001037637	BTF3	86	106	0.923077	-26.5	1	0.245992	0.324	1.20861	1.909	-5.9255	16	20	12	5UTR		0	0
hsa-miR-6814-5p	NM_001037637	BTF3	686	708	0.846154	-21.2	1	0.00146568	0.544	5.04428	5.27014	-4.957	17	22	9	CDS		0	0
hsa-miR-6815-5p	NM_001037637	BTF3	34	59	0.846154	-21.9	1	0.000248854	0.397	3.00503	1.70127	-4.79441	18	25	6	5UTR		0	0
hsa-miR-6815-5p	NM_001037637	BTF3	614	643	0.846154	-23.5	1	0.114695	0.5	5.23249	5.56694	-4.957	17	29	8	CDS		0	0
hsa-miR-6816-5p	NM_001037637	BTF3	279	343	0.923077	-29.5	1	8.06751e-06	0.279	1.3246	1.22921	-3.93757	20	48	8	CDS		0	0
hsa-miR-6816-5p	NM_001037637	BTF3	729	754	1	-24.4	1	0.00167965	0.515	4.8641	5.23093	-8.3038	16	25	9	CDS		0	0
hsa-miR-6818-5p	NM_001037637	BTF3	1012	1038	0.923077	-17.5	1	0.067843	0.618	1.78245	2.33178	-7.14013	17	26	10	3UTR		0	0
hsa-miR-6818-3p	NM_001037637	BTF3	212	231	1	-18.7	1	0.318907	0.324	1.39195	1.54902	-5.49511	15	19	10	5UTR		0	0
hsa-miR-6819-5p	NM_001037637	BTF3	326	348	0.846154	-24	1	2.48399e-06	0.309	1.0691	2.6645	-6.90779	17	22	11	CDS		0	0
hsa-miR-6819-5p	NM_001037637	BTF3	105	131	0.923077	-23.6	1	0.000633917	0.353	1.48779	1.61391	-4.17062	17	26	10	5UTR		0	0
hsa-miR-6819-3p	NM_001037637	BTF3	210	230	0.923077	-25.9	1	0.22181	0.338	1.09237	1.50731	-7.48304	14	20	9	5UTR		0	0
hsa-miR-6819-3p	NM_001037637	BTF3	305	324	0.923077	-24.6	1	3.07051e-07	0.235	1.3484	1.20758	-7.50368	15	19	12	CDS		0	0
hsa-miR-6820-5p	NM_001037637	BTF3	736	755	0.846154	-26.9	1	0.00818754	0.515	5.01854	5.23132	-7.64108	16	19	11	CDS		0	0
hsa-miR-6820-3p	NM_001037637	BTF3	221	235	0.846154	-22	1	0.274345	0.324	1.13651	1.37753	-14.9547	12	14	7	5UTR		0	0
hsa-miR-6821-5p	NM_001037637	BTF3	261	329	0.846154	-27.7	1	1.30896e-06	0.25	1.1704	1.36826	-6.50069	19	68	7	CDS		0	0
hsa-miR-6821-5p	NM_001037637	BTF3	9	56	1	-26.3	1	0.000190773	0.368	3.34197	1.64718	-4.79441	21	47	9	5UTR		0	0
hsa-miR-6821-3p	NM_001037637	BTF3	147	187	0.846154	-22.7	1	0.00274729	0.294	1.61189	1.81167	-6.74759	12	15	10	5UTR		0	0
hsa-miR-6822-3p	NM_001037637	BTF3	346	373	0.923077	-24.5	1	2.47906e-05	0.456	1.05411	3.00594	-12.2467	18	27	7	CDS		0	0
hsa-miR-6822-3p	NM_001037637	BTF3	208	229	0.923077	-22.3	1	0.146596	0.353	1.94677	1.64326	-11.1737	16	21	9	5UTR		0	0
hsa-miR-6823-5p	NM_001037637	BTF3	53	100	0.923077	-26.1	1	0.0319547	0.324	1.40136	1.99707	-4.957	16	23	9	5UTR		0	0
hsa-miR-6823-3p	NM_001037637	BTF3	227	243	0.923077	-23.9	1	0.0838042	0.309	1.65562	1.37907	-9.68502	14	16	9	5UTR		0	0
hsa-miR-6824-5p	NM_001037637	BTF3	325	349	0.923077	-29.1	1	2.34475e-06	0.309	1.15832	2.71548	-4.17062	19	24	10	CDS		0	0
hsa-miR-6824-3p	NM_001037637	BTF3	210	230	1	-23.6	1	0.22181	0.338	1.5897	1.53821	-6.80703	16	20	11	5UTR		0	0
hsa-miR-6824-3p	NM_001037637	BTF3	156	178	0.923077	-22.5	1	0.0107546	0.324	2.06825	1.69734	-5.69428	16	22	6	5UTR		0	0
hsa-miR-6825-5p	NM_001037637	BTF3	1	22	1	-23	1	0.080594	0.392	1.13651	1.64942	-7.86061	17	21	8	5UTR		0	0
hsa-miR-6826-3p	NM_001037637	BTF3	168	189	0.923077	-27.6	1	0.00440895	0.294	2.46863	1.56447	-6.6181	18	21	9	5UTR		0	0
hsa-miR-6826-3p	NM_001037637	BTF3	194	235	0.846154	-25.9	1	0.274345	0.324	1.59382	1.63399	-11.3517	17	21	8	5UTR		0	0
hsa-miR-6827-5p	NM_001037637	BTF3	107	129	1	-28.1	1	0.000354624	0.368	1.36605	1.72978	-7.50368	18	22	7	5UTR		0	0
hsa-miR-6827-3p	NM_001037637	BTF3	211	233	0.923077	-23.3	1	0.277334	0.338	1.39744	1.51967	-6.82535	17	22	8	5UTR		0	0
hsa-miR-6827-3p	NM_001037637	BTF3	172	187	0.923077	-22.1	1	0.00274729	0.294	2.60424	1.65562	-11.2074	14	15	14	5UTR		0	0
hsa-miR-6827-3p	NM_001037637	BTF3	310	328	0.923077	-21.6	1	2.69178e-06	0.25	1.57794	1.20604	-10.7043	16	18	12	CDS		0	0
hsa-miR-6828-3p	NM_001037637	BTF3	210	228	0.846154	-23.3	1	0.116211	0.353	0.997464	1.48104	-6.32496	15	18	8	5UTR		0	0
hsa-miR-6828-3p	NM_001037637	BTF3	172	187	0.923077	-22.5	1	0.00274729	0.294	2.60424	1.65562	-11.1286	14	15	14	5UTR		0	0
hsa-miR-6828-3p	NM_001037637	BTF3	310	355	0.846154	-21.5	1	7.51616e-06	0.368	1.1955	2.85298	-3.79332	19	45	12	CDS		0	0
hsa-miR-6829-5p	NM_001037637	BTF3	995	1017	1	-26.2	1	0.00146972	0.632	0.991551	2.10929	-12.2638	14	22	7	3UTR		0	0
hsa-miR-6829-5p	NM_001037637	BTF3	37	74	0.846154	-25.9	1	6.99252e-08	0.353	2.58066	1.75759	-3.93757	19	25	7	5UTR		0	0
hsa-miR-6829-5p	NM_001037637	BTF3	100	117	0.923077	-22.6	1	0.015225	0.382	1.40136	1.65099	-13.1673	13	17	8	5UTR		0	0
hsa-miR-6829-3p	NM_001037637	BTF3	271	325	0.846154	-26.3	1	2.88932e-07	0.25	1.33427	1.21067	-5.22671	17	28	6	CDS		0	0
hsa-miR-6830-5p	NM_001037637	BTF3	1	24	0.923077	-20.9	1	0.014639	0.377	0	0	-13.6656	13	16	10	5UTR		0	0
hsa-miR-6830-3p	NM_001037637	BTF3	202	244	1	-24.5	1	0.0747706	0.324	1.51967	1.51503	-6.76235	19	23	10	5UTR		0	0
hsa-miR-6832-3p	NM_001037637	BTF3	437	472	0.846154	-20	1	0.000253925	0.529	7.32896	5.56014	-3.79332	18	35	9	CDS		0	0
hsa-miR-6832-3p	NM_001037637	BTF3	214	242	0.884615	-19.8	1	0.0993401	0.309	1.19537	1.50422	-4.957	16	23	13	5UTR		0	0
hsa-miR-6833-3p	NM_001037637	BTF3	225	241	0.846154	-20.1	1	0.114062	0.309	1.44551	1.40688	-13.5494	15	16	15	5UTR		0	0
hsa-miR-6834-5p	NM_001037637	BTF3	96	110	1	-22	1	0.0839632	0.353	1.43864	1.80394	-8.79494	12	14	9	5UTR		0	0
hsa-miR-6834-3p	NM_001037637	BTF3	195	221	1	-20.4	1	0.140658	0.353	1.26011	1.70506	-6.98189	13	18	11	5UTR		0	0
hsa-miR-6835-5p	NM_001037637	BTF3	3	20	0.846154	-19.7	1	0.194613	0.388	0	0	-7.34947	14	17	7	5UTR		0	0
hsa-miR-6835-3p	NM_001037637	BTF3	214	232	0.923077	-19.6	0	0.273931	0.338	1.09289	1.49031	-17.1102	14	18	10	5UTR		0	0
hsa-miR-6780b-3p	NM_001037637	BTF3	163	184	0.846154	-22.6	1	0.00265326	0.294	2.35484	1.56293	-6.10696	18	21	11	5UTR		0	0
hsa-miR-6780b-3p	NM_001037637	BTF3	219	238	0.846154	-23	1	0.276552	0.309	1.2506	1.42697	-6.50069	16	19	8	5UTR		0	0
hsa-miR-6837-5p	NM_001037637	BTF3	296	315	0.923077	-20.2	1	1.08349e-07	0.25	1.40431	1.11025	-9.22143	10	12	10	CDS		0	0
hsa-miR-6837-5p	NM_001037637	BTF3	1042	1078	0.846154	-19.7	1	0.00437882	0.662	2.7645	2.21977	-6.09222	17	36	10	3UTR		0	0
hsa-miR-6838-5p	NM_001037637	BTF3	729	752	0.923077	-20.2	1	0.00016921	0.515	5.89367	5.1442	-7.35753	17	23	7	CDS		1	1
hsa-miR-6838-5p	NM_001037637	BTF3	904	935	0.923077	-19.3	1	0.0801682	0.721	3.42684	1.91902	-4.79441	20	31	12	3UTR		1	1
hsa-miR-6838-3p	NM_001037637	BTF3	157	183	1	-20.1	1	0.00353233	0.294	2.39151	1.77922	-6.51454	13	15	13	5UTR		0	0
hsa-miR-6840-3p	NM_001037637	BTF3	103	157	0.923077	-22.9	1	0.000860224	0.353	1.92388	1.75759	-4.67302	21	36	14	5UTR		0	0
hsa-miR-6842-3p	NM_001037637	BTF3	707	744	0.923077	-28	1	0.000117747	0.5	5.65905	5.31447	-5.52986	19	37	13	CDS		0	0
hsa-miR-6842-3p	NM_001037637	BTF3	173	188	0.846154	-24.7	1	0.00356336	0.279	2.54104	1.65408	-11.0902	13	15	11	5UTR		0	0
hsa-miR-6843-3p	NM_001037637	BTF3	327	372	1	-22.9	1	3.05465e-05	0.441	1.38371	2.12221	-9.07604	13	15	13	CDS		0	0
hsa-miR-6845-5p	NM_001037637	BTF3	107	118	0.846154	-17.7	1	0.0148899	0.397	1.50731	1.68498	-10.4639	9	11	7	5UTR		0	0
hsa-miR-6845-3p	NM_001037637	BTF3	194	238	1	-32.9	1	0.276552	0.309	1.81218	1.68498	-4.67302	18	25	10	5UTR		0	0
hsa-miR-6846-5p	NM_001037637	BTF3	103	119	1	-25.9	1	0.0143886	0.382	1.70815	1.66953	-7.86061	13	16	8	5UTR		0	0
hsa-miR-6846-5p	NM_001037637	BTF3	19	44	0.846154	-23.8	1	4.36068e-05	0.382	3.92434	1.88901	-6.34001	18	25	6	5UTR		0	0
hsa-miR-6846-3p	NM_001037637	BTF3	163	182	0.923077	-24.5	1	0.00330407	0.294	2.01121	1.4934	-6.74759	16	19	9	5UTR		0	0
hsa-miR-6846-3p	NM_001037637	BTF3	198	218	0.846154	-20.8	1	0.0644157	0.338	1.83256	1.70352	-9.54656	15	20	8	5UTR		0	0
hsa-miR-6847-3p	NM_001037637	BTF3	164	185	0.923077	-25	1	0.00318249	0.309	2.18148	1.66644	-6.93679	18	21	11	5UTR		0	0
hsa-miR-6847-3p	NM_001037637	BTF3	358	372	0.923077	-21.7	1	3.05465e-05	0.441	1.909	3.54977	-14.8195	13	14	13	CDS		0	0
hsa-miR-6848-5p	NM_001037637	BTF3	53	86	0.923077	-29.6	1	0.000871334	0.324	0.394921	1.97853	-8.19652	17	22	8	5UTR		0	0
hsa-miR-6848-3p	NM_001037637	BTF3	310	327	0.923077	-27.3	1	1.02407e-06	0.25	1.30646	1.20295	-10.6188	15	17	13	CDS		0	0
hsa-miR-6849-5p	NM_001037637	BTF3	105	128	0.923077	-32.4	1	0.000313924	0.368	1.26962	1.6927	-5.52986	20	23	13	5UTR		0	0
hsa-miR-6849-3p	NM_001037637	BTF3	165	188	0.846154	-25.3	1	0.00356336	0.279	1.97698	1.75605	-8.61719	16	23	5	5UTR		0	0
hsa-miR-6850-5p	NM_001037637	BTF3	144	166	0.846154	-23.3	1	0.000305496	0.338	1.08354	1.75605	-12.6265	16	22	7	5UTR		0	0
hsa-miR-6850-5p	NM_001037637	BTF3	8	47	0.923077	-22.9	1	4.39389e-05	0.368	0	0	-8.68381	17	39	8	5UTR		0	0
hsa-miR-6851-5p	NM_001037637	BTF3	107	129	0.846154	-25	1	0.000354624	0.368	1.64856	1.68034	-11.8739	17	22	11	5UTR		0	0
hsa-miR-6851-5p	NM_001037637	BTF3	12	36	0.923077	-24.4	1	1.14739e-05	0.4	2.67881	0.84254	-4.957	18	24	9	5UTR		0	0
hsa-miR-6852-5p	NM_001037637	BTF3	328	363	1	-22.8	1	4.37203e-05	0.441	1.24466	2.48528	-7.91236	14	22	7	CDS		0	0
hsa-miR-6852-3p	NM_001037637	BTF3	225	239	0.846154	-21.7	1	0.28579	0.309	0.51852	1.4007	-6.24644	12	14	6	5UTR		0	0
hsa-miR-6854-5p	NM_001037637	BTF3	664	706	0.846154	-22.8	1	0.00114657	0.544	5.8808	5.34253	-7.38222	19	21	19	CDS		0	0
hsa-miR-6855-5p	NM_001037637	BTF3	64	85	0.846154	-25.9	1	0.000588405	0.338	1.77216	2.14693	-6.43256	16	21	7	5UTR		0	0
hsa-miR-6855-3p	NM_001037637	BTF3	271	294	0.846154	-18.4	1	8.03729e-06	0.206	1.40137	1.26475	-15.0393	11	15	7	CDS		0	0
hsa-miR-6856-5p	NM_001037637	BTF3	998	1022	0.923077	-23.8	1	0.0433944	0.603	2.83679	1.81928	-8.3038	19	24	9	3UTR		0	0
hsa-miR-6856-3p	NM_001037637	BTF3	184	225	0.923077	-21.8	1	0.0813218	0.368	2.07233	1.68189	-14.1825	14	16	14	5UTR		0	0
hsa-miR-6857-5p	NM_001037637	BTF3	64	85	0.846154	-23.2	1	0.000588405	0.338	0.456719	2.07586	-8.09298	16	21	6	5UTR		0	0
hsa-miR-6858-5p	NM_001037637	BTF3	100	126	0.923077	-32.8	1	0.000550439	0.382	1.6206	1.63245	-8.05661	20	26	9	5UTR		0	0
hsa-miR-6858-3p	NM_001037637	BTF3	268	309	0.846154	-35.4	1	9.85471e-08	0.25	1.31827	1.24312	-5.83853	20	30	12	CDS		0	0
hsa-miR-6858-3p	NM_001037637	BTF3	167	188	1	-29.6	1	0.00356336	0.279	2.36014	1.68652	-8.4155	17	21	12	5UTR		0	0
hsa-miR-6859-3p	NM_001037637	BTF3	271	320	0.923077	-29.3	1	5.38578e-07	0.235	1.00055	1.28329	-6.73762	18	25	10	CDS		0	0
hsa-miR-6769b-5p	NM_001037637	BTF3	5	32	0.846154	-27.7	1	2.26404e-05	0.393	1.08354	1.55981	-8.02794	19	27	7	5UTR		0	0
hsa-miR-6769b-5p	NM_001037637	BTF3	325	349	0.923077	-25	1	2.34475e-06	0.309	0.930515	2.67531	-7.10297	18	24	5	CDS		0	0
hsa-miR-6769b-3p	NM_001037637	BTF3	180	218	0.923077	-27.4	1	0.0644157	0.338	1.64589	1.58765	-4.79441	16	38	9	5UTR		0	0
hsa-miR-6860	NM_001037637	BTF3	734	755	1	-31.6	1	0.00818754	0.515	4.8758	5.2717	-5.81384	18	21	11	CDS		0	0
hsa-miR-6861-3p	NM_001037637	BTF3	227	238	0.846154	-21.2	1	0.276552	0.309	1.43315	1.38989	-10.5151	10	11	10	5UTR		0	0
hsa-miR-6862-5p	NM_001037637	BTF3	99	117	0.923077	-21.7	1	0.015225	0.382	1.76995	1.56447	-6.78417	16	18	9	5UTR		0	0
hsa-miR-6862-5p	NM_001037637	BTF3	3	21	0.923077	-21.3	1	0.240887	0.38	0	0	-9.6891	15	18	8	5UTR		0	0
hsa-miR-6865-5p	NM_001037637	BTF3	1	35	1	-24.9	1	2.26537e-05	0.406	1.68584	1.15224	-6.6181	16	20	9	5UTR		0	0
hsa-miR-6865-5p	NM_001037637	BTF3	99	116	1	-21.9	1	0.0162396	0.397	1.4661	1.69888	-11.596	14	17	8	5UTR		0	0
hsa-miR-6866-5p	NM_001037637	BTF3	1	19	0.923077	-20.5	1	0.12251	0.375	0	0	-8.10683	14	18	10	5UTR		0	0
hsa-miR-6867-3p	NM_001037637	BTF3	220	237	0.923077	-20.9	1	0.251084	0.309	1.44551	1.40688	-6.77039	14	17	6	5UTR		0	0
hsa-miR-6868-3p	NM_001037637	BTF3	215	235	1	-19.4	1	0.274345	0.324	1.05411	1.5552	-4.99396	17	20	11	5UTR		0	0
hsa-miR-6869-5p	NM_001037637	BTF3	102	126	1	-28.1	1	0.000550439	0.382	1.68034	1.63863	-4.99396	19	24	9	5UTR		0	0
hsa-miR-6869-5p	NM_001037637	BTF3	41	65	0.846154	-25.3	1	1.60805e-06	0.368	3.26241	1.73835	-10.608	16	24	8	5UTR		0	0
hsa-miR-6869-3p	NM_001037637	BTF3	304	353	0.846154	-25.6	1	3.49978e-06	0.338	1.13651	2.63205	-7.4978	18	44	7	CDS		0	0
hsa-miR-6870-5p	NM_001037637	BTF3	21	44	0.846154	-23.9	1	4.36068e-05	0.382	3.51784	1.48361	-5.08246	17	23	7	5UTR		0	0
hsa-miR-6871-5p	NM_001037637	BTF3	301	342	0.923077	-23	1	0.000817677	0.265	1.22921	2.06504	-9.54656	18	41	14	CDS		0	0
hsa-miR-6872-3p	NM_001037637	BTF3	128	176	0.923077	-28.8	1	0.0212339	0.324	2.3416	1.79467	-8.87056	17	21	13	5UTR		0	0
hsa-miR-6872-3p	NM_001037637	BTF3	344	368	0.846154	-24.5	1	0.0034423	0.441	1.44257	3.61466	-6.82535	17	24	9	CDS		0	0
hsa-miR-6873-5p	NM_001037637	BTF3	112	128	0.923077	-19.7	1	0.000313924	0.368	1.06235	1.67107	-10.9402	14	16	11	5UTR		0	0
hsa-miR-6873-3p	NM_001037637	BTF3	210	234	0.923077	-28	1	0.230953	0.338	1.43207	1.45478	-3.93757	21	24	9	5UTR		0	0
hsa-miR-6875-3p	NM_001037637	BTF3	162	191	0.923077	-34.9	1	0.00209892	0.294	2.03541	1.56447	-7.24999	16	19	11	5UTR		0	0
hsa-miR-6876-3p	NM_001037637	BTF3	231	257	0.846154	-24	1	0.000175131	0.294	1.45434	1.41615	-4.957	19	26	11	5UTR		0	0
hsa-miR-6876-3p	NM_001037637	BTF3	204	227	0.846154	-23.7	1	0.100012	0.368	1.48671	1.62936	-7.78178	19	23	7	5UTR		0	0
hsa-miR-6877-5p	NM_001037637	BTF3	101	117	0.923077	-23.2	1	0.015225	0.382	1.46611	1.66953	-8.45248	12	16	6	5UTR		0	0
hsa-miR-6877-5p	NM_001037637	BTF3	22	43	0.923077	-22.6	1	0.000176603	0.382	4.4207	1.79106	-10.459	17	21	7	5UTR		0	0
hsa-miR-6877-5p	NM_001037637	BTF3	624	653	0.815385	-22.8	1	0.0260337	0.485	5.66202	5.61038	-11.1132	16	29	7	CDS		0	0
hsa-miR-6877-3p	NM_001037637	BTF3	211	233	1	-31.2	1	0.277334	0.338	0.901675	1.44551	-8.48413	16	22	10	5UTR		0	0
hsa-miR-6877-3p	NM_001037637	BTF3	165	185	0.846154	-28.8	1	0.00318249	0.309	2.10985	1.69116	-8.01482	17	20	8	5UTR		0	0
hsa-miR-6878-3p	NM_001037637	BTF3	163	188	0.923077	-24.1	1	0.00356336	0.279	2.29598	1.55829	-5.49511	19	25	8	5UTR		0	0
hsa-miR-6878-3p	NM_001037637	BTF3	210	242	0.923077	-20.9	1	0.0993401	0.309	1.44914	1.52894	-8.52714	17	23	8	5UTR		0	0
hsa-miR-6879-5p	NM_001037637	BTF3	25	44	0.923077	-21.4	1	4.36068e-05	0.382	4.4207	1.79106	-10.4141	14	19	7	5UTR		0	0
hsa-miR-6880-5p	NM_001037637	BTF3	323	345	0.846154	-27.5	1	1.2368e-06	0.294	1.13651	1.78077	-8.71745	18	22	8	CDS		0	0
hsa-miR-6880-5p	NM_001037637	BTF3	23	44	0.846154	-26.1	1	4.36068e-05	0.382	2.83158	1.93609	-9.99582	17	21	7	5UTR		0	0
hsa-miR-6880-3p	NM_001037637	BTF3	227	244	1	-29	1	0.0747706	0.324	1.46868	1.37753	-3.79332	15	17	9	5UTR		0	0
hsa-miR-6880-3p	NM_001037637	BTF3	281	306	0.846154	-29.3	1	1.18675e-06	0.25	1.67844	1.09016	-6.76235	18	25	7	CDS		0	0
hsa-miR-6881-5p	NM_001037637	BTF3	111	130	0.923077	-23.4	1	0.000457829	0.353	1.45433	1.65408	-8.02794	18	19	18	5UTR		0	0
hsa-miR-6881-3p	NM_001037637	BTF3	159	182	1	-27.4	1	0.00330407	0.294	2.26263	1.56756	-7.91236	19	23	12	5UTR		0	0
hsa-miR-6882-3p	NM_001037637	BTF3	202	244	1	-30.5	1	0.0747706	0.324	1.6818	1.66953	-8.05661	19	25	10	5UTR		0	0
hsa-miR-6882-3p	NM_001037637	BTF3	165	189	0.846154	-28.9	1	0.00440895	0.294	2.54553	1.5722	-7.92602	19	24	8	5UTR		0	0
hsa-miR-6884-5p	NM_001037637	BTF3	3	19	1	-21	1	0.12251	0.375	1.7545	1.15842	-6.13885	15	16	15	5UTR		0	0
hsa-miR-6884-3p	NM_001037637	BTF3	226	249	0.923077	-24	1	0.00146394	0.309	1.02665	1.36053	-7.31497	19	23	11	5UTR		0	0
hsa-miR-6885-3p	NM_001037637	BTF3	147	201	0.846154	-27	1	1.36118e-06	0.324	1.84844	1.73905	-3.93757	19	27	13	5UTR		0	0
hsa-miR-6885-3p	NM_001037637	BTF3	213	237	0.846154	-23.9	1	0.251084	0.309	1.21891	1.49031	-8.05661	18	24	6	5UTR		0	0
hsa-miR-6886-3p	NM_001037637	BTF3	220	244	0.923077	-33.1	1	0.0747706	0.324	1.35624	1.42079	-8.05661	20	24	11	5UTR		0	0
hsa-miR-6887-3p	NM_001037637	BTF3	163	188	0.923077	-27.5	1	0.00356336	0.279	2.35484	1.56293	-4.99396	19	25	8	5UTR		0	0
hsa-miR-6887-3p	NM_001037637	BTF3	198	218	0.923077	-22.9	1	0.0644157	0.338	1.72978	1.70815	-7.2559	15	20	6	5UTR		0	0
hsa-miR-6889-5p	NM_001037637	BTF3	8	45	0.923077	-23.9	1	4.96139e-05	0.382	2.75703	1.5293	-8.09365	18	37	10	5UTR		0	0
hsa-miR-6889-3p	NM_001037637	BTF3	147	189	0.846154	-22.3	1	0.00440895	0.294	1.71919	1.81012	-10.3164	15	18	10	5UTR		0	0
hsa-miR-6890-5p	NM_001037637	BTF3	739	766	0.923077	-21.6	1	0.00290546	0.485	4.8641	5.23093	-8.85129	17	27	9	CDS		0	0
hsa-miR-6890-5p	NM_001037637	BTF3	974	1004	0.923077	-19.7	1	0.000367004	0.618	2.2272	2.20442	-6.5515	17	25	6	3UTR		0	0
hsa-miR-6890-3p	NM_001037637	BTF3	310	325	0.846154	-22.5	1	2.88932e-07	0.25	1.77511	1.24157	-10.7891	14	15	14	CDS		0	0
hsa-miR-6890-3p	NM_001037637	BTF3	153	171	1	-20.7	1	0.00262561	0.353	2.0017	1.82094	-6.5515	14	18	10	5UTR		0	0
hsa-miR-6891-5p	NM_001037637	BTF3	103	129	1	-22.4	1	0.000354624	0.368	1.71742	1.60155	-9.88456	14	17	10	5UTR		0	0
hsa-miR-6891-3p	NM_001037637	BTF3	196	224	0.846154	-21.9	1	0.0701525	0.368	1.7133	1.64017	-9.95757	18	28	7	5UTR		0	0
hsa-miR-6892-5p	NM_001037637	BTF3	6	23	1	-17.6	1	0.0196721	0.385	0	0	-5.81384	14	17	8	5UTR		0	0
hsa-miR-6892-3p	NM_001037637	BTF3	202	224	0.846154	-24.6	1	0.0701525	0.368	1.67585	1.73596	-8.51906	16	22	5	5UTR		0	0
hsa-miR-6893-5p	NM_001037637	BTF3	744	791	0.846154	-23.3	1	0.000150877	0.559	4.10801	5.75554	-10.1092	19	47	9	CDS		0	0
hsa-miR-6893-5p	NM_001037637	BTF3	24	49	0.923077	-23.1	1	6.30115e-05	0.353	3.3322	1.69248	-7.39607	19	25	10	5UTR		0	0
hsa-miR-6894-5p	NM_001037637	BTF3	305	342	0.923077	-24.7	1	0.000817677	0.265	0.864597	1.3698	-8.91686	15	23	5	CDS		0	0
hsa-miR-6894-3p	NM_001037637	BTF3	160	188	0.846154	-25.9	1	0.00356336	0.279	2.38623	1.55057	-6.51454	17	28	7	5UTR		0	0
hsa-miR-7106-5p	NM_001037637	BTF3	73	108	0.923077	-25.3	1	0.162506	0.353	1.03057	2.06659	-9.20149	17	35	11	5UTR		0	0
hsa-miR-7106-3p	NM_001037637	BTF3	179	216	0.846154	-27.7	1	0.0606697	0.338	1.88268	1.64481	-9.02428	17	37	8	5UTR		0	0
hsa-miR-7107-5p	NM_001037637	BTF3	308	355	0.846154	-25.9	1	7.51616e-06	0.368	0.999181	1.50885	-8.84192	18	25	5	CDS		0	0
hsa-miR-7107-5p	NM_001037637	BTF3	4	29	1	-24.9	1	2.15789e-05	0.379	0	0	-7.97342	18	25	7	5UTR		0	0
hsa-miR-7107-3p	NM_001037637	BTF3	221	262	0.923077	-25.9	1	0.00115839	0.309	1.45581	1.36362	-6.76235	25	41	12	5UTR		0	0
hsa-miR-7108-3p	NM_001037637	BTF3	172	188	0.923077	-27	1	0.00356336	0.279	3.23768	1.69116	-5.08276	13	16	7	5UTR		0	0
hsa-miR-7109-3p	NM_001037637	BTF3	210	230	0.923077	-27.4	1	0.22181	0.338	1.34468	1.48722	-9.54656	16	20	7	5UTR		0	0
hsa-miR-7109-3p	NM_001037637	BTF3	168	187	0.923077	-23.5	1	0.00274729	0.294	2.18298	1.55366	-11.0902	15	19	7	5UTR		0	0
hsa-miR-7110-5p	NM_001037637	BTF3	83	118	1	-24.1	1	0.0148899	0.397	1.1012	1.96926	-4.65016	14	18	10	5UTR		0	0
hsa-miR-7110-5p	NM_001037637	BTF3	327	347	0.846154	-22.9	1	1.56415e-05	0.294	1.05411	2.53317	-8.15936	15	20	6	CDS		0	0
hsa-miR-7110-3p	NM_001037637	BTF3	182	219	0.846154	-25	1	0.0627719	0.338	1.6309	1.5861	-4.957	17	37	9	5UTR		0	0
hsa-miR-7113-3p	NM_001037637	BTF3	154	217	1	-34.1	1	0.0623519	0.338	2.01074	1.62164	-3.93757	20	45	9	5UTR		0	0
hsa-miR-7114-3p	NM_001037637	BTF3	168	188	0.846154	-24.2	1	0.00356336	0.279	2.32306	1.6479	-8.05823	14	20	5	5UTR		0	0
hsa-miR-7150	NM_001037637	BTF3	13	32	0.846154	-21.4	1	2.26404e-05	0.393	2.67674	1.78385	-7.14013	15	19	9	5UTR		0	0
hsa-miR-7150	NM_001037637	BTF3	82	114	1	-20.7	1	0.0194867	0.397	1.11591	1.95072	-7.12766	14	19	8	5UTR		0	0
hsa-miR-7151-5p	NM_001037637	BTF3	211	234	1	-21.4	1	0.230953	0.338	1.7442	1.54439	-6.85796	14	18	6	5UTR		0	0
hsa-miR-7151-3p	NM_001037637	BTF3	749	767	0.846154	-19.4	1	0.00253114	0.471	4.0569	5.36091	-13.7119	14	18	7	CDS		0	0
hsa-miR-7151-3p	NM_001037637	BTF3	1	18	0.923077	-19.3	1	0.111896	0.383	0	0	-11.1389	13	17	9	5UTR		0	0
hsa-miR-7151-3p	NM_001037637	BTF3	1061	1077	0.923077	-17.2	1	0.00396735	0.676	2.48216	2.06018	-15.9532	11	16	6	3UTR		0	0
hsa-miR-7152-5p	NM_001037637	BTF3	133	178	1	-31.5	1	0.0107546	0.324	1.30131	1.71279	-4.65016	18	23	12	5UTR		0	0
hsa-miR-7155-5p	NM_001037637	BTF3	73	89	0.923077	-23.4	1	0.00146372	0.324	1.42865	2.15311	-6.46361	13	16	11	5UTR		0	0
hsa-miR-7155-5p	NM_001037637	BTF3	989	1006	1	-22.5	1	0.000364523	0.618	1.65794	1.83155	-6.48426	14	17	11	3UTR		0	0
hsa-miR-7156-5p	NM_001037637	BTF3	146	175	0.923077	-21.4	1	0.00757377	0.338	2.2489	1.7097	-7.09331	17	23	8	5UTR		0	0
hsa-miR-7157-5p	NM_001037637	BTF3	618	660	0.846154	-19.5	1	0.000534465	0.485	3.70399	5.63789	-13.1516	17	42	10	CDS		0	0
hsa-miR-7157-5p	NM_001037637	BTF3	703	722	0.923077	-18.4	1	0.000199328	0.485	5.6565	5.43809	-10.4021	17	19	10	CDS		0	0
hsa-miR-7158-3p	NM_001037637	BTF3	529	550	0.884615	-17.9	1	0.000340085	0.662	5.98871	5.74792	-9.77961	15	21	9	CDS		0	0
hsa-miR-7161-3p	NM_001037637	BTF3	295	334	0.923077	-24.2	1	6.01386e-06	0.25	1.54366	1.19677	-6.6181	25	39	7	CDS		0	0
hsa-miR-7160-5p	NM_001037637	BTF3	989	1015	1	-23.7	1	0.00105105	0.618	2.23665	1.88526	-3.79332	17	26	5	3UTR		0	0
hsa-miR-7162-5p	NM_001037637	BTF3	435	453	0.923077	-18.4	1	0.000354351	0.485	6.67359	6.25298	-4.52877	14	18	11	CDS		0	0
hsa-miR-7702	NM_001037637	BTF3	709	732	0.923077	-19.7	1	0.00013414	0.515	4.11766	5.51254	-5.18008	18	23	9	CDS		0	0
hsa-miR-7703	NM_001037637	BTF3	309	332	0.923077	-24	1	1.70981e-06	0.25	1.2866	1.16896	-11.9578	17	23	8	CDS		0	0
hsa-miR-7704	NM_001037637	BTF3	71	118	0.923077	-25.3	1	0.0148899	0.397	1.53821	2.25662	-5.08246	15	22	7	5UTR		0	0
hsa-miR-7706	NM_001037637	BTF3	344	375	1	-26.2	1	0.00032477	0.456	1.26011	3.29485	-9.80241	20	31	7	CDS		0	0
hsa-miR-7843-5p	NM_001037637	BTF3	278	313	1	-25	1	1.69868e-07	0.265	1.13651	1.26629	-9.17283	16	18	16	CDS		0	0
hsa-miR-7843-3p	NM_001037637	BTF3	189	233	0.846154	-23.8	0	0.277334	0.338	1.10799	1.61391	-15.5666	13	15	13	5UTR		0	0
hsa-miR-4433b-5p	NM_001037637	BTF3	170	189	0.923077	-32.2	1	0.00440895	0.294	2.49609	1.60619	-9.68502	16	19	7	5UTR		0	0
hsa-miR-1273h-5p	NM_001037637	BTF3	1006	1024	1	-21.6	1	0.0270424	0.588	2.90498	1.93589	-12.408	17	18	17	3UTR		0	0
hsa-miR-1273h-3p	NM_001037637	BTF3	1071	1090	0.923077	-22.9	1	0.0811917	0.632	1.77631	2.00188	-9.90302	16	19	8	3UTR		0	0
hsa-miR-6516-5p	NM_001037637	BTF3	748	795	0.846154	-18.6	1	0.00127526	0.559	5.77785	5.37839	-8.2121	17	22	7	CDS		0	0
hsa-miR-7845-5p	NM_001037637	BTF3	9	43	0.923077	-21.8	1	0.000176603	0.382	2.8146	1.41356	-6.24613	17	34	12	5UTR		0	0
hsa-miR-7846-3p	NM_001037637	BTF3	603	625	0.846154	-18.7	1	0.000565527	0.544	6.69894	5.81018	-9.48178	15	22	7	CDS		0	0
hsa-miR-7847-3p	NM_001037637	BTF3	13	47	1	-28.5	1	4.39389e-05	0.368	2.63735	1.11331	-5.83853	20	34	10	5UTR		0	0
hsa-miR-7850-5p	NM_001037637	BTF3	735	758	0.846154	-20.7	1	0.0808099	0.515	4.84572	5.2683	-7.58061	18	23	7	CDS		0	0
hsa-miR-7856-5p	NM_001037637	BTF3	504	523	0.923077	-17.7	1	0.00302211	0.632	4.88984	6.4249	-5.18008	16	19	9	CDS		0	0
hsa-miR-7975	NM_001037637	BTF3	153	169	0.923077	-18.8	1	0.00743529	0.353	2.57025	1.80394	-7.36159	13	16	10	5UTR		0	0
hsa-miR-7977	NM_001037637	BTF3	426	444	0.858974	-20.5	1	0.000121305	0.456	6.38383	6.35524	-5.48126	15	18	10	CDS		0	0
hsa-miR-7978	NM_001037637	BTF3	311	355	0.846154	-21.9	1	7.51616e-06	0.368	1.22175	2.09749	-8.05661	18	36	11	CDS		0	0
hsa-miR-8052	NM_001037637	BTF3	1106	1131	0.923077	-19	1	0.377895	0.735	0.913611	1.45254	-9.9649	18	25	9	3UTR		0	0
hsa-miR-8052	NM_001037637	BTF3	989	1017	1	-18.9	1	0.00146972	0.632	3.0141	1.91902	-11.2592	17	28	9	3UTR		0	0
hsa-miR-8054	NM_001037637	BTF3	1113	1162	0.846154	-21	1	0.00850913	0.735	1.41083	1.68578	-9.77961	13	15	13	3UTR		0	0
hsa-miR-8056	NM_001037637	BTF3	144	161	0.923077	-17.7	1	6.73485e-05	0.324	1.16398	1.84257	-9.1036	15	17	12	5UTR		0	0
hsa-miR-8058	NM_001037637	BTF3	283	300	0.846154	-23.8	1	9.64737e-07	0.221	1.73203	1.14424	-9.6003	16	17	16	CDS		0	0
hsa-miR-8069	NM_001037637	BTF3	10	35	0.846154	-25.9	1	2.26537e-05	0.406	4.03225	1.84592	-7.10805	18	25	7	5UTR		0	0
hsa-miR-8071	NM_001037637	BTF3	70	109	0.846154	-24.6	1	0.1565	0.338	1.28863	2.38331	-10.3164	18	39	7	5UTR		0	0
hsa-miR-8072	NM_001037637	BTF3	7	31	1	-29.5	1	1.94013e-05	0.4	2.05986	1.3466	-4.67302	18	24	8	5UTR		0	0
hsa-miR-8072	NM_001037637	BTF3	32	57	0.846154	-27.7	1	0.000208293	0.382	2.98362	1.6362	-7.28438	16	25	7	5UTR		0	0
hsa-miR-8073	NM_001037637	BTF3	11	32	1	-28.6	1	2.26404e-05	0.393	2.35705	1.40099	-6.51454	17	21	10	5UTR		0	0
hsa-miR-8075	NM_001037637	BTF3	350	376	0.923077	-21.5	1	0.000287826	0.471	1.47435	3.59921	-13.9614	18	26	7	CDS		0	0
hsa-miR-8077	NM_001037637	BTF3	250	273	0.846154	-25.4	1	2.18708e-06	0.279	0.751175	1.44242	-5.10125	19	23	9	CDS		0	0
hsa-miR-8077	NM_001037637	BTF3	64	116	0.923077	-23.9	1	0.0162396	0.397	1.6927	2.17474	-8.953	15	18	10	5UTR		0	0
hsa-miR-8079	NM_001037637	BTF3	315	331	0.846154	-20.6	1	1.26705e-06	0.25	1.1012	1.23848	-6.69537	15	16	15	CDS		0	0
hsa-miR-8083	NM_001037637	BTF3	1048	1066	0.923077	-17.9	1	0.00152563	0.632	3.6023	2.36861	-11.9008	15	18	8	3UTR		0	0
hsa-miR-8087	NM_001037637	BTF3	541	561	0.846154	-19.5	1	3.1323e-05	0.647	8.25433	5.62196	-13.1264	16	20	7	CDS		0	0
hsa-miR-8089	NM_001037637	BTF3	95	118	1	-27.3	1	0.0148899	0.397	1.28258	1.84411	-11.1271	15	23	11	5UTR		0	0
hsa-miR-8089	NM_001037637	BTF3	305	368	0.923077	-25.8	1	0.0034423	0.441	1.08158	1.18132	-10.3396	21	37	9	CDS		0	0
hsa-miR-9718	NM_001037637	BTF3	335	354	0.846154	-20	1	6.95692e-06	0.353	0.951115	2.43739	-10.0938	15	19	6	CDS		0	0
hsa-miR-9898	NM_001037637	BTF3	148	182	0.923077	-25.1	1	0.00330407	0.294	2.0017	1.77613	-6.85796	18	27	7	5UTR		0	0
hsa-miR-9899	NM_001037637	BTF3	312	360	0.923077	-31.8	1	4.34507e-05	0.412	1.09188	3.26549	-5.22671	20	48	7	CDS		0	0
hsa-miR-9901	NM_001037637	BTF3	255	309	0.923077	-31.7	1	9.85471e-08	0.25	0.85069	1.40225	-4.99396	20	27	8	CDS		0	0
hsa-miR-9903	NM_001037637	BTF3	750	801	0.846154	-21.7	1	0.0231197	0.544	5.69147	5.29857	-4.67302	19	25	9	CDS		0	0
hsa-miR-1843	NM_001037637	BTF3	202	221	0.923077	-19	0	0.140658	0.353	1.49357	1.65408	-14.8343	13	19	9	5UTR		0	0
hsa-miR-1843	NM_001037637	BTF3	356	374	0.846154	-18.5	1	3.43809e-05	0.456	1.65338	3.47561	-10.7891	14	18	7	CDS		0	0
hsa-miR-9986	NM_001037637	BTF3	1197	1222	0.846154	-18.8	1	0.00133386	0.706	0.432135	0.674308	-7.37138	13	15	13	3UTR		0	0
hsa-miR-10226	NM_001037637	BTF3	984	1009	0.846154	-22.7	1	0.00169054	0.603	1.59559	1.97272	-9.54656	14	20	6	3UTR		0	0
hsa-miR-10226	NM_001037637	BTF3	602	626	0.807692	-20.3	1	0.000605079	0.529	5.78693	5.90429	-6.9696	17	24	11	CDS		0	0
hsa-miR-10392-5p	NM_001037637	BTF3	988	1012	0.923077	-25.7	1	0.000686049	0.618	1.52243	1.8469	-8.2121	18	24	6	3UTR		0	0
hsa-miR-10392-5p	NM_001037637	BTF3	301	320	0.923077	-25.2	1	5.38578e-07	0.235	1.40431	1.11025	-8.31796	17	19	11	CDS		0	0
hsa-miR-10392-5p	NM_001037637	BTF3	257	287	0.923077	-24.6	1	1.13365e-05	0.235	0.756208	1.40843	-6.78424	21	30	8	CDS		0	0
hsa-miR-10394-5p	NM_001037637	BTF3	348	377	0.846154	-23	1	0.00103221	0.471	1.42491	3.34274	-8.28966	18	29	7	CDS		0	0
hsa-miR-10394-3p	NM_001037637	BTF3	31	59	0.923077	-29	1	0.000248854	0.397	2.73152	1.59817	-4.17062	21	28	11	5UTR		0	0
hsa-miR-10394-3p	NM_001037637	BTF3	89	117	0.846154	-26.8	1	0.015225	0.382	1.46611	1.68034	-5.03583	15	20	7	5UTR		0	0
hsa-miR-10398-5p	NM_001037637	BTF3	168	187	1	-25.5	1	0.00274729	0.294	2.3107	1.67107	-8.25699	16	19	9	5UTR		0	0
hsa-miR-10398-5p	NM_001037637	BTF3	253	299	0.846154	-23.5	1	3.36554e-06	0.221	0.73825	1.40688	-6.76235	20	33	6	CDS		0	0
hsa-miR-10398-3p	NM_001037637	BTF3	680	711	0.846154	-22.6	1	8.14899e-05	0.529	5.29909	5.41926	-3.93757	18	31	6	CDS		0	0
hsa-miR-10400-5p	NM_001037637	BTF3	294	314	0.923077	-31.5	1	1.24099e-07	0.25	1.13651	1.08398	-9.79437	17	20	9	CDS		0	0
hsa-miR-10401-5p	NM_001037637	BTF3	39	113	1	-26	1	0.0217584	0.382	1.92445	1.87408	-8.38244	16	20	10	5UTR		0	0
hsa-miR-10396b-3p	NM_001037637	BTF3	288	319	0.846154	-29.1	1	7.83585e-07	0.235	1.28758	1.21222	-7.92602	16	31	7	CDS		0	0
hsa-miR-10526-3p	NM_001037637	BTF3	69	87	0.846154	-24.2	1	0.00111862	0.324	1.6927	2.17474	-10.6493	14	18	6	5UTR		0	0
hsa-miR-10526-3p	NM_001037637	BTF3	4	24	0.846154	-24	1	0.014639	0.377	0	0	-3.79332	17	20	7	5UTR		0	0
hsa-miR-10526-3p	NM_001037637	BTF3	105	120	0.923077	-23.4	1	0.013362	0.397	1.54851	1.66644	-8.66051	13	15	9	5UTR		0	0
hsa-miR-11399	NM_001037637	BTF3	994	1011	1	-19.1	1	0.00100829	0.618	1.58451	1.89907	-5.19005	13	17	6	3UTR		0	0
hsa-miR-11400	NM_001037637	BTF3	1146	1167	0.923077	-19.5	1	0.00235286	0.75	1.00909	0.926227	-8.03672	16	21	9	3UTR		0	0
hsa-miR-11401	NM_001037637	BTF3	468	497	0.846154	-20.4	1	0.0254369	0.618	6.17253	5.91726	-6.51454	16	29	7	CDS		0	0
hsa-miR-3059-5p	NM_001037637	BTF3	304	326	1	-25.3	1	2.74431e-07	0.265	0.985448	1.16587	-10.5516	19	22	15	CDS		0	0
hsa-miR-3059-5p	NM_001037637	BTF3	220	236	0.846154	-24	1	0.25512	0.324	1.07883	1.4177	-4.90607	14	16	8	5UTR		0	0
hsa-miR-3059-3p	NM_001037637	BTF3	295	318	0.846154	-20.3	1	1.13838e-06	0.235	1.56224	1.18441	-8.29455	15	23	9	CDS		0	0
hsa-miR-3059-3p	NM_001037637	BTF3	735	771	0.846154	-17.4	1	0.000844728	0.485	5.30978	5.46843	-6.14858	19	36	6	CDS		0	0
hsa-miR-3085-5p	NM_001037637	BTF3	6	58	0.846154	-24.8	1	0.000226958	0.382	0	0	-6.03692	21	28	6	5UTR		0	0
hsa-miR-3085-5p	NM_001037637	BTF3	735	780	0.846154	-22.1	1	0.00021866	0.529	5.27691	5.39521	-7.65065	18	45	6	CDS		0	0
hsa-miR-6529-5p	NM_001037637	BTF3	48	64	0.923077	-19.4	1	9.60079e-05	0.353	1.94873	1.86636	-9.56953	13	16	7	5UTR		0	1
hsa-miR-6529-3p	NM_001037637	BTF3	209	230	0.846154	-21.4	1	0.22181	0.338	1.96639	1.58765	-14.4303	16	21	7	5UTR		0	0
hsa-miR-9851-5p	NM_001037637	BTF3	406	423	0.923077	-21.2	1	0.000112017	0.5	5.60371	5.24053	-10.7371	15	17	12	CDS		0	0
hsa-miR-12114	NM_001037637	BTF3	303	346	1	-24.3	1	1.59946e-05	0.279	1.42079	1.15969	-7.14013	15	17	15	CDS		0	0
hsa-miR-12114	NM_001037637	BTF3	617	643	0.846154	-18.7	1	0.114695	0.5	5.31763	5.57563	-4.957	16	26	11	CDS		0	0
hsa-miR-12115	NM_001037637	BTF3	13	33	0.923077	-24.9	1	2.21847e-05	0.403	2.36599	1.34505	-4.957	15	20	7	5UTR		0	0
hsa-miR-12116	NM_001037637	BTF3	222	243	0.923077	-26.7	1	0.0838042	0.309	1.35722	1.3868	-10.6336	17	21	10	5UTR		0	0
hsa-miR-12118	NM_001037637	BTF3	97	132	0.846154	-22.5	1	0.000803976	0.368	1.54319	1.8333	-12.5345	15	35	9	5UTR		0	0
hsa-miR-12119	NM_001037637	BTF3	967	1006	1	-23.2	1	0.000364523	0.618	2.05006	2.38549	-9.9649	21	39	9	3UTR		0	0
hsa-miR-12119	NM_001037637	BTF3	95	121	0.923077	-21.1	1	0.012277	0.397	1.47199	1.70661	-10.3078	18	26	8	5UTR		0	0
hsa-miR-12120	NM_001037637	BTF3	25	48	0.923077	-23.7	0	5.29575e-05	0.353	2.70621	1.575	-15.7996	15	23	8	5UTR		0	0
hsa-miR-12121	NM_001037637	BTF3	142	167	0.846154	-28.7	1	0.00198425	0.353	2.41884	1.76377	-7.09331	18	25	8	5UTR		0	0
hsa-miR-12122	NM_001037637	BTF3	1	54	0.846154	-23.9	1	0.000148774	0.368	0	0	-7.6645	20	53	9	5UTR		0	0
hsa-miR-12127	NM_001037637	BTF3	307	374	0.923077	-25.4	1	3.43809e-05	0.456	0.997465	1.47177	-13.2745	17	22	8	CDS		0	0
hsa-miR-12128	NM_001037637	BTF3	15	36	0.923077	-24.8	1	1.14739e-05	0.4	3.77702	1.89641	-10.282	19	21	11	5UTR		0	0
hsa-miR-12128	NM_001037637	BTF3	38	64	0.846154	-19.9	1	9.60079e-05	0.353	1.84514	1.87403	-9.54656	17	26	8	5UTR		0	0
hsa-miR-12129	NM_001037637	BTF3	586	621	1	-20	1	0.00259254	0.544	5.63168	5.80149	-5.83853	16	21	12	CDS		0	0
hsa-let-7b-5p	NM_001207	BTF3	105	128	0.923077	-20	1	0.000457095	0.456	1.57274	3.51578	-9.81332	17	23	10	5UTR		0	0
hsa-let-7d-5p	NM_001207	BTF3	48	64	0.846154	-16	1	9.60079e-05	0.353	3.77328	1.95437	-8.93978	15	16	15	5UTR		0	0
hsa-let-7d-5p	NM_001207	BTF3	662	679	1	-15.5	1	0.0612585	0.706	3.53786	2.15839	-7.87558	14	17	10	3UTR		0	0
hsa-let-7e-5p	NM_001207	BTF3	1	19	0.923077	-16.5	1	0.12251	0.375	0	0	-7.16235	11	14	6	5UTR		0	0
hsa-miR-15a-5p	NM_001207	BTF3	403	418	0.846154	-15.7	1	0.000470626	0.5	5.76497	5.44533	-16.2741	14	15	14	CDS		1	1
hsa-miR-15a-3p	NM_001207	BTF3	955	972	0.923077	-18.3	1	0.00017244	0.706	0.47203	0.71644	-11.1286	15	17	11	3UTR		0	0
hsa-miR-17-3p	NM_001207	BTF3	735	773	1	-20.8	1	0.000881232	0.618	1.98295	1.91595	-5.38561	16	23	8	3UTR		0	1
hsa-miR-18a-5p	NM_001207	BTF3	517	539	0.846154	-18.4	1	0.00021866	0.529	4.82755	5.28684	-8.42777	16	22	7	CDS		0	0
hsa-miR-22-5p	NM_001207	BTF3	530	555	1	-23.2	1	0.00117569	0.559	5.41299	5.69713	-4.957	15	17	15	CDS		0	0
hsa-miR-22-3p	NM_001207	BTF3	377	389	0.846154	-17.1	1	0.00122213	0.529	4.52305	5.7653	-12.0971	10	12	8	CDS	MIRT030634	0	0
hsa-miR-22-3p	NM_001207	BTF3	481	507	0.923077	-18.1	1	0.000337503	0.515	5.92125	5.16882	-6.67474	17	26	7	CDS	MIRT030634	0	0
hsa-miR-23a-5p	NM_001207	BTF3	57	85	0.846154	-22	1	0.000563189	0.338	1.56224	2.04342	-6.53765	19	28	7	5UTR		0	0
hsa-miR-23a-3p	NM_001207	BTF3	373	390	1	-17.5	1	0.00139136	0.529	4.31773	5.67119	-11.4475	14	17	11	CDS		0	0
hsa-miR-24-3p	NM_001207	BTF3	569	633	0.923077	-19.5	1	0.00553193	0.618	5.69398	5.00483	-5.76291	13	15	13	CDS		0	0
hsa-miR-25-5p	NM_001207	BTF3	481	512	1	-23.7	1	0.000282566	0.515	5.35866	5.35933	-6.13885	13	16	10	CDS		0	0
hsa-miR-25-5p	NM_001207	BTF3	748	792	0.923077	-18.4	1	0.0486012	0.618	2.18526	1.91595	-3.93757	16	44	11	3UTR		0	0
hsa-miR-25-3p	NM_001207	BTF3	384	432	0.846154	-20.5	1	0.0016676	0.529	5.64915	5.68422	-7.7949	19	28	7	CDS		0	0
hsa-miR-25-3p	NM_001207	BTF3	169	191	0.807692	-17.9	1	7.6306e-05	0.485	5.81952	6.18756	-9.62901	14	16	14	CDS		0	0
hsa-miR-27a-5p	NM_001207	BTF3	771	825	0.846154	-21.4	1	0.00152563	0.632	1.84383	2.2167	-5.81384	19	40	8	3UTR		0	1
hsa-miR-27a-3p	NM_001207	BTF3	467	527	0.923077	-17.8	1	0.00294055	0.471	5.37107	5.25861	-5.22671	20	60	8	CDS		0	0
hsa-miR-28-5p	NM_001207	BTF3	760	779	0.846154	-15.8	1	0.0511249	0.618	3.15174	1.90674	-10.1092	15	19	8	3UTR		0	0
hsa-miR-28-3p	NM_001207	BTF3	272	309	0.846154	-18.5	1	0.000340085	0.662	5.32557	6.06859	-8.42926	18	26	8	CDS		0	0
hsa-miR-31-5p	NM_001207	BTF3	439	460	0.846154	-22.2	1	0.000105579	0.559	4.44198	5.48586	-7.79385	16	21	10	CDS		0	0
hsa-miR-92a-1-5p	NM_001207	BTF3	901	921	0.923077	-18.8	1	0.00850913	0.735	0.0116949	1.27148	-11.9455	15	20	8	3UTR		0	0
hsa-miR-92a-3p	NM_001207	BTF3	155	191	1	-21.5	1	7.6306e-05	0.485	5.51739	5.02838	-9.62901	15	17	15	CDS	MIRT049443	0	0
hsa-miR-92a-3p	NM_001207	BTF3	404	429	0.846154	-18.3	1	9.53709e-05	0.544	5.46303	5.5988	-9.67116	17	25	7	CDS	MIRT049443	0	0
hsa-miR-93-5p	NM_001207	BTF3	167	196	0.923077	-19.3	1	3.22625e-05	0.485	7.19283	5.46146	-10.5576	17	24	6	CDS		0	0
hsa-miR-93-3p	NM_001207	BTF3	157	218	0.846154	-19.9	1	0.030504	0.485	6.30705	4.68647	-14.1235	15	23	8	CDS		0	0
hsa-miR-96-3p	NM_001207	BTF3	178	198	0.846154	-19.3	1	5.12544e-05	0.5	6.63339	5.982	-3.79332	15	20	7	CDS		0	0
hsa-miR-96-3p	NM_001207	BTF3	759	772	0.846154	-16.2	0	0.000722273	0.618	2.30825	1.9497	-17.1102	11	13	7	3UTR		0	0
hsa-miR-100-3p	NM_001207	BTF3	830	849	1	-16.8	1	0.0811917	0.632	2.92715	1.88526	-7.09331	16	19	8	3UTR		0	0
hsa-miR-29b-1-5p	NM_001207	BTF3	414	463	0.923077	-20.3	1	0.00043917	0.529	6.0288	5.32805	-9.79669	17	24	8	CDS		0	0
hsa-miR-103a-2-5p	NM_001207	BTF3	182	203	0.846154	-18.4	1	0.000121305	0.456	5.62137	6.48435	-8.81344	17	21	8	CDS		0	0
hsa-miR-103a-1-5p	NM_001207	BTF3	809	834	1	-19.7	1	0.00331856	0.662	2.67311	2.26733	-11.3517	16	25	9	3UTR		0	0
hsa-miR-103a-1-5p	NM_001207	BTF3	182	203	0.846154	-18.4	1	0.000121305	0.456	5.62137	6.48435	-8.81344	17	21	8	CDS		0	0
hsa-miR-105-3p	NM_001207	BTF3	407	423	0.846154	-19.1	1	0.000780687	0.5	5.83576	5.49166	-16.4904	14	16	9	CDS		0	0
hsa-miR-198	NM_001207	BTF3	724	766	1	-20.8	1	0.000302756	0.603	0.984537	2.17373	-8.45148	14	20	10	3UTR		0	0
hsa-miR-199a-5p	NM_001207	BTF3	446	499	0.846154	-20.4	1	9.68337e-05	0.485	5.3628	5.58015	-5.33701	18	33	8	CDS		0	0
hsa-miR-199a-3p	NM_001207	BTF3	167	184	0.846154	-17.4	1	0.000295669	0.5	5.65668	6.20628	-10.0078	14	17	9	CDS		0	0
hsa-miR-208a-5p	NM_001207	BTF3	459	508	1	-19.7	1	0.00051885	0.515	4.81262	5.39672	-10.2026	15	17	15	CDS		0	0
hsa-miR-208a-5p	NM_001207	BTF3	829	848	0.846154	-18	1	0.0798747	0.632	2.20596	1.99727	-10.0938	14	19	8	3UTR		0	0
hsa-miR-129-5p	NM_001207	BTF3	745	773	0.846154	-19.1	1	0.000881232	0.618	1.60533	1.86684	-9.54656	16	23	7	3UTR		0	0
hsa-miR-30c-5p	NM_001207	BTF3	309	333	0.846154	-15.6	1	0.00383756	0.647	6.09959	5.63499	-8.7403	19	24	9	CDS		0	0
hsa-miR-30c-2-3p	NM_001207	BTF3	229	277	0.846154	-18.6	1	0.00616794	0.618	6.09819	6.23131	-4.957	15	41	8	CDS		0	0
hsa-miR-10b-3p	NM_001207	BTF3	831	849	0.846154	-15.5	1	0.0811917	0.632	2.66629	1.85457	-6.84241	15	18	6	3UTR		0	0
hsa-miR-34a-5p	NM_001207	BTF3	404	427	0.846154	-22.7	1	0.000450035	0.544	5.65558	5.5626	-10.977	18	23	9	CDS		0	0
hsa-miR-34a-5p	NM_001207	BTF3	747	771	1	-20.8	1	0.000686049	0.618	1.7729	2.05865	-9.2723	15	19	9	3UTR		0	0
hsa-miR-34a-5p	NM_001207	BTF3	478	502	0.923077	-20.9	1	9.75059e-05	0.5	4.75471	5.46845	-6.25121	19	24	8	CDS		0	0
hsa-miR-181a-5p	NM_001207	BTF3	374	390	0.846154	-17.3	0	0.00139136	0.529	4.83836	5.73055	-20.4803	13	16	9	CDS		0	0
hsa-miR-183-3p	NM_001207	BTF3	953	989	0.923077	-18.4	1	0.00850255	0.75	0.614976	0.588495	-7.27064	18	26	12	3UTR		0	0
hsa-miR-199b-5p	NM_001207	BTF3	467	499	0.846154	-22.5	1	9.68337e-05	0.485	4.92381	5.45687	-5.33701	19	32	13	CDS		0	0
hsa-miR-199b-3p	NM_001207	BTF3	167	184	0.846154	-17.4	1	0.000295669	0.5	5.65668	6.20628	-10.0078	14	17	9	CDS		0	0
hsa-miR-204-5p	NM_001207	BTF3	177	206	0.846154	-17.3	1	0.000215762	0.471	7.58835	6.46994	-8.53943	14	18	5	CDS		0	0
hsa-miR-205-5p	NM_001207	BTF3	163	207	0.961538	-18.7	1	0.000378809	0.485	5.22899	5.57977	-7.38222	16	19	14	CDS		0	0
hsa-miR-211-3p	NM_001207	BTF3	24	46	1	-21.6	1	2.98011e-05	0.368	3.77702	1.89641	-9.89831	18	22	11	5UTR		0	0
hsa-miR-211-3p	NM_001207	BTF3	79	110	0.846154	-21.1	1	0.0570546	0.368	1.70153	2.27207	-9.89831	16	31	7	5UTR		0	0
hsa-miR-212-3p	NM_001207	BTF3	407	422	0.923077	-17.4	1	0.000716138	0.5	5.10219	5.50613	-15.7649	13	15	9	CDS		0	0
hsa-miR-216a-5p	NM_001207	BTF3	381	421	0.846154	-23.3	1	0.000649247	0.485	5.71993	5.73924	-7.48304	17	20	10	CDS		0	0
hsa-miR-218-2-3p	NM_001207	BTF3	463	484	0.846154	-17.3	1	8.23953e-05	0.485	4.89281	5.42485	-7.10297	16	21	6	CDS		0	0
hsa-miR-221-3p	NM_001207	BTF3	241	257	0.923077	-18.1	0	0.0683275	0.618	5.79329	6.17988	-17.1102	14	16	10	CDS		0	0
hsa-miR-222-5p	NM_001207	BTF3	537	551	0.923077	-16.9	1	0.00148234	0.574	3.95487	5.77655	-6.00433	12	14	8	CDS		0	0
hsa-miR-224-5p	NM_001207	BTF3	522	552	0.846154	-17.4	1	0.0014464	0.574	5.57205	5.64236	-10.5949	20	30	8	CDS		0	0
hsa-miR-224-3p	NM_001207	BTF3	628	679	0.884615	-23.8	1	0.0612585	0.706	1.30482	4.35419	-3.93757	20	24	10	3UTR		0	0
hsa-let-7g-5p	NM_001207	BTF3	649	680	0.871795	-17.6	1	0.0577027	0.706	2.15773	2.85349	-4.90607	18	21	14	3UTR		0	0
hsa-let-7i-5p	NM_001207	BTF3	382	448	0.846154	-21	1	0.00365223	0.5	5.30266	5.82611	-8.31989	20	26	9	CDS		0	0
hsa-let-7i-3p	NM_001207	BTF3	175	193	0.923077	-20	1	0.00016136	0.471	6.05573	6.40219	-12.2866	15	18	8	CDS		0	0
hsa-miR-23b-3p	NM_001207	BTF3	344	390	0.923077	-19	1	0.00139136	0.529	6.29731	5.78846	-11.4475	14	18	11	CDS		0	0
hsa-miR-27b-5p	NM_001207	BTF3	165	182	0.846154	-16.5	1	0.000124416	0.5	5.60371	5.32705	-12.9421	14	17	7	CDS		0	0
hsa-miR-27b-3p	NM_001207	BTF3	521	553	0.923077	-18.2	1	0.0013186	0.559	6.618	5.57666	-10.3164	17	21	14	CDS		0	0
hsa-miR-30b-3p	NM_001207	BTF3	1	21	0.923077	-20.1	1	0.240887	0.38	0	0	-6.47918	15	20	6	5UTR		0	0
hsa-miR-30b-3p	NM_001207	BTF3	531	547	0.846154	-15.6	1	0.000453713	0.529	4.69275	5.59515	-11.2592	14	16	11	CDS		0	0
hsa-miR-122-5p	NM_001207	BTF3	905	926	0.846154	-14.9	1	0.00235286	0.75	-0.0957165	1.24539	-11.9227	15	21	7	3UTR		0	0
hsa-miR-124-5p	NM_001207	BTF3	75	93	0.923077	-15.9	1	0.0148985	0.368	1.18948	2.5239	-9.16502	15	18	11	5UTR		0	0
hsa-miR-124-3p	NM_001207	BTF3	12	52	1	-20.8	1	0.000105695	0.368	2.55789	1.83209	-10.0136	14	18	9	5UTR		0	0
hsa-miR-125b-5p	NM_001207	BTF3	272	308	0.846154	-18.7	1	0.000395255	0.662	5.36154	6.39172	-9.07604	16	30	9	CDS		0	0
hsa-miR-128-1-5p	NM_001207	BTF3	77	118	1	-21.3	1	0.00973817	0.426	1.64636	2.40494	-8.1503	10	12	10	5UTR		0	0
hsa-miR-132-3p	NM_001207	BTF3	407	422	0.807692	-20.8	1	0.000716138	0.5	5.25938	5.5959	-15.7649	14	15	14	CDS		0	0
hsa-miR-132-3p	NM_001207	BTF3	934	973	1	-20.1	1	0.000159615	0.706	0.808213	0.562324	-6.51454	17	24	8	3UTR		0	0
hsa-miR-135a-3p	NM_001207	BTF3	242	274	0.884615	-17.7	1	0.0128942	0.632	5.69291	6.58192	-9.77961	16	32	9	CDS		0	0
hsa-miR-137-5p	NM_001207	BTF3	68	85	0.923077	-26.3	1	0.000563189	0.338	1.51761	2.17165	-10.7153	15	17	12	5UTR		0	0
hsa-miR-141-5p	NM_001207	BTF3	510	559	0.846154	-19.7	1	0.0237253	0.544	5.70714	5.42645	-3.93757	19	26	7	CDS		0	0
hsa-miR-142-3p	NM_001207	BTF3	168	212	0.923077	-17.7	1	0.000354351	0.485	5.31139	6.01775	-5.33701	17	23	9	CDS		0	0
hsa-miR-143-5p	NM_001207	BTF3	153	192	0.846154	-21.4	1	0.000125256	0.471	5.82951	5.14248	-3.79332	20	39	7	CDS		0	0
hsa-miR-152-5p	NM_001207	BTF3	211	242	1	-19.4	1	2.0983e-05	0.559	8.69078	6.07035	-9.59293	13	17	9	CDS		0	0
hsa-miR-153-5p	NM_001207	BTF3	413	441	0.846154	-16.7	1	0.000554499	0.5	4.81262	5.3961	-7.90723	15	18	9	CDS		0	0
hsa-miR-191-3p	NM_001207	BTF3	64	115	0.923077	-17.9	1	0.012834	0.412	1.03057	2.06659	-8.2761	12	17	7	5UTR		0	0
hsa-miR-9-5p	NM_001207	BTF3	778	830	0.923077	-21.1	1	0.00283387	0.647	0.930969	2.23204	-10.1092	20	27	8	3UTR		0	0
hsa-miR-9-5p	NM_001207	BTF3	963	985	0.846154	-18.8	1	0.00118695	0.721	0.47203	0.71644	-12.3778	18	22	15	3UTR		0	0
hsa-miR-127-3p	NM_001207	BTF3	53	73	0.923077	-21	1	3.85233e-08	0.368	1.82317	2.218	-7.09101	17	20	12	5UTR		0	0
hsa-miR-127-3p	NM_001207	BTF3	407	433	0.923077	-20.7	1	0.00267247	0.529	5.55391	5.53075	-15.104	16	26	5	CDS		0	0
hsa-miR-134-3p	NM_001207	BTF3	63	75	0.923077	-21.5	1	1.7773e-07	0.353	1.99046	2.14384	-7.48304	11	12	11	5UTR		0	0
hsa-miR-136-3p	NM_001207	BTF3	523	562	0.846154	-19	1	0.0226758	0.559	4.13586	5.67791	-9.36568	14	21	7	CDS		0	0
hsa-miR-146a-5p	NM_001207	BTF3	753	788	0.923077	-17.5	1	0.0264111	0.574	2.11389	1.96505	-7.14013	19	35	10	3UTR		0	0
hsa-miR-149-3p	NM_001207	BTF3	107	129	1	-32.4	1	0.000804506	0.456	1.74327	3.40454	-7.74319	17	22	11	5UTR		0	0
hsa-miR-150-3p	NM_001207	BTF3	83	116	0.923077	-23.1	0	0.0116346	0.412	1.06785	2.89315	-19.4239	14	20	8	5UTR		0	0
hsa-miR-184	NM_001207	BTF3	242	276	0.923077	-17.5	1	0.00700776	0.618	5.73924	6.33662	-13.8986	10	12	10	CDS		0	0
hsa-miR-185-5p	NM_001207	BTF3	761	782	0.923077	-19.4	1	0.0314099	0.588	2.37304	1.93743	-9.06125	16	21	8	3UTR		0	0
hsa-miR-185-5p	NM_001207	BTF3	663	679	0.923077	-18.2	1	0.0612585	0.706	3.52558	2.38856	-14.9081	14	16	10	3UTR		0	0
hsa-miR-185-3p	NM_001207	BTF3	478	509	1	-22.5	1	0.000788785	0.515	5.08288	5.40026	-3.79332	21	31	6	CDS		0	0
hsa-miR-185-3p	NM_001207	BTF3	97	119	0.923077	-21	1	0.00865333	0.426	1.74327	3.40454	-13.2236	14	22	8	5UTR		0	0
hsa-miR-185-3p	NM_001207	BTF3	727	761	0.923077	-20.7	1	0.010231	0.618	1.31598	1.93743	-6.81899	17	34	7	3UTR		0	0
hsa-miR-186-3p	NM_001207	BTF3	822	838	0.923077	-15.2	1	0.00485552	0.662	2.92715	2.30109	-17.274	15	16	15	3UTR		0	0
hsa-miR-320a-3p	NM_001207	BTF3	754	775	0.846154	-17.9	1	0.00121416	0.632	2.53586	1.93589	-6.74759	16	21	8	3UTR		0	0
hsa-miR-128-2-5p	NM_001207	BTF3	1	20	1	-18.3	1	0.194613	0.388	1.61546	1.13988	-7.20497	12	19	8	5UTR		0	0
hsa-miR-128-2-5p	NM_001207	BTF3	110	119	0.923077	-17.7	1	0.00865333	0.426	1.70815	3.43853	-15.5225	8	9	8	5UTR		0	0
hsa-miR-194-3p	NM_001207	BTF3	728	764	0.923077	-19.1	1	0.000358006	0.618	1.7047	2.29495	-9.02511	13	18	10	3UTR		0	0
hsa-miR-106b-5p	NM_001207	BTF3	764	779	0.846154	-16	1	0.0511249	0.618	1.23005	1.9405	-8.51906	13	15	9	3UTR		0	0
hsa-miR-106b-3p	NM_001207	BTF3	424	472	0.846154	-23	1	5.02236e-05	0.515	4.97864	5.45753	-4.90607	19	48	8	CDS		0	0
hsa-miR-30c-1-3p	NM_001207	BTF3	287	308	0.846154	-22.1	1	0.000395255	0.662	5.87437	5.91563	-7.64976	18	21	12	CDS		0	0
hsa-miR-302a-3p	NM_001207	BTF3	165	184	0.923077	-18.4	1	0.000295669	0.5	6.04955	5.35327	-9.78163	17	19	11	CDS		0	0
hsa-miR-219a-2-3p	NM_001207	BTF3	213	250	0.884615	-17.9	1	0.0166098	0.588	5.73596	5.99412	-11.1389	14	26	9	CDS		1	1
hsa-miR-34b-5p	NM_001207	BTF3	730	771	1	-17	1	0.000686049	0.618	2.57422	2.07706	-12.7428	11	19	8	3UTR		0	0
hsa-miR-299-3p	NM_001207	BTF3	23	40	0.923077	-16.9	1	2.49226e-05	0.382	3.69405	1.68806	-4.76182	16	17	16	5UTR		0	0
hsa-miR-99b-3p	NM_001207	BTF3	754	775	0.846154	-18.1	1	0.00121416	0.632	2.83289	1.94357	-5.69245	16	21	7	3UTR		0	0
hsa-miR-296-5p	NM_001207	BTF3	175	235	0.923077	-16.6	1	3.47305e-05	0.544	6.78266	5.45119	-3.79332	20	60	5	CDS		0	0
hsa-miR-296-3p	NM_001207	BTF3	49	87	0.846154	-23.9	1	0.00110582	0.324	1.59455	2.0635	-4.67302	17	24	9	5UTR		0	0
hsa-miR-296-3p	NM_001207	BTF3	489	513	0.923077	-24	1	0.00167965	0.515	5.834	5.26206	-11.9935	16	24	5	CDS		0	0
hsa-miR-130b-5p	NM_001207	BTF3	184	206	0.846154	-18.5	1	0.000215762	0.471	7.15124	6.22221	-6.24613	16	22	8	CDS		0	0
hsa-miR-361-5p	NM_001207	BTF3	541	563	0.923077	-21.3	1	0.0203074	0.574	4.54955	5.86813	-8.85129	17	22	7	CDS		1	1
hsa-miR-361-5p	NM_001207	BTF3	569	599	1	-20.5	1	0.00824255	0.603	6.16821	4.61924	-4.17062	18	22	9	CDS		1	1
hsa-miR-361-3p	NM_001207	BTF3	815	838	0.846154	-16.6	1	0.00485552	0.662	2.32433	2.3103	-14.8321	10	15	7	3UTR		0	0
hsa-miR-365b-5p	NM_001207	BTF3	6	43	0.846154	-25.3	1	0.000176603	0.382	0	0	-8.70704	17	22	8	5UTR		0	0
hsa-miR-302c-3p	NM_001207	BTF3	413	431	0.846154	-16.8	1	0.00125795	0.544	5.40462	5.50469	-12.3711	16	18	14	CDS		0	0
hsa-miR-302d-5p	NM_001207	BTF3	182	205	0.846154	-18.7	1	0.000144206	0.456	6.38945	6.42766	-10.0627	17	23	7	CDS		0	0
hsa-miR-370-5p	NM_001207	BTF3	477	501	0.846154	-19	1	7.07995e-05	0.5	4.77401	5.51279	-7.27064	18	24	11	CDS		0	0
hsa-miR-370-3p	NM_001207	BTF3	53	115	0.846154	-25.7	1	0.012834	0.412	1.28483	2.05423	-6.25121	20	55	7	5UTR		0	0
hsa-miR-371a-5p	NM_001207	BTF3	35	55	0.846154	-18.5	1	0.000170294	0.368	3.11409	1.59045	-7.25182	15	20	9	5UTR		0	0
hsa-miR-371a-3p	NM_001207	BTF3	187	235	0.846154	-18.8	1	3.47305e-05	0.544	6.53364	6.10827	-10.8138	16	23	6	CDS		0	0
hsa-miR-373-3p	NM_001207	BTF3	341	382	0.807692	-22.6	1	0.000995339	0.529	6.10326	5.84058	-6.73762	21	26	10	CDS		0	0
hsa-miR-380-5p	NM_001207	BTF3	956	979	0.923077	-18.9	1	0.00192125	0.706	0.804494	0.569028	-7.48298	16	23	6	3UTR		0	0
hsa-miR-381-3p	NM_001207	BTF3	660	682	1	-15.5	1	0.0889407	0.721	3.58696	2.46681	-13.717	18	22	10	3UTR		0	0
hsa-miR-383-3p	NM_001207	BTF3	173	190	0.846154	-16.8	1	7.53391e-05	0.471	5.89981	6.1908	-8.10683	13	17	9	CDS		0	0
hsa-miR-330-5p	NM_001207	BTF3	399	421	0.846154	-17.8	1	0.000649247	0.485	4.94293	5.43953	-10.9261	12	19	8	CDS		0	0
hsa-miR-328-5p	NM_001207	BTF3	73	108	0.846154	-35.4	1	0.238536	0.353	1.55225	2.17937	-8.42926	20	27	8	5UTR		0	0
hsa-miR-342-5p	NM_001207	BTF3	31	86	0.846154	-22.6	1	0.00084159	0.324	2.43161	1.60375	-4.67302	19	31	8	5UTR		0	0
hsa-miR-326	NM_001207	BTF3	192	218	0.846154	-15.9	1	0.030504	0.485	6.48341	6.15099	-6.82535	18	26	5	CDS		0	0
hsa-miR-135b-3p	NM_001207	BTF3	480	511	0.846154	-17.1	1	0.00016921	0.515	4.71127	5.3767	-13.2745	12	17	8	CDS		0	0
hsa-miR-324-5p	NM_001207	BTF3	534	559	0.846154	-22.3	1	0.0237253	0.544	4.79757	5.64845	-4.957	19	25	5	CDS		0	0
hsa-miR-324-5p	NM_001207	BTF3	89	111	0.846154	-18.3	0	0.042469	0.382	0.724517	2.56716	-17.8154	15	22	12	5UTR		0	0
hsa-miR-324-3p	NM_001207	BTF3	444	472	0.846154	-20.8	1	5.02236e-05	0.515	4.15627	5.49166	-10.836	16	28	6	CDS		0	0
hsa-miR-339-3p	NM_001207	BTF3	598	617	0.923077	-17	1	0.00297138	0.618	5.4283	3.67306	-20.1269	11	19	6	CDS		0	0
hsa-miR-325	NM_001207	BTF3	656	675	1	-18.4	1	0.00498023	0.691	1.5308	2.68777	-8.83816	16	19	9	3UTR		0	0
hsa-miR-345-5p	NM_001207	BTF3	648	673	0.846154	-17.6	1	0.000288208	0.691	2.26734	2.59264	-10.471	15	25	9	3UTR		0	0
hsa-miR-345-3p	NM_001207	BTF3	750	771	1	-23.5	1	0.000686049	0.618	1.31598	2.09241	-12.3845	15	21	8	3UTR		0	0
hsa-miR-345-3p	NM_001207	BTF3	74	115	0.923077	-23	1	0.012834	0.412	1.3742	2.38795	-7.7949	18	41	10	5UTR		0	0
hsa-miR-345-3p	NM_001207	BTF3	263	293	0.923077	-21.5	1	0.000878935	0.647	4.8744	6.48136	-6.07158	20	30	6	CDS		0	0
hsa-miR-345-3p	NM_001207	BTF3	352	377	0.846154	-20.1	1	0.00325035	0.544	6.03708	5.80873	-9.16853	18	25	8	CDS		0	0
hsa-miR-422a	NM_001207	BTF3	352	375	0.846154	-18.8	1	0.00421605	0.559	6.05362	5.88257	-4.76182	17	23	7	CDS		0	0
hsa-miR-422a	NM_001207	BTF3	82	105	0.846154	-16.9	1	0.331181	0.338	1.03351	2.69076	-9.06122	15	23	10	5UTR		0	0
hsa-miR-423-5p	NM_001207	BTF3	99	121	0.923077	-21.8	1	0.00620316	0.441	1.44551	3.51733	-13.6972	15	22	8	5UTR		0	0
hsa-miR-423-5p	NM_001207	BTF3	473	513	0.923077	-21.4	1	0.00167965	0.515	5.62341	5.30643	-11.0687	16	25	8	CDS		0	0
hsa-miR-20b-3p	NM_001207	BTF3	661	686	1	-18.1	1	0.142309	0.691	3.12663	2.13537	-6.51454	19	25	8	3UTR		0	0
hsa-miR-449a	NM_001207	BTF3	423	446	0.846154	-18.6	1	0.00606864	0.485	4.92845	5.38596	-8.06785	18	23	10	CDS		0	0
hsa-miR-449a	NM_001207	BTF3	456	512	0.846154	-18	1	0.000282566	0.515	5.57377	5.55928	-5.33701	20	56	7	CDS		0	0
hsa-miR-450a-5p	NM_001207	BTF3	195	220	0.846154	-19.1	1	0.0251838	0.5	7.54923	6.2701	-4.99396	16	19	10	CDS		0	0
hsa-miR-431-3p	NM_001207	BTF3	500	523	0.923077	-22.4	1	0.00881313	0.5	4.71996	5.26301	-10.9622	17	23	10	CDS		0	0
hsa-miR-431-3p	NM_001207	BTF3	236	258	0.846154	-18.5	1	0.071845	0.618	5.77354	6.28173	-8.61389	17	22	9	CDS		0	0
hsa-miR-433-5p	NM_001207	BTF3	586	606	0.961538	-17.3	1	0.000291463	0.603	5.81889	4.01611	-8.4155	16	20	8	CDS		0	0
hsa-miR-433-3p	NM_001207	BTF3	659	688	0.846154	-19.8	1	0.145447	0.706	3.48555	2.0341	-4.02637	19	29	11	3UTR		0	0
hsa-miR-329-5p	NM_001207	BTF3	430	455	0.846154	-18	1	0.000183614	0.515	5.90011	5.42795	-9.69585	18	25	7	CDS		0	0
hsa-miR-410-3p	NM_001207	BTF3	404	418	1	-18.9	0	0.000470626	0.5	5.46303	5.5988	-20.4803	12	14	9	CDS		0	0
hsa-miR-410-3p	NM_001207	BTF3	493	525	0.846154	-14.8	0	0.00290546	0.485	5.29621	5.27671	-17.1102	13	32	7	CDS		0	0
hsa-miR-484	NM_001207	BTF3	462	501	0.846154	-17.6	1	7.07995e-05	0.5	4.78946	5.35285	-9.34736	11	14	8	CDS		0	0
hsa-miR-485-5p	NM_001207	BTF3	3	19	1	-22	1	0.12251	0.375	0	0	-7.86061	13	16	8	5UTR		0	0
hsa-miR-485-5p	NM_001207	BTF3	106	120	1	-17.8	1	0.00747723	0.426	1.77216	3.27785	-7.97342	13	14	13	5UTR		0	0
hsa-miR-485-3p	NM_001207	BTF3	663	689	0.807692	-15.5	1	0.149059	0.706	3.633	2.47755	-7.7949	14	26	8	3UTR		0	0
hsa-miR-486-5p	NM_001207	BTF3	451	472	0.846154	-20.1	1	5.02236e-05	0.515	4.95518	5.5293	-5.19005	13	15	13	CDS		0	0
hsa-miR-486-5p	NM_001207	BTF3	758	783	0.846154	-19.2	1	0.0270424	0.588	3.88508	1.80086	-11.7717	15	25	7	3UTR		0	0
hsa-miR-486-3p	NM_001207	BTF3	659	674	0.846154	-16.4	1	0.000825293	0.691	2.85043	2.52359	-6.74759	12	15	8	3UTR		0	0
hsa-miR-489-5p	NM_001207	BTF3	1	17	0.923077	-17.5	1	0.0906686	0.37	0	0	-11.9948	12	16	7	5UTR		0	0
hsa-miR-511-5p	NM_001207	BTF3	150	192	0.846154	-22	1	0.000125256	0.471	7.51066	4.47482	-9.59801	17	21	10	CDS		0	0
hsa-miR-146b-5p	NM_001207	BTF3	829	848	0.923077	-19.2	1	0.0798747	0.632	2.48216	2.06018	-9.04649	16	19	11	3UTR		0	0
hsa-miR-493-5p	NM_001207	BTF3	942	960	1	-18.3	1	0.00152305	0.691	1.09677	0.648265	-11.2592	16	18	9	3UTR		0	0
hsa-miR-193b-5p	NM_001207	BTF3	36	85	0.923077	-23.4	1	0.000563189	0.338	1.08158	1.91262	-6.85115	17	25	9	5UTR		0	0
hsa-miR-193b-5p	NM_001207	BTF3	731	760	0.846154	-20.6	1	0.0187539	0.618	2.12558	2.28575	-8.917	16	29	11	3UTR		0	0
hsa-miR-497-5p	NM_001207	BTF3	35	56	0.846154	-18.8	1	0.000190773	0.368	3.11409	1.5634	-9.07604	13	16	8	5UTR		1	1
hsa-miR-181d-5p	NM_001207	BTF3	104	140	0.846154	-17.5	1	0.000587285	0.471	1.2248	3.5884	-12.3713	17	29	13	5UTR		0	0
hsa-miR-181d-3p	NM_001207	BTF3	94	114	1	-18.9	1	0.0140478	0.397	1.24775	2.96113	-8.60958	11	15	8	5UTR		0	0
hsa-miR-181d-3p	NM_001207	BTF3	36	51	0.923077	-18.8	1	8.21469e-05	0.368	3.40543	1.57885	-5.61866	12	15	7	5UTR		0	0
hsa-miR-498-5p	NM_001207	BTF3	746	764	0.923077	-20	0	0.000358006	0.618	1.69106	1.81467	-17.1102	9	11	9	3UTR		0	0
hsa-miR-515-3p	NM_001207	BTF3	596	618	0.923077	-19.2	1	0.00505724	0.632	5.64926	4.15581	-7.75705	17	22	6	CDS		0	0
hsa-miR-520f-5p	NM_001207	BTF3	12	26	0.846154	-15.6	1	0.00271168	0.364	1.8781	1.83439	-10.5968	13	14	13	5UTR		0	0
hsa-miR-519c-5p	NM_001207	BTF3	432	447	0.846154	-15.7	0	0.00747505	0.5	6.80098	5.41782	-20.1681	13	15	10	CDS		0	0
hsa-miR-519b-5p	NM_001207	BTF3	432	447	0.846154	-15.7	0	0.00747505	0.5	6.80098	5.41782	-20.1681	13	15	10	CDS		0	0
hsa-miR-523-5p	NM_001207	BTF3	432	447	0.846154	-15.7	0	0.00747505	0.5	6.80098	5.41782	-20.1681	13	15	10	CDS		0	0
hsa-miR-518f-5p	NM_001207	BTF3	13	26	1	-16.7	1	0.00271168	0.364	1.78197	1.85852	-9.2723	11	13	9	5UTR		0	0
hsa-miR-518b	NM_001207	BTF3	632	674	0.923077	-23.5	1	0.000825293	0.691	2.08395	4.02888	-6.51454	19	42	10	3UTR		0	0
hsa-miR-526a-5p	NM_001207	BTF3	432	447	0.846154	-16.1	0	0.00747505	0.5	6.80098	5.41782	-20.1681	13	15	10	CDS		0	0
hsa-miR-526a-5p	NM_001207	BTF3	13	26	1	-16.7	1	0.00271168	0.364	1.78197	1.85852	-9.2723	11	13	9	5UTR		0	0
hsa-miR-526a-3p	NM_001207	BTF3	633	674	0.846154	-18	1	0.000825293	0.691	2.10161	4.01047	-6.51454	18	41	9	3UTR		0	0
hsa-miR-520c-5p	NM_001207	BTF3	432	447	0.846154	-16.1	0	0.00747505	0.5	6.80098	5.41782	-20.1681	13	15	10	CDS		0	0
hsa-miR-520c-5p	NM_001207	BTF3	13	26	1	-16.7	1	0.00271168	0.364	1.78197	1.85852	-9.2723	11	13	9	5UTR		0	0
hsa-miR-518c-5p	NM_001207	BTF3	13	26	0.846154	-16.3	1	0.00271168	0.364	1.78197	1.85852	-8.03672	11	13	9	5UTR		0	0
hsa-miR-517a-3p	NM_001207	BTF3	514	564	0.897436	-19.9	1	0.0186363	0.588	5.15514	5.52697	-5.83853	19	23	10	CDS		0	0
hsa-miR-519d-5p	NM_001207	BTF3	939	985	0.846154	-22.4	1	0.00118695	0.721	0.744394	0.63358	-11.1286	20	46	9	3UTR		0	0
hsa-miR-520d-3p	NM_001207	BTF3	163	184	0.846154	-21.8	1	0.000295669	0.5	5.88269	5.15397	-12.6861	17	21	10	CDS		0	0
hsa-miR-517b-3p	NM_001207	BTF3	514	564	0.897436	-19.9	1	0.0186363	0.588	5.15514	5.52697	-5.83853	19	23	10	CDS		0	0
hsa-miR-518e-5p	NM_001207	BTF3	432	447	0.846154	-15.7	0	0.00747505	0.5	6.80098	5.41782	-20.1681	13	15	10	CDS		0	0
hsa-miR-518e-3p	NM_001207	BTF3	634	674	1	-19.3	1	0.000825293	0.691	1.79166	4.05036	-4.957	17	28	8	3UTR		0	0
hsa-miR-518a-5p	NM_001207	BTF3	12	27	0.923077	-18	1	0.00153535	0.357	2.01406	1.83225	-8.53685	12	15	7	5UTR		0	1
hsa-miR-518d-5p	NM_001207	BTF3	432	447	0.846154	-16.1	0	0.00747505	0.5	6.80098	5.41782	-20.1681	13	15	10	CDS		0	0
hsa-miR-518d-5p	NM_001207	BTF3	13	26	1	-16.7	1	0.00271168	0.364	1.78197	1.85852	-9.2723	11	13	9	5UTR		0	0
hsa-miR-517c-3p	NM_001207	BTF3	544	564	0.846154	-18	1	0.0186363	0.588	5.7694	5.76299	-6.07158	18	20	14	CDS		0	0
hsa-miR-522-5p	NM_001207	BTF3	432	447	0.846154	-15.7	0	0.00747505	0.5	6.80098	5.41782	-20.1681	13	15	10	CDS		0	0
hsa-miR-519a-5p	NM_001207	BTF3	432	447	0.846154	-15.7	0	0.00747505	0.5	6.80098	5.41782	-20.1681	13	15	10	CDS		0	0
hsa-miR-527	NM_001207	BTF3	12	27	0.923077	-18	1	0.00153535	0.357	2.01406	1.83225	-8.53685	12	15	7	5UTR		0	1
hsa-miR-500a-3p	NM_001207	BTF3	867	879	0.923077	-17	0	0.0487723	0.765	2.22549	1.43259	-15.5666	11	12	11	3UTR		0	0
hsa-miR-502-3p	NM_001207	BTF3	846	879	1	-17.2	0	0.0487723	0.765	1.95766	1.65356	-17.1102	11	13	11	3UTR		0	0
hsa-miR-503-5p	NM_001207	BTF3	649	675	0.897436	-18.2	1	0.00498023	0.691	1.50011	3.00847	-14.7217	17	26	7	3UTR		1	1
hsa-miR-503-3p	NM_001207	BTF3	494	513	0.846154	-21.2	1	0.00167965	0.515	5.32226	5.27302	-9.47598	15	19	5	CDS		0	0
hsa-miR-504-3p	NM_001207	BTF3	76	117	1	-24.7	1	0.0104706	0.412	1.55225	2.45438	-8.02599	17	25	6	5UTR		0	0
hsa-miR-504-3p	NM_001207	BTF3	500	542	0.846154	-23.8	1	0.000913795	0.529	5.1601	5.19618	-9.58353	18	42	12	CDS		0	0
hsa-miR-505-5p	NM_001207	BTF3	3	21	1	-20.9	1	0.240887	0.38	0	0	-7.21971	13	16	9	5UTR		0	0
hsa-miR-505-3p	NM_001207	BTF3	446	474	0.846154	-19.8	1	3.18857e-05	0.529	4.19005	5.4931	-12.6381	15	21	8	CDS		0	0
hsa-miR-513a-5p	NM_001207	BTF3	904	919	0.923077	-18	1	0.00902183	0.735	0.062113	1.27301	-8.81344	12	15	7	3UTR		0	0
hsa-miR-508-5p	NM_001207	BTF3	957	985	0.846154	-20.9	1	0.00118695	0.721	0.211173	0.69893	-11.1505	17	22	8	3UTR		0	0
hsa-miR-509-3p	NM_001207	BTF3	933	955	0.846154	-18.2	1	0.00181499	0.676	0.529223	0.551997	-9.06125	19	22	11	3UTR		0	0
hsa-miR-510-5p	NM_001207	BTF3	227	294	0.871795	-17.5	1	0.000933924	0.662	5.87919	6.24882	-3.93757	22	67	6	CDS		0	0
hsa-miR-514a-5p	NM_001207	BTF3	2	15	0.923077	-16.1	1	0.0905473	0.386	0	0	-10.7891	12	13	12	5UTR		0	0
hsa-miR-514a-3p	NM_001207	BTF3	207	231	0.923077	-19.9	1	0.000253925	0.529	7.45453	5.74863	-13.6656	15	24	11	CDS		0	0
hsa-miR-455-3p	NM_001207	BTF3	745	771	0.846154	-19.1	1	0.000686049	0.618	1.13184	2.02489	-6.8193	12	18	5	3UTR	MIRT037856	0	0
hsa-miR-376a-2-5p	NM_001207	BTF3	519	539	0.923077	-17.1	1	0.00021866	0.529	5.15417	5.31073	-10.1597	17	20	7	CDS		0	0
hsa-miR-551a	NM_001207	BTF3	157	216	1	-17.2	1	0.0421524	0.485	6.44948	6.02536	-6.76235	19	59	6	CDS		0	0
hsa-miR-92b-5p	NM_001207	BTF3	5	43	0.807692	-22.5	0	0.000176603	0.382	0	0	-15.5666	15	20	7	5UTR		0	0
hsa-miR-558	NM_001207	BTF3	759	776	1	-18.8	1	0.00146972	0.632	2.95272	1.90521	-7.14013	14	17	7	3UTR		0	1
hsa-miR-551b-5p	NM_001207	BTF3	67	89	0.846154	-20	1	0.00157706	0.324	0.889313	2.1253	-12.3713	16	22	10	5UTR		0	0
hsa-miR-574-5p	NM_001207	BTF3	763	807	0.923077	-18.8	1	0.203807	0.603	2.80579	1.88833	-7.65065	16	21	11	3UTR		0	0
hsa-miR-579-5p	NM_001207	BTF3	178	192	0.923077	-17.6	1	0.000125256	0.471	6.1268	6.2476	-7.82646	11	14	8	CDS		0	0
hsa-miR-579-5p	NM_001207	BTF3	657	673	0.884615	-17	1	0.000288208	0.691	4.30596	2.37014	-12.3711	15	16	15	3UTR		0	0
hsa-miR-584-5p	NM_001207	BTF3	369	415	0.846154	-17.4	1	0.0011526	0.515	5.58359	5.6321	-5.08246	20	46	6	CDS		0	0
hsa-miR-584-3p	NM_001207	BTF3	820	839	0.846154	-19.8	1	0.0111637	0.662	1.77631	2.00188	-12.661	12	19	8	3UTR		0	0
hsa-miR-584-3p	NM_001207	BTF3	167	211	0.846154	-21.6	1	0.000140872	0.5	6.04955	5.63848	-9.77384	16	23	7	CDS		0	0
hsa-miR-585-3p	NM_001207	BTF3	35	59	0.846154	-18.2	1	0.000248854	0.397	4.33634	1.77459	-11.3517	14	17	9	5UTR		0	0
hsa-miR-589-3p	NM_001207	BTF3	661	678	0.923077	-19.6	0	0.0143194	0.721	3.05911	2.4975	-18.3994	15	17	10	3UTR		0	0
hsa-miR-589-3p	NM_001207	BTF3	832	849	0.846154	-18.2	0	0.0811917	0.632	2.44124	1.90367	-21.0593	14	17	9	3UTR		0	0
hsa-miR-550a-5p	NM_001207	BTF3	157	184	0.948718	-18.6	1	0.000295669	0.5	4.36773	5.812	-11.311	12	21	7	CDS		0	0
hsa-miR-593-5p	NM_001207	BTF3	413	470	0.846154	-24.6	1	8.14899e-05	0.529	5.49214	5.36569	-5.19005	22	57	6	CDS		0	0
hsa-miR-593-3p	NM_001207	BTF3	236	259	0.923077	-21.8	1	0.0838976	0.603	5.90332	6.27096	-7.28438	18	23	7	CDS		0	0
hsa-miR-593-3p	NM_001207	BTF3	76	92	0.923077	-17.7	1	0.00703358	0.353	1.49186	2.17165	-11.6513	13	16	8	5UTR		0	0
hsa-miR-598-5p	NM_001207	BTF3	748	771	1	-19.7	1	0.000686049	0.618	1.66378	1.91748	-13.7988	16	23	9	3UTR		0	0
hsa-miR-598-5p	NM_001207	BTF3	185	212	0.846154	-19.5	1	0.000354351	0.485	5.62137	6.2917	-8.67135	19	27	7	CDS		0	0
hsa-miR-598-3p	NM_001207	BTF3	551	572	0.846154	-23.6	1	0.0450944	0.544	6.12475	5.59801	-6.82535	18	21	14	CDS		0	0
hsa-miR-601	NM_001207	BTF3	504	530	0.846154	-18.6	1	0.000844728	0.485	5.65193	5.38836	-5.10125	20	26	6	CDS		0	0
hsa-miR-602	NM_001207	BTF3	496	513	0.884615	-24.7	1	0.00167965	0.515	5.32226	5.21184	-19.8372	14	17	5	CDS		0	0
hsa-miR-604	NM_001207	BTF3	758	775	0.923077	-19.5	1	0.00121416	0.632	3.20335	1.90367	-7.86061	14	17	8	3UTR		0	0
hsa-miR-612	NM_001207	BTF3	487	514	1	-34.5	1	0.00818754	0.515	5.13838	5.2717	-4.957	22	27	13	CDS		0	0
hsa-miR-615-5p	NM_001207	BTF3	78	108	0.923077	-24.4	1	0.238536	0.353	1.65837	2.4482	-10.4511	15	25	9	5UTR		0	0
hsa-miR-616-3p	NM_001207	BTF3	748	766	1	-18.6	1	0.000302756	0.603	1.00909	1.93589	-12.5995	14	18	9	3UTR		0	0
hsa-miR-616-3p	NM_001207	BTF3	207	258	0.846154	-17.1	1	0.071845	0.618	6.78016	5.77614	-6.09222	19	51	7	CDS		0	0
hsa-miR-617	NM_001207	BTF3	439	479	0.923077	-18.3	1	0.000754808	0.5	4.97809	5.39031	-6.08354	18	23	7	CDS		0	0
hsa-miR-622	NM_001207	BTF3	209	255	0.923077	-21	1	0.0224975	0.603	7.07424	5.70694	-9.86134	17	46	8	CDS		0	0
hsa-miR-623	NM_001207	BTF3	104	135	1	-23.4	1	0.000513521	0.485	1.72154	3.35665	-9.54656	18	31	9	5UTR		0	0
hsa-miR-623	NM_001207	BTF3	748	773	0.923077	-21.4	1	0.000881232	0.618	2.09451	1.9052	-13.6656	16	25	12	3UTR		0	0
hsa-miR-628-3p	NM_001207	BTF3	11	38	0.923077	-19.2	1	1.12933e-05	0.403	1.18948	1.20561	-12.3713	13	15	13	5UTR		0	0
hsa-miR-630	NM_001207	BTF3	456	473	0.846154	-19	1	3.85189e-05	0.515	5.48652	5.42668	-13.6656	14	17	11	CDS		0	0
hsa-miR-33b-5p	NM_001207	BTF3	174	192	0.846154	-16	1	0.000125256	0.471	5.92595	6.10273	-7.3076	14	18	7	CDS		0	0
hsa-miR-33b-3p	NM_001207	BTF3	167	184	0.923077	-19.5	1	0.000295669	0.5	6.12165	6.32671	-7.48895	13	17	11	CDS		0	0
hsa-miR-33b-3p	NM_001207	BTF3	598	623	0.846154	-19.5	1	0.0215339	0.618	5.09072	3.9508	-12.2551	16	25	6	CDS		0	0
hsa-miR-632	NM_001207	BTF3	155	184	0.846154	-19.5	1	0.000295669	0.5	4.89081	5.57054	-13.6972	13	21	8	CDS		0	0
hsa-miR-637	NM_001207	BTF3	747	763	1	-23.2	1	0.000367004	0.618	0.94771	2.03256	-9.9868	14	16	13	3UTR		0	0
hsa-miR-638	NM_001207	BTF3	12	43	1	-30.8	1	0.000176603	0.382	2.1047	0.871894	-7.84025	20	31	10	5UTR		0	0
hsa-miR-639	NM_001207	BTF3	753	774	1	-20.7	1	0.00105105	0.618	3.01001	1.94357	-7.80367	16	21	8	3UTR		0	0
hsa-miR-645	NM_001207	BTF3	423	467	0.923077	-20.6	1	0.00146568	0.544	6.83959	5.54088	-8.42926	15	23	10	CDS		0	0
hsa-miR-646	NM_001207	BTF3	13	30	0.846154	-18.5	1	1.38496e-05	0.39	2.39015	1.88994	-14.5171	12	17	7	5UTR		0	1
hsa-miR-646	NM_001207	BTF3	658	674	1	-17.9	1	0.000825293	0.691	4.25335	2.2658	-9.48565	12	16	7	3UTR		0	1
hsa-miR-648	NM_001207	BTF3	748	769	0.846154	-18.6	1	0.00067188	0.603	1.31598	2.09241	-7.16235	14	21	5	3UTR		0	0
hsa-miR-650	NM_001207	BTF3	83	119	0.923077	-20.4	1	0.00865333	0.426	1.16741	2.24735	-12.3977	14	20	6	5UTR		0	0
hsa-miR-650	NM_001207	BTF3	657	697	0.846154	-19.9	1	0.101818	0.735	3.09909	2.50057	-3.93757	21	40	9	3UTR		0	0
hsa-miR-652-3p	NM_001207	BTF3	89	112	0.846154	-21.6	1	0.0274075	0.368	0.889315	2.74793	-10.603	16	23	9	5UTR	MIRT039540	0	0
hsa-miR-661	NM_001207	BTF3	106	160	0.923077	-22.9	1	0.151348	0.529	3.68205	3.73362	-7.27064	19	54	9	5UTR		0	0
hsa-miR-661	NM_001207	BTF3	383	428	1	-22.4	1	0.000162422	0.559	5.76819	5.74213	-8.93976	16	24	7	CDS		0	0
hsa-miR-663a	NM_001207	BTF3	100	127	0.923077	-27	1	0.000405068	0.441	1.68388	3.31957	-4.84971	17	27	8	5UTR		0	0
hsa-miR-654-5p	NM_001207	BTF3	51	76	0.923077	-23.9	1	6.95829e-08	0.353	1.65408	2.12839	-4.76182	17	25	10	5UTR		0	0
hsa-miR-654-3p	NM_001207	BTF3	221	255	0.846154	-18.4	1	0.0224975	0.603	9.31123	5.90463	-12.0073	16	32	8	CDS		0	0
hsa-miR-655-5p	NM_001207	BTF3	942	982	0.846154	-19.2	1	0.00129304	0.721	0.810137	0.656763	-3.93757	19	31	10	3UTR		0	0
hsa-miR-656-5p	NM_001207	BTF3	397	417	0.846154	-19.4	1	0.000428207	0.485	5.8907	5.3628	-7.91236	15	20	8	CDS		0	0
hsa-miR-658	NM_001207	BTF3	105	130	0.846154	-25.5	1	0.00115105	0.441	1.80085	3.08937	-11.9066	18	25	5	5UTR		0	0
hsa-miR-659-5p	NM_001207	BTF3	61	73	0.846154	-16.5	1	3.85233e-08	0.368	2.22418	2.20873	-9.67553	10	12	5	5UTR		0	0
hsa-miR-660-3p	NM_001207	BTF3	168	200	1	-17.4	1	6.25546e-05	0.485	4.79812	5.71312	-8.60208	12	16	8	CDS		0	0
hsa-miR-542-3p	NM_001207	BTF3	898	924	0.846154	-15.3	1	0.00301795	0.75	0.433078	1.35741	-7.05204	12	15	8	3UTR		0	0
hsa-miR-758-5p	NM_001207	BTF3	344	393	0.846154	-20.1	1	0.00288852	0.529	6.12146	5.92456	-9.18966	15	20	11	CDS		0	0
hsa-miR-758-3p	NM_001207	BTF3	192	219	0.846154	-18.5	1	0.0278247	0.5	6.51679	6.10057	-10.1092	18	27	8	CDS		0	0
hsa-miR-671-5p	NM_001207	BTF3	97	119	1	-24.2	1	0.00865333	0.426	1.46096	2.88234	-12.3778	18	22	11	5UTR		0	0
hsa-miR-671-3p	NM_001207	BTF3	827	842	0.923077	-17.6	1	0.0109303	0.662	2.3103	1.92362	-8.10683	12	15	10	3UTR		0	0
hsa-miR-668-3p	NM_001207	BTF3	385	435	1	-21.2	1	0.00424265	0.529	5.78336	5.55536	-8.57351	15	29	6	CDS		0	0
hsa-miR-550a-3-5p	NM_001207	BTF3	164	184	0.871795	-17.5	1	0.000295669	0.5	5.23292	6.24483	-11.311	12	20	7	CDS		0	0
hsa-miR-550a-3-5p	NM_001207	BTF3	754	769	0.923077	-16	1	0.00067188	0.603	1.34228	2.07706	-9.57879	13	15	9	3UTR		0	0
hsa-miR-767-5p	NM_001207	BTF3	368	390	0.923077	-21	1	0.00139136	0.529	6.56289	5.75227	-12.108	17	22	9	CDS		0	0
hsa-miR-320b	NM_001207	BTF3	754	775	0.846154	-17.9	1	0.00121416	0.632	2.53586	1.93589	-6.74759	16	21	8	3UTR		0	0
hsa-miR-320c	NM_001207	BTF3	442	465	0.846154	-21.4	1	0.00114657	0.544	4.4295	5.37872	-9.02428	16	23	7	CDS		0	0
hsa-miR-1296-3p	NM_001207	BTF3	489	513	0.846154	-20	1	0.00167965	0.515	5.63394	5.15021	-5.95809	14	18	11	CDS		0	0
hsa-miR-1323	NM_001207	BTF3	754	764	1	-17.2	0	0.000358006	0.618	1.52739	2.08167	-15.7996	9	10	9	3UTR		0	0
hsa-miR-1271-3p	NM_001207	BTF3	167	184	1	-21.4	1	0.000295669	0.5	5.57061	6.20311	-12.1759	13	17	8	CDS		0	0
hsa-miR-1301-3p	NM_001207	BTF3	626	673	0.923077	-25.2	1	0.000288208	0.691	1.06365	4.22529	-12.2416	17	20	11	3UTR		0	0
hsa-miR-449c-5p	NM_001207	BTF3	664	694	1	-20.1	1	0.0801682	0.721	3.52967	1.79626	-6.67474	20	30	8	3UTR		0	0
hsa-miR-769-3p	NM_001207	BTF3	74	106	1	-27	1	0.333031	0.338	1.54439	2.1392	-7.78178	18	32	10	5UTR		0	0
hsa-miR-766-5p	NM_001207	BTF3	76	129	0.846154	-23.6	1	0.000804506	0.456	1.39559	4.22338	-3.79332	21	53	7	5UTR		0	0
hsa-miR-1185-1-3p	NM_001207	BTF3	38	52	0.846154	-15.6	1	0.000105695	0.368	4.57667	1.88013	-9.62023	11	14	6	5UTR		0	0
hsa-miR-762	NM_001207	BTF3	60	118	1	-28.8	1	0.00973817	0.426	1.58146	2.11757	-10.8446	18	24	10	5UTR		0	0
hsa-miR-762	NM_001207	BTF3	83	106	0.923077	-28.5	1	0.333031	0.338	1.24775	2.96113	-10.8446	18	23	10	5UTR		0	0
hsa-miR-1298-3p	NM_001207	BTF3	864	879	0.923077	-14.7	1	0.0487723	0.765	2.60492	1.45254	-11.1505	12	15	8	3UTR		0	0
hsa-miR-761	NM_001207	BTF3	1	30	0.846154	-21.3	1	1.38496e-05	0.39	1.92754	1.25545	-9.07622	18	29	6	5UTR		0	0
hsa-miR-764	NM_001207	BTF3	156	212	0.923077	-21.5	1	0.000354351	0.485	5.15908	4.77882	-4.99396	18	36	7	CDS		0	0
hsa-miR-765	NM_001207	BTF3	3	20	0.846154	-19.6	1	0.194613	0.388	0	0	-10.685	14	17	9	5UTR		0	0
hsa-miR-770-5p	NM_001207	BTF3	495	552	0.846154	-21.9	1	0.0014464	0.574	5.55901	5.52169	-4.17062	19	45	7	CDS		0	0
hsa-miR-675-5p	NM_001207	BTF3	106	130	0.846154	-22.1	1	0.00115105	0.441	1.32753	3.71817	-7.70505	19	24	5	5UTR		0	0
hsa-miR-675-5p	NM_001207	BTF3	493	514	0.871795	-21.9	1	0.00818754	0.515	4.58097	5.25982	-13.1412	13	19	9	CDS		0	0
hsa-miR-298	NM_001207	BTF3	12	30	0.907692	-21.4	1	1.38496e-05	0.39	1.32878	1.17471	-10.608	13	18	9	5UTR		0	0
hsa-miR-300	NM_001207	BTF3	663	682	0.923077	-15.4	1	0.0889407	0.721	3.12049	2.4975	-11.2271	16	19	10	3UTR		0	0
hsa-miR-874-3p	NM_001207	BTF3	756	773	0.923077	-18.8	1	0.000881232	0.618	1.34228	2.07706	-12.2565	13	17	7	3UTR		0	0
hsa-miR-889-5p	NM_001207	BTF3	444	478	0.923077	-22.5	1	0.000282031	0.485	5.73924	5.50469	-7.24999	17	23	11	CDS		0	0
hsa-miR-889-5p	NM_001207	BTF3	407	431	0.923077	-20.6	1	0.00125795	0.544	5.43809	5.58866	-11.1038	17	24	10	CDS		0	0
hsa-miR-190b-5p	NM_001207	BTF3	358	382	0.846154	-17.9	1	0.000995339	0.529	5.77398	5.70449	-8.97132	18	24	8	CDS		0	0
hsa-miR-744-5p	NM_001207	BTF3	747	760	0.923077	-23.8	1	0.0187539	0.618	1.29552	1.9896	-7.9901	11	13	6	3UTR		0	0
hsa-miR-744-5p	NM_001207	BTF3	495	511	0.948718	-22.3	1	0.00016921	0.515	4.72575	5.2355	-7.86061	13	16	8	CDS		0	0
hsa-miR-877-3p	NM_001207	BTF3	494	557	0.923077	-18.1	1	0.0212272	0.544	5.90771	5.2108	-9.86134	17	39	8	CDS		0	0
hsa-miR-887-5p	NM_001207	BTF3	590	609	0.858974	-21.1	1	0.000236274	0.603	6.0298	4.03541	-6.76235	17	19	10	CDS		0	0
hsa-miR-665	NM_001207	BTF3	821	837	0.846154	-17.5	1	0.00437882	0.662	1.57376	2.06018	-13.343	10	16	5	3UTR		0	0
hsa-miR-873-5p	NM_001207	BTF3	488	511	0.923077	-21.8	1	0.00016921	0.515	4.71127	5.3767	-8.67135	18	23	8	CDS		0	0
hsa-miR-873-3p	NM_001207	BTF3	831	848	1	-18.6	1	0.0798747	0.632	2.00648	1.97732	-9.61616	16	17	16	3UTR		0	0
hsa-miR-873-3p	NM_001207	BTF3	755	788	1	-18.5	1	0.0264111	0.574	1.85474	1.92055	-5.18008	19	33	9	3UTR		0	0
hsa-miR-543	NM_001207	BTF3	652	672	0.846154	-16.2	1	0.000267195	0.676	2.27172	3.15732	-8.30638	17	20	12	3UTR		0	0
hsa-miR-760	NM_001207	BTF3	38	83	0.923077	-20.9	1	6.95902e-06	0.338	2.19035	1.58367	-5.33701	18	45	8	5UTR		0	0
hsa-miR-760	NM_001207	BTF3	399	418	0.923077	-20	1	0.000470626	0.5	5.59445	5.50469	-13.8149	15	19	9	CDS		0	0
hsa-miR-921	NM_001207	BTF3	489	517	0.846154	-16.9	1	0.0808099	0.515	4.2914	5.25414	-13.017	16	28	7	CDS		0	0
hsa-miR-933	NM_001207	BTF3	76	113	0.923077	-18	1	0.0162918	0.382	1.53203	2.31997	-10.8505	11	14	6	5UTR		0	0
hsa-miR-935	NM_001207	BTF3	439	499	0.846154	-21.9	1	9.68337e-05	0.485	5.09736	5.33384	-5.48126	20	37	9	CDS		0	0
hsa-miR-935	NM_001207	BTF3	187	211	0.923077	-20.8	1	0.000140872	0.5	5.9414	6.12424	-9.40429	18	24	8	CDS		0	0
hsa-miR-936	NM_001207	BTF3	1	29	1	-20.6	1	2.15789e-05	0.379	0	0	-4.76182	16	19	13	5UTR		0	0
hsa-miR-937-5p	NM_001207	BTF3	10	31	0.923077	-20.8	1	1.94013e-05	0.4	0	0	-11.5493	16	21	12	5UTR		0	0
hsa-miR-939-5p	NM_001207	BTF3	5	44	0.884615	-27	1	4.36068e-05	0.382	0	0	-5.08276	20	39	13	5UTR		0	0
hsa-miR-939-5p	NM_001207	BTF3	754	779	1	-26.4	1	0.0511249	0.618	2.99364	1.91595	-5.9393	20	25	9	3UTR		0	0
hsa-miR-940	NM_001207	BTF3	464	512	0.961538	-21.7	1	0.000282566	0.515	5.09061	5.52522	-7.83842	14	24	8	CDS		0	0
hsa-miR-940	NM_001207	BTF3	178	213	0.846154	-20.4	1	0.000570757	0.5	6.14787	6.32827	-8.32703	13	20	6	CDS		0	0
hsa-miR-941	NM_001207	BTF3	179	201	0.846154	-29	1	6.56217e-05	0.471	6.55939	6.47342	-7.55708	18	22	8	CDS		0	0
hsa-miR-942-5p	NM_001207	BTF3	188	226	0.871795	-17.4	1	0.041182	0.485	7.16506	5.92866	-4.79441	21	38	5	CDS		0	0
hsa-miR-1178-5p	NM_001207	BTF3	410	434	0.807692	-19.2	1	0.00335429	0.529	5.33132	5.41926	-9.54656	14	24	8	CDS		0	0
hsa-miR-1180-3p	NM_001207	BTF3	88	116	0.846154	-22.9	1	0.0116346	0.412	0.642118	2.65677	-14.722	11	13	11	5UTR		0	0
hsa-miR-1182	NM_001207	BTF3	68	84	1	-25.7	1	0.000290697	0.338	1.58146	2.11757	-7.10297	14	16	10	5UTR		0	0
hsa-miR-1183	NM_001207	BTF3	748	773	1	-22.6	1	0.000881232	0.618	2.79587	1.96351	-12.6508	17	25	6	3UTR		0	0
hsa-miR-1184	NM_001207	BTF3	654	673	0.846154	-19.4	1	0.000288208	0.691	1.51765	3.03916	-10.838	15	19	8	3UTR		0	0
hsa-miR-1225-5p	NM_001207	BTF3	101	126	1	-29.7	1	0.00111719	0.456	1.7545	2.96113	-8.39718	19	25	8	5UTR		0	0
hsa-miR-1226-5p	NM_001207	BTF3	33	58	0.846154	-25.8	1	0.000226958	0.382	2.96802	1.86145	-7.37138	19	25	7	5UTR		0	0
hsa-miR-1226-5p	NM_001207	BTF3	95	126	0.923077	-24.6	1	0.00111719	0.456	1.27384	2.86843	-6.51614	21	31	7	5UTR		0	0
hsa-miR-1227-5p	NM_001207	BTF3	74	118	0.846154	-25.8	1	0.00973817	0.426	1.26011	2.37404	-7.99135	12	16	6	5UTR		0	0
hsa-miR-1228-5p	NM_001207	BTF3	106	132	0.923077	-23.3	1	0.00107106	0.471	1.53333	3.48025	-6.08354	17	26	5	5UTR		0	0
hsa-miR-1229-5p	NM_001207	BTF3	101	126	0.923077	-25.1	1	0.00111719	0.456	1.54336	3.70736	-3.93757	19	25	7	5UTR		0	0
hsa-miR-1231	NM_001207	BTF3	864	884	0.846154	-19.4	1	0.0570394	0.75	2.21911	1.51085	-4.79441	17	20	9	3UTR		0	0
hsa-miR-1233-5p	NM_001207	BTF3	9	21	0.846154	-21.6	1	0.240887	0.38	1.32191	1.21797	-10.0944	11	12	11	5UTR		0	0
hsa-miR-1233-5p	NM_001207	BTF3	26	46	0.846154	-22.4	1	2.98011e-05	0.368	3.56728	1.60957	-5.57006	17	20	8	5UTR		0	0
hsa-miR-1236-5p	NM_001207	BTF3	749	772	0.846154	-20.9	1	0.000722273	0.618	1.02955	2.0878	-7.3066	16	23	6	3UTR		0	0
hsa-miR-1236-3p	NM_001207	BTF3	582	616	0.923077	-18.7	1	0.00109388	0.618	6.15119	4.18277	-6.25121	20	34	7	CDS		0	0
hsa-miR-1237-5p	NM_001207	BTF3	75	129	1	-28.7	1	0.000804506	0.456	1.31827	2.89933	-6.78234	16	24	11	5UTR		0	0
hsa-miR-1237-3p	NM_001207	BTF3	182	223	0.923077	-21.3	1	0.0233566	0.485	6.25046	6.22202	-6.78424	19	32	6	CDS		0	0
hsa-miR-1238-5p	NM_001207	BTF3	187	216	0.846154	-25.6	1	0.0421524	0.485	6.38945	6.20603	-9.06125	19	29	9	CDS		0	0
hsa-miR-1238-5p	NM_001207	BTF3	659	678	1	-22.8	1	0.0143194	0.721	2.70535	2.60184	-6.01339	16	19	7	3UTR		0	0
hsa-miR-1238-5p	NM_001207	BTF3	106	126	0.846154	-20.1	1	0.00111719	0.456	1.32753	3.71817	-7.00542	17	20	11	5UTR		0	0
hsa-miR-1202	NM_001207	BTF3	101	115	0.923077	-25.6	0	0.012834	0.412	1.7545	2.96113	-18.9134	13	14	13	5UTR		0	0
hsa-miR-1202	NM_001207	BTF3	164	184	1	-24.9	1	0.000295669	0.5	4.55607	5.89592	-10.4313	16	20	11	CDS		0	0
hsa-miR-1202	NM_001207	BTF3	755	775	1	-24.6	1	0.00121416	0.632	2.29479	1.97732	-13.6656	14	20	10	3UTR		0	0
hsa-miR-1204	NM_001207	BTF3	471	502	0.884615	-20.5	1	9.75059e-05	0.5	4.71334	5.34299	-7.57093	15	17	15	CDS		0	0
hsa-miR-1204	NM_001207	BTF3	381	415	0.846154	-17.1	1	0.0011526	0.515	5.35315	5.72476	-13.0794	9	11	9	CDS		0	0
hsa-miR-1207-5p	NM_001207	BTF3	4	32	0.923077	-32.8	1	2.26404e-05	0.393	0	0	-3.93757	20	28	14	5UTR		0	0
hsa-miR-1285-5p	NM_001207	BTF3	831	850	0.846154	-15.7	1	0.0866676	0.647	1.64332	2.02643	-14.5372	15	19	9	3UTR		0	0
hsa-miR-1287-5p	NM_001207	BTF3	758	774	0.846154	-16.6	1	0.00105105	0.618	2.06128	2.04791	-10.8407	15	16	15	3UTR		0	0
hsa-miR-1287-3p	NM_001207	BTF3	493	553	0.846154	-20.2	1	0.0013186	0.559	5.52011	5.54499	-3.93757	19	50	8	CDS		0	0
hsa-miR-1293	NM_001207	BTF3	51	78	0.923077	-24.5	1	6.4568e-08	0.338	1.49701	2.10058	-6.25121	20	27	7	5UTR		0	0
hsa-miR-1295a	NM_001207	BTF3	571	586	0.865385	-19.8	1	2.1577e-05	0.574	5.18378	4.86238	-13.6656	13	15	9	CDS		0	0
hsa-miR-1295a	NM_001207	BTF3	441	481	0.923077	-19.5	1	0.000199328	0.485	5.16604	5.4784	-3.93757	20	40	7	CDS		0	0
hsa-miR-1299	NM_001207	BTF3	101	118	0.923077	-16.7	0	0.00973817	0.426	1.82513	3.07546	-15.7028	13	17	7	5UTR		0	0
hsa-miR-1303	NM_001207	BTF3	75	85	0.846154	-17	0	0.000563189	0.338	1.43864	2.15774	-20.4803	9	10	9	5UTR		0	0
hsa-miR-1244	NM_001207	BTF3	670	694	0.923077	-18.6	1	0.0801682	0.721	3.54604	1.93589	-12.6408	21	24	12	3UTR		0	0
hsa-miR-1247-3p	NM_001207	BTF3	24	45	0.846154	-22.6	1	4.96139e-05	0.382	3.20237	1.93813	-12.175	18	21	11	5UTR		0	0
hsa-miR-1249-5p	NM_001207	BTF3	478	513	0.846154	-22.4	1	0.00167965	0.515	3.53853	5.49869	-14.7416	15	22	8	CDS		0	0
hsa-miR-1249-3p	NM_001207	BTF3	824	840	0.846154	-16.6	0	0.00920924	0.647	3.11347	2.27194	-21.0593	12	16	7	3UTR		0	0
hsa-miR-1250-5p	NM_001207	BTF3	3	20	0.923077	-19.7	1	0.194613	0.388	0	0	-12.4228	13	17	6	5UTR		0	0
hsa-miR-1250-5p	NM_001207	BTF3	435	453	0.807692	-19.2	1	0.00016988	0.515	4.94293	5.37872	-11.1286	16	18	13	CDS		0	0
hsa-miR-1257	NM_001207	BTF3	111	127	0.846154	-16.2	1	0.000405068	0.441	1.26011	3.58222	-5.41313	14	16	9	5UTR		0	0
hsa-miR-1260a	NM_001207	BTF3	157	202	0.846154	-22.1	1	6.91721e-05	0.456	5.28589	5.55306	-6.09222	13	18	7	CDS		0	0
hsa-miR-1261	NM_001207	BTF3	496	514	0.923077	-19.1	1	0.00818754	0.515	6.05197	5.12973	-10.226	15	18	10	CDS		0	0
hsa-miR-1265	NM_001207	BTF3	532	583	0.846154	-17.1	1	7.2248e-05	0.588	4.65562	5.75109	-8.30604	19	51	6	CDS		0	0
hsa-miR-1266-5p	NM_001207	BTF3	747	777	1	-23.4	1	0.00184308	0.618	2.7645	1.95431	-10.5151	17	25	10	3UTR		0	0
hsa-miR-1266-3p	NM_001207	BTF3	210	244	0.846154	-17.3	1	6.38678e-05	0.574	7.28236	5.86395	-4.957	18	34	10	CDS		0	0
hsa-miR-1268a	NM_001207	BTF3	102	118	0.923077	-24.5	1	0.00973817	0.426	1.86044	2.92405	-13.0508	14	16	9	5UTR		0	0
hsa-miR-1269a	NM_001207	BTF3	444	479	0.923077	-21.2	1	0.000754808	0.5	4.47342	5.31792	-7.2559	18	23	8	CDS		0	0
hsa-miR-1270	NM_001207	BTF3	768	788	0.846154	-18.5	1	0.0264111	0.574	3.34145	1.88833	-7.2559	17	20	11	3UTR		0	0
hsa-miR-1272	NM_001207	BTF3	16	41	0.846154	-20	1	7.30948e-05	0.397	2.40102	1.68916	-5.83853	17	22	9	5UTR		0	0
hsa-miR-1275	NM_001207	BTF3	78	110	1	-20.6	1	0.0570546	0.368	1.24466	2.55017	-8.10843	11	15	8	5UTR		0	0
hsa-miR-1282	NM_001207	BTF3	581	621	0.846154	-18.8	1	0.0131842	0.618	5.97388	4.05908	-8.3038	17	25	9	CDS		0	0
hsa-miR-1288-3p	NM_001207	BTF3	210	236	0.807692	-18.1	1	3.54997e-05	0.544	7.80952	5.97702	-8.57351	18	26	9	CDS		0	0
hsa-miR-1292-3p	NM_001207	BTF3	662	672	1	-16.1	0	0.000267195	0.676	3.21869	2.52052	-19.4239	9	10	9	3UTR		0	0
hsa-miR-1255b-2-3p	NM_001207	BTF3	216	234	0.923077	-19.3	1	3.38533e-05	0.544	8.69776	5.80967	-5.52986	15	18	13	CDS		0	0
hsa-miR-1307-3p	NM_001207	BTF3	406	420	1	-21	1	0.000593105	0.485	6.44473	5.52496	-6.05095	12	14	11	CDS		0	0
hsa-miR-513c-5p	NM_001207	BTF3	75	90	0.846154	-20.4	1	0.00193252	0.324	1.63091	2.44048	-7.05635	13	15	10	5UTR		0	0
hsa-miR-1321	NM_001207	BTF3	3	22	1	-20.9	1	0.080594	0.392	0	0	-5.08246	16	19	8	5UTR		0	0
hsa-miR-1469	NM_001207	BTF3	86	114	0.846154	-27.5	1	0.0140478	0.397	1.09789	2.84062	-9.27815	17	28	8	5UTR		0	0
hsa-miR-1471	NM_001207	BTF3	5	54	0.846154	-23.9	1	0.000148774	0.368	2.68711	1.73939	-5.41313	19	26	6	5UTR		0	0
hsa-miR-1471	NM_001207	BTF3	88	115	0.846154	-21.7	1	0.012834	0.412	1.52496	2.90242	-7.72169	16	21	7	5UTR		0	0
hsa-miR-1538	NM_001207	BTF3	809	838	0.846154	-21.5	1	0.00485552	0.662	2.20596	2.15225	-6.51454	16	29	8	3UTR		0	0
hsa-miR-1538	NM_001207	BTF3	464	502	0.846154	-21.3	1	9.75059e-05	0.5	5.40198	5.33962	-3.93757	16	36	7	CDS		0	0
hsa-miR-1539	NM_001207	BTF3	373	410	0.846154	-20	1	0.0469958	0.5	5.59338	5.5597	-8.42926	17	37	7	CDS		0	0
hsa-miR-103b	NM_001207	BTF3	382	421	0.846154	-18.1	1	0.000649247	0.485	5.60686	5.50324	-7.32045	19	39	7	CDS		0	0
hsa-miR-1825	NM_001207	BTF3	489	552	0.846154	-15.8	1	0.0014464	0.574	5.29016	5.65094	-3.93757	18	63	6	CDS		0	0
hsa-miR-1908-5p	NM_001207	BTF3	12	46	1	-27.4	1	2.98011e-05	0.368	3.05229	1.94845	-8.01482	16	20	12	5UTR		0	0
hsa-miR-1908-5p	NM_001207	BTF3	478	512	0.923077	-23.1	1	0.000282566	0.515	5.02413	5.36675	-4.84971	19	34	8	CDS		0	0
hsa-miR-1908-5p	NM_001207	BTF3	90	113	1	-22.1	1	0.0162918	0.382	1.6309	3.36437	-5.96215	18	23	8	5UTR		0	0
hsa-miR-1908-3p	NM_001207	BTF3	105	116	0.923077	-18.4	1	0.0116346	0.412	1.68034	3.27631	-11.4183	9	11	6	5UTR		0	0
hsa-miR-1909-5p	NM_001207	BTF3	169	192	0.923077	-22.5	1	0.000125256	0.471	4.79812	5.80322	-7.57093	13	18	8	CDS		0	0
hsa-miR-1909-5p	NM_001207	BTF3	367	387	0.923077	-19.1	1	0.00144292	0.529	5.12922	5.69146	-9.54656	14	20	6	CDS		0	0
hsa-miR-1909-3p	NM_001207	BTF3	106	126	1	-23.8	1	0.00111719	0.456	1.46611	3.67646	-7.37318	13	20	8	5UTR		0	0
hsa-miR-1911-5p	NM_001207	BTF3	154	214	0.846154	-21.7	1	0.00146319	0.485	5.94586	4.92482	-3.79332	21	47	7	CDS		0	0
hsa-miR-1912-5p	NM_001207	BTF3	386	420	0.871795	-22.1	1	0.000593105	0.485	5.85506	5.74068	-11.2467	15	18	10	CDS		0	0
hsa-miR-1912-3p	NM_001207	BTF3	732	777	1	-21.2	1	0.00184308	0.618	1.68425	2.19828	-16.4904	13	15	13	3UTR		0	0
hsa-miR-1913	NM_001207	BTF3	178	219	0.846154	-20.7	1	0.0278247	0.5	6.37179	6.26468	-7.93788	18	41	5	CDS		0	0
hsa-miR-1914-3p	NM_001207	BTF3	101	120	1	-25.8	1	0.00747723	0.426	1.47641	3.38909	-6.86117	15	19	8	5UTR		0	0
hsa-miR-1914-3p	NM_001207	BTF3	14	87	0.923077	-26.5	1	0.00110582	0.324	3.18472	1.46039	-4.65016	18	29	10	5UTR		0	0
hsa-miR-1915-5p	NM_001207	BTF3	830	845	0.846154	-18.4	0	0.0294962	0.647	1.50011	2.01415	-22.603	11	15	7	3UTR		0	0
hsa-miR-1915-3p	NM_001207	BTF3	73	117	1	-25	1	0.0104706	0.412	1.72978	2.10212	-17.7329	12	16	8	5UTR		0	0
hsa-miR-1972	NM_001207	BTF3	27	58	0.846154	-20.6	1	0.000226958	0.382	2.28421	1.59817	-6.87023	14	18	8	5UTR		0	0
hsa-miR-1972	NM_001207	BTF3	1	18	1	-19.2	1	0.111896	0.383	0	0	-14.7313	14	17	7	5UTR		0	0
hsa-miR-2114-3p	NM_001207	BTF3	567	604	0.846154	-17.5	1	0.000514676	0.603	5.89157	4.41188	-7.86061	18	37	8	CDS		0	0
hsa-miR-2115-5p	NM_001207	BTF3	602	671	1	-20	1	0.000235285	0.676	5.05126	4.15407	-4.79441	17	24	8	CDS		0	0
hsa-miR-2115-3p	NM_001207	BTF3	598	641	0.846154	-17.8	1	0.00178523	0.603	3.29309	4.37468	-8.3038	17	43	8	CDS		0	0
hsa-miR-2116-5p	NM_001207	BTF3	77	94	0.871795	-16.1	1	0.0229648	0.368	1.72978	2.10212	-15.6731	15	17	12	5UTR		0	0
hsa-miR-2276-3p	NM_001207	BTF3	732	773	1	-21.9	1	0.000881232	0.618	2.64174	2.04484	-6.42973	17	24	10	3UTR		0	0
hsa-miR-2277-5p	NM_001207	BTF3	492	513	0.846154	-28.7	1	0.00167965	0.515	5.95434	5.25565	-15.8766	15	21	7	CDS		0	0
hsa-miR-2277-5p	NM_001207	BTF3	373	417	0.846154	-28.6	1	0.000428207	0.485	5.09575	5.68567	-15.0062	18	38	9	CDS		0	0
hsa-miR-2682-5p	NM_001207	BTF3	632	674	0.861538	-16.7	1	0.000825293	0.691	1.54614	3.99973	-10.8357	13	17	8	3UTR		0	0
hsa-miR-2682-3p	NM_001207	BTF3	287	321	0.923077	-19.8	1	0.000194226	0.632	5.85506	5.90863	-7.51743	14	17	11	CDS		0	0
hsa-miR-2682-3p	NM_001207	BTF3	523	556	0.923077	-18.3	1	0.0220117	0.544	4.60612	5.83927	-8.53685	18	33	9	CDS		0	0
hsa-miR-718	NM_001207	BTF3	166	208	1	-23.5	1	0.000735486	0.5	5.12969	5.76915	-7.23797	16	22	8	CDS		0	0
hsa-miR-3116	NM_001207	BTF3	343	378	0.865385	-18.9	1	0.00295988	0.559	5.55102	5.80149	-14.554	13	18	8	CDS		0	0
hsa-miR-3120-5p	NM_001207	BTF3	438	476	1	-22.4	1	2.24456e-05	0.5	3.97025	5.45256	-5.08246	15	19	11	CDS		0	0
hsa-miR-3121-3p	NM_001207	BTF3	865	880	0.923077	-20	0	0.0546087	0.779	1.93999	1.41111	-18.1666	13	15	12	3UTR		0	0
hsa-miR-3122	NM_001207	BTF3	76	97	0.846154	-20.1	1	0.0509451	0.353	1.36311	2.12684	-10.6496	16	21	10	5UTR		0	0
hsa-miR-3124-5p	NM_001207	BTF3	6	47	0.846154	-18.3	1	4.39389e-05	0.368	1.03351	1.60307	-10.6493	12	15	8	5UTR		0	0
hsa-miR-3125	NM_001207	BTF3	772	791	0.923077	-15.8	1	0.0433835	0.618	1.83769	1.9405	-8.11448	16	19	8	3UTR		0	0
hsa-miR-3127-5p	NM_001207	BTF3	101	117	0.846154	-20.4	1	0.0104706	0.412	1.5972	3.28403	-10.5151	14	16	9	5UTR		0	0
hsa-miR-3127-5p	NM_001207	BTF3	394	419	0.807692	-19.9	1	0.000534465	0.485	5.73151	5.54957	-5.38561	20	25	12	CDS		0	0
hsa-miR-3127-5p	NM_001207	BTF3	732	759	1	-18.6	1	0.0274093	0.632	2.85043	2.00494	-13.8619	15	19	9	3UTR		0	0
hsa-miR-3127-3p	NM_001207	BTF3	154	232	0.846154	-22.2	1	6.82337e-05	0.529	6.05393	4.69	-3.79332	21	65	6	CDS		0	0
hsa-miR-3129-5p	NM_001207	BTF3	908	938	1	-20.2	1	0.00688532	0.691	0.0116949	1.27148	-9.18534	18	30	8	3UTR		0	0
hsa-miR-3130-5p	NM_001207	BTF3	489	499	1	-18.2	1	9.68337e-05	0.485	5.26306	5.33088	-9.62901	9	10	9	CDS		0	0
hsa-miR-3130-5p	NM_001207	BTF3	540	556	0.923077	-17.7	1	0.0220117	0.544	4.5471	5.81035	-9.95919	14	16	10	CDS		0	0
hsa-miR-3130-3p	NM_001207	BTF3	441	472	0.923077	-24.7	1	5.02236e-05	0.515	5.35315	5.53137	-8.42926	17	31	7	CDS		0	0
hsa-miR-3130-3p	NM_001207	BTF3	94	115	0.923077	-23.9	1	0.012834	0.412	1.15024	2.78964	-10.9769	16	21	5	5UTR		0	0
hsa-miR-3130-3p	NM_001207	BTF3	748	774	0.923077	-20.4	1	0.00105105	0.618	2.42078	1.92976	-8.90832	16	26	6	3UTR		0	0
hsa-miR-3132	NM_001207	BTF3	475	514	1	-21.8	1	0.00818754	0.515	4.85123	5.56057	-12.2085	15	21	9	CDS		0	0
hsa-miR-3132	NM_001207	BTF3	757	793	0.846154	-19.3	1	0.0537392	0.603	2.34888	2.1323	-3.93757	23	36	9	3UTR		0	0
hsa-miR-3135a	NM_001207	BTF3	764	790	0.846154	-23.4	1	0.0382259	0.603	2.5523	1.97119	-10.9444	19	26	9	3UTR		0	0
hsa-miR-3135a	NM_001207	BTF3	807	838	0.923077	-19.3	1	0.00485552	0.662	2.20596	1.99727	-8.63862	16	31	8	3UTR		0	0
hsa-miR-3135a	NM_001207	BTF3	447	471	0.846154	-18.4	1	6.15292e-05	0.515	5.62341	5.44967	-4.67302	17	24	8	CDS		0	0
hsa-miR-466	NM_001207	BTF3	34	55	0.923077	-15.7	1	0.000170294	0.368	2.75703	1.5293	-11.6021	10	13	9	5UTR		0	0
hsa-miR-3136-5p	NM_001207	BTF3	111	128	0.846154	-16.5	1	0.000457095	0.456	1.56911	3.69963	-10.6683	15	17	13	5UTR		0	0
hsa-miR-544b	NM_001207	BTF3	21	68	0.846154	-21.6	1	1.16302e-08	0.368	3.22395	1.69064	-3.93757	16	20	10	5UTR		0	0
hsa-miR-3137	NM_001207	BTF3	747	773	0.846154	-20.9	1	0.000881232	0.618	2.90622	1.96658	-5.89267	18	26	6	3UTR		0	0
hsa-miR-3138	NM_001207	BTF3	15	44	0.923077	-21.9	1	4.36068e-05	0.382	2.98487	1.29285	-7.6645	20	29	11	5UTR		0	0
hsa-miR-3139	NM_001207	BTF3	371	389	0.846154	-18.7	1	0.00122213	0.529	5.63628	5.75951	-21.0797	13	18	9	CDS		0	0
hsa-miR-3139	NM_001207	BTF3	612	640	0.846154	-17.1	1	0.0019329	0.603	2.24892	4.3252	-4.67302	19	28	6	CDS		0	0
hsa-miR-3140-3p	NM_001207	BTF3	632	671	0.846154	-17.7	1	0.000235285	0.676	2.30484	3.58543	-11.3517	16	25	9	3UTR		0	0
hsa-miR-3141	NM_001207	BTF3	96	112	0.846154	-22.2	1	0.0274075	0.368	1.7545	2.8947	-10.8238	12	16	8	5UTR		0	0
hsa-miR-3141	NM_001207	BTF3	69	87	0.923077	-21.8	1	0.00110582	0.324	1.45641	2.38022	-5.76291	13	18	8	5UTR		0	0
hsa-miR-3147	NM_001207	BTF3	89	132	1	-27.2	1	0.00107106	0.471	1.6309	3.31339	-4.02637	20	25	9	5UTR		0	0
hsa-miR-548v	NM_001207	BTF3	193	216	0.846154	-20.7	1	0.0421524	0.485	5.46246	6.07496	-15.0117	16	23	5	CDS		0	0
hsa-miR-3152-5p	NM_001207	BTF3	606	619	0.807692	-15	1	0.00680047	0.632	4.35857	3.91469	-5.81821	12	13	12	CDS		0	0
hsa-miR-3152-3p	NM_001207	BTF3	754	768	0.846154	-18.1	1	0.00169054	0.603	1.13184	2.10008	-12.7743	11	14	6	3UTR		0	0
hsa-miR-3154	NM_001207	BTF3	4	29	0.846154	-20.3	1	2.15789e-05	0.379	0	0	-3.93757	20	25	8	5UTR		0	0
hsa-miR-3154	NM_001207	BTF3	73	87	0.846154	-19.5	1	0.00110582	0.324	1.69271	2.22881	-10.5818	11	14	6	5UTR		0	0
hsa-miR-3155a	NM_001207	BTF3	803	837	1	-19.8	1	0.00437882	0.662	2.32977	2.17527	-4.79441	17	34	10	3UTR		0	0
hsa-miR-3156-5p	NM_001207	BTF3	568	582	0.923077	-17.1	1	0.000168084	0.588	5.99896	5.10456	-6.05095	12	14	11	CDS		0	0
hsa-miR-3157-5p	NM_001207	BTF3	473	504	0.846154	-19.8	1	5.63786e-05	0.515	5.03848	5.41057	-7.20265	19	31	9	CDS		0	1
hsa-miR-3158-5p	NM_001207	BTF3	799	814	0.923077	-15.2	1	0.033888	0.647	2.43832	2.24432	-4.76182	13	15	10	3UTR		0	0
hsa-miR-3158-3p	NM_001207	BTF3	577	604	0.884615	-19.5	1	0.000514676	0.603	5.79657	4.78627	-6.19951	18	27	11	CDS		0	0
hsa-miR-3158-3p	NM_001207	BTF3	539	574	0.846154	-19.4	1	0.0362419	0.574	5.31515	5.57468	-4.957	18	35	8	CDS		0	0
hsa-miR-3160-5p	NM_001207	BTF3	490	507	0.846154	-18	1	0.000337503	0.515	5.95641	5.20067	-4.90607	14	17	8	CDS		0	1
hsa-miR-3162-5p	NM_001207	BTF3	38	60	0.923077	-22.6	1	0.00309638	0.382	2.63735	1.58521	-12.2316	17	22	7	5UTR		0	0
hsa-miR-3164	NM_001207	BTF3	748	768	1	-15.9	1	0.00169054	0.603	1.74562	2.05251	-10.7818	14	20	11	3UTR		0	0
hsa-miR-3165	NM_001207	BTF3	1	44	0.846154	-18.1	1	4.36068e-05	0.382	0	0	-8.11448	13	16	10	5UTR		0	0
hsa-miR-1260b	NM_001207	BTF3	157	202	0.807692	-23.3	1	6.91721e-05	0.456	5.61696	5.48508	-5.03583	14	18	8	CDS		0	0
hsa-miR-3169	NM_001207	BTF3	871	891	1	-16.7	1	0.383194	0.735	1.20199	1.59371	-5.22671	16	20	9	3UTR		0	0
hsa-miR-1193	NM_001207	BTF3	657	679	0.923077	-21.1	1	0.0612585	0.706	3.53786	2.15839	-6.76235	18	22	10	3UTR		0	0
hsa-miR-323b-5p	NM_001207	BTF3	459	479	0.923077	-18.2	1	0.000754808	0.5	5.49793	5.29647	-5.22671	18	20	12	CDS		0	0
hsa-miR-3176	NM_001207	BTF3	226	244	0.846154	-18.7	1	6.38678e-05	0.574	6.7209	5.97935	-9.81332	14	18	8	CDS		0	0
hsa-miR-3177-5p	NM_001207	BTF3	1	56	1	-29.6	1	0.000190773	0.368	0	0	-4.76182	18	22	13	5UTR		0	1
hsa-miR-3177-3p	NM_001207	BTF3	6	54	0.923077	-25.6	1	0.000148774	0.368	0	0	-5.69428	17	21	8	5UTR		0	0
hsa-miR-3178	NM_001207	BTF3	66	85	0.846154	-20.4	1	0.000563189	0.338	2.1871	2.22109	-9.90581	14	19	6	5UTR		0	0
hsa-miR-3180-5p	NM_001207	BTF3	429	480	0.846154	-22.6	1	0.000732613	0.5	7.05966	5.47139	-13.6138	15	21	5	CDS		0	0
hsa-miR-3180-3p	NM_001207	BTF3	474	513	0.923077	-30.5	1	0.00167965	0.515	4.67749	5.44962	-5.9255	16	18	16	CDS		0	0
hsa-miR-3181	NM_001207	BTF3	104	117	0.846154	-18.7	1	0.0104706	0.412	1.33427	3.32575	-14.985	11	13	9	5UTR		0	0
hsa-miR-3183	NM_001207	BTF3	105	136	0.846154	-19.2	1	0.000486665	0.485	1.49554	3.51887	-8.05823	16	31	7	5UTR		0	0
hsa-miR-3183	NM_001207	BTF3	571	617	0.846154	-20.5	1	0.00297138	0.618	6.23849	4.23905	-5.22701	20	28	5	CDS		0	0
[truncated: 828 more rows]

## Sheet: miRDB
Target Rank	Target Score	miRNA Name	Gene Symbol	Gene Description
1	99	hsa-miR-4274	BTF3	basic transcription factor 3
2	95	hsa-miR-27a-5p	BTF3	basic transcription factor 3
3	93	hsa-miR-6529-5p	BTF3	basic transcription factor 3
4	91	hsa-miR-558	BTF3	basic transcription factor 3
5	90	hsa-miR-374a-3p	BTF3	basic transcription factor 3
6	89	hsa-miR-361-5p	BTF3	basic transcription factor 3
7	89	hsa-miR-548ar-3p	BTF3	basic transcription factor 3
8	88	hsa-miR-646	BTF3	basic transcription factor 3
9	88	hsa-miR-548e-5p	BTF3	basic transcription factor 3
10	86	hsa-miR-548az-3p	BTF3	basic transcription factor 3
11	86	hsa-miR-548a-3p	BTF3	basic transcription factor 3
12	86	hsa-miR-548f-3p	BTF3	basic transcription factor 3
13	86	hsa-miR-548bc	BTF3	basic transcription factor 3
14	86	hsa-miR-548e-3p	BTF3	basic transcription factor 3
15	80	hsa-miR-548p	BTF3	basic transcription factor 3
16	78	hsa-miR-892a	BTF3	basic transcription factor 3
17	76	hsa-miR-4660	BTF3	basic transcription factor 3
18	76	hsa-miR-6736-3p	BTF3	basic transcription factor 3
19	76	hsa-miR-518a-5p	BTF3	basic transcription factor 3
20	76	hsa-miR-527	BTF3	basic transcription factor 3
21	75	hsa-miR-3160-5p	BTF3	basic transcription factor 3
22	75	hsa-miR-219a-2-3p	BTF3	basic transcription factor 3
23	74	hsa-miR-10527-5p	BTF3	basic transcription factor 3
24	73	hsa-miR-3163	BTF3	basic transcription factor 3
25	73	hsa-miR-186-5p	BTF3	basic transcription factor 3
26	70	hsa-miR-4778-3p	BTF3	basic transcription factor 3
27	70	hsa-miR-4693-5p	BTF3	basic transcription factor 3
28	69	hsa-miR-548g-3p	BTF3	basic transcription factor 3
29	67	hsa-miR-6499-3p	BTF3	basic transcription factor 3
30	66	hsa-miR-4524a-5p	BTF3	basic transcription factor 3
31	66	hsa-miR-4524b-5p	BTF3	basic transcription factor 3
32	65	hsa-miR-17-3p	BTF3	basic transcription factor 3
33	61	hsa-miR-3157-5p	BTF3	basic transcription factor 3
34	61	hsa-miR-4659b-5p	BTF3	basic transcription factor 3
35	61	hsa-miR-4659a-5p	BTF3	basic transcription factor 3
36	61	hsa-miR-548c-3p	BTF3	basic transcription factor 3
37	61	hsa-miR-3177-5p	BTF3	basic transcription factor 3
38	59	hsa-miR-4477a	BTF3	basic transcription factor 3
39	57	hsa-miR-16-5p	BTF3	basic transcription factor 3
40	57	hsa-miR-503-5p	BTF3	basic transcription factor 3
41	57	hsa-miR-15b-5p	BTF3	basic transcription factor 3
42	57	hsa-miR-195-5p	BTF3	basic transcription factor 3
43	57	hsa-miR-15a-5p	BTF3	basic transcription factor 3
44	55	hsa-miR-513c-3p	BTF3	basic transcription factor 3
45	55	hsa-miR-513a-3p	BTF3	basic transcription factor 3
46	55	hsa-let-7a-2-3p	BTF3	basic transcription factor 3
47	55	hsa-miR-4511	BTF3	basic transcription factor 3
48	55	hsa-miR-3606-3p	BTF3	basic transcription factor 3
49	55	hsa-let-7g-3p	BTF3	basic transcription factor 3
50	54	hsa-miR-12136	BTF3	basic transcription factor 3
51	52	hsa-miR-424-5p	BTF3	basic transcription factor 3
52	52	hsa-miR-497-5p	BTF3	basic transcription factor 3
53	52	hsa-miR-6838-5p	BTF3	basic transcription factor 3
54	50	hsa-miR-1587	BTF3	basic transcription factor 3

## Sheet: TargetScan7
Table S4 Highly conserved miRNAs with miRwalk, Targetscan and miRDB
miRNA	Position in the UTR	seed match	context++ score	context++ score percentile	weighted context++ score	conserved branch length	Pct
Conserved sites
hsa-miR-802	35-41	7mer-m8	-0.35	98	-0.35	2.912	0.15
hsa-miR-503-5p	45-51	7mer-1A	-0.43	99	-0.43	5.28	0.85
hsa-miR-424-5p	45-51	7mer-1A	-0.38	98	-0.38	7.713	0.86
hsa-miR-6838-5p	45-51	7mer-1A	-0.38	98	-0.38	7.713	0.86
hsa-miR-497-5p	45-51	7mer-1A	-0.38	98	-0.38	7.713	0.86
hsa-miR-195-5p	45-51	7mer-1A	-0.36	97	-0.36	7.713	0.86
hsa-miR-15a-5p	45-51	7mer-1A	-0.34	97	-0.34	7.713	0.86
hsa-miR-16-5p	45-51	7mer-1A	-0.36	97	-0.36	7.713	0.86
hsa-miR-15b-5p	45-51	7mer-1A	-0.34	97	-0.34	7.713	0.86
hsa-miR-361-5p	94-101	8mer	-0.55	99	-0.55	4.246	N/A
hsa-miR-219a-2-3p	173-180	8mer	-0.53	99	-0.53	2.822	N/A
hsa-miR-186-5p	180-186	7mer-m8	-0.06	95	-0.06	5.898	N/A
Poorly conserved sites
hsa-miR-3653-3p	5-16	non-canonical	N/A	N/A	N/A	0	N/A
hsa-miR-3653-3p	5-16	non-canonical	N/A	N/A	N/A	0	N/A
hsa-miR-141-5p	16-22	7mer-1A	-0.11	80	-0.11	0	N/A
hsa-miR-329-5p	22-28	7mer-m8	-0.2	97	-0.2	0	N/A
hsa-miR-4778-3p	29-35	7mer-m8	-0.32	97	-0.32	0	N/A
hsa-miR-6736-3p	42-48	7mer-m8	-0.33	97	-0.33	0.437	N/A
hsa-miR-4660	43-49	7mer-m8	-0.38	97	-0.38	0.024	N/A
hsa-miR-646	44-51	8mer	-0.57	99	-0.57	0.024	N/A
hsa-miR-4524b-5p	45-51	7mer-m8	-0.4	97	-0.4	0.854	N/A
hsa-miR-4524a-5p	45-51	7mer-m8	-0.4	97	-0.4	0.854	N/A
hsa-miR-3163	51-58	8mer	-0.16	99	-0.16	0	N/A
hsa-miR-1277-5p	55-61	7mer-1A	-0.11	94	-0.11	0	N/A
hsa-miR-5692b	56-62	7mer-m8	-0.16	97	-0.16	0	N/A
hsa-miR-5692c	56-62	7mer-m8	-0.16	97	-0.16	0	N/A
hsa-miR-4274	63-69	7mer-m8	-0.45	99	-0.45	0	N/A
hsa-miR-548e-5p	66-72	7mer-m8	-0.19	97	-0.19	0	N/A
hsa-miR-302a-5p	71-77	7mer-1A	-0.12	96	-0.12	0	N/A
hsa-miR-513c-3p	76-82	7mer-m8	-0.22	99	-0.22	0	N/A
hsa-miR-3606-3p	76-82	7mer-m8	-0.21	99	-0.21	0	N/A
hsa-miR-513a-3p	76-82	7mer-m8	-0.22	99	-0.22	0	N/A
hsa-miR-4282	77-83	7mer-m8	-0.08	98	-0.08	0	N/A
hsa-miR-5100	92-98	7mer-m8	-0.35	98	-0.35	0	N/A
hsa-miR-1288-5p	92-98	7mer-1A	-0.23	96	-0.23	0	N/A
hsa-miR-2115-3p	94-100	7mer-1A	-0.27	97	-0.27	0.335	N/A
hsa-miR-374a-3p	95-102	8mer	-0.49	99	-0.49	0.085	N/A
hsa-miR-4777-5p	103-109	7mer-m8	-0.33	98	-0.33	0	N/A
hsa-miR-1303	110-116	7mer-m8	-0.29	96	-0.29	0.024	N/A
hsa-miR-548c-3p	118-124	7mer-1A	-0.01	57	-0.01	0.349	N/A
hsa-miR-27a-5p	123-130	8mer	-0.7	99	-0.7	0.556	N/A
hsa-miR-1587	125-131	7mer-1A	-0.24	92	-0.24	0	N/A
hsa-miR-3620-5p	125-131	7mer-1A	-0.18	90	-0.18	0	N/A
hsa-miR-4674	125-131	7mer-1A	-0.19	89	-0.19	0	N/A
hsa-miR-635	126-132	7mer-m8	-0.41	98	-0.41	0.326	N/A
hsa-miR-6774-5p	126-132	7mer-m8	-0.35	97	-0.35	0.326	N/A
hsa-miR-6813-5p	131-137	7mer-m8	-0.35	97	-0.35	0	N/A
hsa-miR-6085	131-137	7mer-m8	-0.36	97	-0.36	0	N/A
hsa-miR-6733-3p	140-146	7mer-m8	-0.24	94	-0.24	0.437	N/A
hsa-miR-6499-3p	141-148	8mer	-0.41	99	-0.41	0	N/A
hsa-miR-17-3p	143-149	7mer-m8	-0.19	95	-0.19	0.919	N/A
hsa-miR-558	146-152	7mer-m8	-0.45	99	-0.45	1.236	N/A
hsa-miR-1276	149-155	7mer-m8	-0.31	99	-0.31	0.024	N/A
hsa-miR-548az-3p	157-163	7mer-m8	-0.19	98	-0.19	0.349	N/A
hsa-miR-548ar-3p	157-163	7mer-m8	-0.19	98	-0.19	0.349	N/A
hsa-miR-548e-3p	157-163	7mer-m8	-0.19	98	-0.19	0.349	N/A
hsa-miR-548a-3p	157-163	7mer-m8	-0.17	98	-0.17	0.349	N/A
hsa-miR-548f-3p	157-163	7mer-m8	-0.19	98	-0.19	0.349	N/A
hsa-miR-548j-3p	158-164	7mer-m8	-0.04	91	-0.04	0.085	N/A
hsa-miR-548aj-3p	158-164	7mer-m8	-0.04	91	-0.04	0.085	N/A
hsa-miR-548x-3p	158-164	7mer-m8	-0.04	91	-0.04	0.085	N/A
hsa-miR-548ah-3p	158-164	7mer-m8	-0.03	84	-0.03	0.085	N/A
hsa-miR-548am-3p	158-164	7mer-m8	-0.03	84	-0.03	0.085	N/A
hsa-miR-548ae-3p	158-164	7mer-m8	-0.03	83	-0.03	0.085	N/A
hsa-miR-548aq-3p	158-164	7mer-m8	-0.03	83	-0.03	0.085	N/A
hsa-miR-548p	161-167	7mer-m8	-0.22	98	-0.22	0.024	N/A
hsa-miR-568	167-173	7mer-m8	-0.17	91	-0.17	0.379	N/A
hsa-miR-223-5p	169-175	7mer-1A	-0.23	92	-0.23	0	N/A
hsa-miR-219b-3p	174-180	7mer-1A	-0.19	91	-0.19	0	N/A
hsa-miR-527	183-189	7mer-m8	-0.24	97	-0.24	0.024	N/A
hsa-miR-518a-5p	183-189	7mer-m8	-0.24	97	-0.24	0.024	N/A
hsa-miR-22-3p	187-193	7mer-1A	-0.33	96	-0.33	3.507	0.36
hsa-miR-4778-3p	202-208	7mer-m8	-0.15	89	-0.15	0.437	N/A
hsa-miR-103a-2-5p	203-209	7mer-m8	-0.15	87	-0.15	0.489	N/A
hsa-miR-6815-3p	204-210	7mer-m8	-0.28	94	-0.28	0	N/A
hsa-miR-6840-3p	209-215	7mer-1A	-0.21	98	-0.21	0.312	N/A
hsa-miR-4726-3p	209-215	7mer-1A	-0.25	97	-0.25	0.437	N/A
hsa-miR-1915-3p	209-215	7mer-1A	-0.27	97	-0.27	0	N/A
hsa-miR-6764-5p	209-215	7mer-1A	-0.21	95	-0.21	0	N/A
hsa-miR-7977	210-216	7mer-1A	-0.08	76	-0.08	0	N/A
hsa-miR-145-3p	213-219	7mer-1A	-0.15	88	-0.15	0	N/A
hsa-miR-6715b-3p	221-227	7mer-1A	-0.15	93	-0.15	0	N/A
hsa-miR-607	222-228	7mer-1A	-0.03	94	-0.03	0	N/A
hsa-miR-6844	228-234	7mer-m8	-0.27	97	-0.27	0	N/A
hsa-miR-4477a	235-241	7mer-1A	-0.15	96	-0.15	0	N/A
hsa-miR-4511	242-248	7mer-m8	-0.23	98	-0.23	0	N/A
hsa-miR-3133	243-249	7mer-m8	-0.24	99	-0.24	0	N/A
hsa-miR-548g-3p	259-265	7mer-m8	-0.33	99	-0.14	0	N/A
hsa-miR-548f-3p	260-267	8mer	-0.47	99	-0.19	0	N/A
hsa-miR-548az-3p	260-267	8mer	-0.45	99	-0.18	0	N/A
hsa-miR-548a-3p	260-267	8mer	-0.45	99	-0.18	0	N/A
hsa-miR-548e-3p	260-267	8mer	-0.47	99	-0.19	0	N/A
hsa-miR-548ar-3p	260-267	8mer	-0.42	99	-0.17	0	N/A
hsa-miR-5582-3p	261-267	7mer-1A	-0.07	94	-0.03	0	N/A
hsa-miR-8054	287-298	non-canonical	N/A	N/A	N/A	0	N/A
hsa-miR-8054	287-298	non-canonical	N/A	N/A	N/A	0	N/A
hsa-miR-5683	290-296	7mer-1A	-0.12	85	-0.05	0	N/A
hsa-let-7g-3p	292-298	7mer-m8	-0.26	97	-0.11	0.085	N/A
hsa-let-7a-2-3p	292-298	7mer-m8	-0.24	96	-0.1	0.085	N/A
hsa-miR-3177-5p	293-300	8mer	-0.54	98	-0.21	0	N/A
hsa-miR-892a	296-303	8mer	-0.58	99	-0.23	0.099	N/A
hsa-miR-4693-5p	297-304	8mer	-0.58	99	-0.22	0	N/A
hsa-miR-4318	297-303	7mer-1A	-0.24	95	-0.1	0	N/A
hsa-miR-2681-5p	301-307	7mer-1A	-0.05	92	-0.02	0	N/A
hsa-miR-7159-3p	317-323	7mer-1A	-0.11	91	-0.05	0	N/A
hsa-miR-4482-3p	317-323	7mer-1A	-0.07	86	-0.03	0	N/A
hsa-miR-3160-5p	319-325	7mer-m8	-0.23	96	-0.1	0	N/A
hsa-miR-208b-5p	321-327	7mer-1A	-0.18	94	-0.07	0.085	N/A
hsa-miR-208a-5p	321-327	7mer-1A	-0.07	90	-0.03	0.085	N/A
hsa-miR-5579-3p	322-328	7mer-1A	-0.23	94	-0.09	0	N/A
hsa-miR-4659b-5p	330-336	7mer-m8	-0.36	98	-0.15	0	N/A
hsa-miR-4659a-5p	330-336	7mer-m8	-0.34	97	-0.14	0	N/A
hsa-miR-4666a-5p	335-341	7mer-1A	-0.17	90	-0.07	0	N/A
hsa-miR-6504-3p	337-343	7mer-1A	-0.13	96	-0.06	0	N/A
hsa-miR-3157-5p	344-350	7mer-m8	-0.43	99	-0.17	0	N/A
hsa-miR-4691-3p	344-350	7mer-1A	-0.23	94	-0.1	0	N/A
hsa-miR-3617-3p	346-352	7mer-1A	-0.3	95	-0.12	0.085	N/A
hsa-miR-374a-3p	347-353	7mer-m8	-0.22	96	-0.09	0.085	N/A
hsa-miR-361-5p	347-353	7mer-1A	-0.21	92	-0.09	1.698	N/A
hsa-miR-154-5p	350-356	7mer-m8	-0.27	96	-0.11	0.22	N/A
hsa-miR-302b-5p	368-374	7mer-1A	-0.1	95	-0.04	0.312	N/A
hsa-miR-302d-5p	368-374	7mer-1A	-0.09	94	-0.04	0.312	N/A
hsa-miR-4704-5p	390-396	7mer-1A	-0.21	96	-0.01	0	N/A
hsa-miR-6782-3p	398-404	7mer-m8	-0.24	97	-0.01	0	N/A
hsa-miR-3144-3p	405-411	7mer-1A	-0.19	86	-0.01	0	N/A
hsa-miR-146a-5p	412-419	8mer	-0.49	99	-0.02	1.486	< 0.1
hsa-miR-7153-5p	412-419	8mer	-0.47	99	-0.02	1.486	< 0.1
hsa-miR-146b-5p	412-419	8mer	-0.49	99	-0.02	1.486	< 0.1
hsa-miR-589-5p	413-419	7mer-1A	-0.11	82	0	0.099	N/A
hsa-miR-4251	414-420	7mer-m8	-0.2	95	-0.01	0	N/A
hsa-miR-4324	415-421	7mer-m8	-0.32	98	-0.01	0	N/A
hsa-miR-6715b-3p	420-427	8mer	-0.33	98	-0.01	0	N/A
hsa-miR-6715a-3p	420-426	7mer-1A	-0.16	89	0	0	N/A
hsa-miR-607	422-428	7mer-1A	-0.01	40	0	0	N/A
hsa-miR-1305	423-429	7mer-1A	-0.01	49	0	0	N/A
hsa-miR-561-3p	427-433	7mer-m8	-0.02	54	0	0	N/A
hsa-miR-5192	435-441	7mer-1A	-0.16	89	0	0	N/A
hsa-miR-4644	435-441	7mer-1A	-0.19	87	0	0.566	N/A
hsa-miR-185-5p	435-441	7mer-1A	-0.19	87	0	0.566	N/A
hsa-miR-4306	435-441	7mer-1A	-0.17	86	0	0.566	N/A
hsa-miR-1270	436-442	7mer-1A	-0.15	89	0	0	N/A
hsa-miR-4531	436-442	7mer-1A	-0.15	85	0	0	N/A
hsa-miR-620	436-442	7mer-1A	-0.12	85	0	0	N/A
hsa-miR-3169	443-449	7mer-m8	-0.32	97	0	0	N/A
hsa-miR-8080	445-451	7mer-1A	-0.14	90	0	0	N/A
hsa-miR-6816-3p	445-451	7mer-1A	-0.07	82	0	0	N/A
hsa-miR-4521	446-452	7mer-m8	-0.16	91	0	0	N/A
hsa-miR-6828-5p	453-460	8mer	-0.4	98	-0.01	0.085	N/A
hsa-miR-6079	454-460	7mer-m8	-0.35	98	-0.01	0	N/A
hsa-miR-671-5p	454-460	7mer-1A	-0.24	92	0	0.085	N/A
hsa-miR-490-5p	457-463	7mer-1A	-0.2	93	0	0	N/A
hsa-miR-2681-3p	458-464	7mer-m8	-0.28	97	0	0	N/A
hsa-miR-551b-5p	461-467	7mer-1A	-0.03	87	0	0	N/A
hsa-miR-4699-3p	478-484	7mer-1A	-0.1	89	0	0	N/A
hsa-miR-1279	481-487	7mer-1A	-0.01	42	0	0	N/A
hsa-miR-26a-1-3p	487-494	8mer	-0.35	98	-0.01	0.085	N/A
hsa-miR-26a-2-3p	487-494	8mer	-0.35	98	-0.01	0.085	N/A
hsa-miR-6731-3p	488-494	7mer-1A	-0.09	76	0	0	N/A
hsa-miR-5684	491-497	7mer-1A	-0.18	90	0	0	N/A
hsa-miR-651-3p	498-504	7mer-1A	-0.11	90	0	0	N/A
hsa-miR-4521	499-505	7mer-m8	-0.18	93	0	0	N/A
hsa-miR-5092	505-511	7mer-1A	-0.21	93	0	0	N/A
hsa-miR-654-3p	514-520	7mer-m8	-0.26	97	0	0.024	N/A
hsa-miR-203a-3p.1	517-523	7mer-m8	-0.12	89	0	0.029	< 0.1
hsa-miR-5680	518-524	7mer-m8	-0.02	68	0	0	N/A
hsa-miR-539-5p	519-525	7mer-m8	-0.02	65	0	0.024	N/A
hsa-miR-6878-5p	521-527	7mer-m8	-0.2	88	0	0	N/A
hsa-miR-6760-5p	522-528	7mer-m8	-0.22	93	0	0	N/A
hsa-miR-6754-5p	523-530	8mer	-0.51	99	-0.01	0	N/A
hsa-miR-4441	523-530	8mer	-0.5	99	-0.01	0	N/A
hsa-miR-4270	523-530	8mer	-0.44	99	-0.01	0	N/A
hsa-miR-211-3p	524-530	7mer-1A	-0.06	81	0	0	N/A
hsa-miR-3074-3p	527-533	7mer-m8	-0.1	91	0	0	N/A
hsa-miR-3123	532-539	8mer	-0.31	99	0	0	N/A
hsa-miR-3925-5p	533-539	7mer-1A	-0.13	93	0	0	N/A
hsa-miR-3976	534-540	7mer-m8	-0.25	93	0	0	N/A
hsa-miR-338-5p	538-544	7mer-1A	-0.02	51	0	0.085	N/A
hsa-miR-5580-3p	547-553	7mer-m8	-0.1	91	0	0	N/A
hsa-miR-4803	549-555	7mer-1A	-0.05	77	0	0.085	N/A
hsa-miR-302c-5p	550-556	7mer-m8	-0.05	85	0	0	N/A
hsa-miR-3143	550-556	7mer-1A	-0.01	40	0	0	N/A
hsa-miR-124-3p.1	557-563	7mer-m8	-0.34	97	-0.01	1.834	< 0.1
hsa-miR-548an	558-564	7mer-m8	-0.16	88	0	0	N/A
hsa-miR-4760-3p	566-573	8mer	-0.18	97	0	0	N/A
hsa-miR-21-3p	578-584	7mer-1A	-0.16	86	0	0.085	N/A
hsa-miR-3591-3p	578-584	7mer-1A	-0.17	85	0	0.085	N/A
hsa-miR-6888-5p	584-590	7mer-m8	-0.26	98	0	0	N/A
hsa-miR-4428	585-591	7mer-m8	-0.29	97	0	0.024	N/A
hsa-miR-3915	594-601	8mer	-0.39	98	-0.01	0	N/A
hsa-miR-3928-3p	594-600	7mer-1A	-0.11	92	0	0	N/A
hsa-miR-1224-5p	595-601	7mer-1A	-0.14	91	0	0.923	N/A
hsa-miR-6858-5p	595-601	7mer-1A	-0.14	90	0	0	N/A
hsa-miR-4689	595-601	7mer-1A	-0.17	87	0	0	N/A
hsa-miR-4719	601-608	8mer	-0.22	98	0	0	N/A
hsa-miR-513b-5p	603-609	7mer-1A	-0.09	84	0	0.099	N/A
hsa-miR-6837-3p	605-611	7mer-1A	-0.13	82	0	0	N/A
hsa-miR-6754-3p	605-611	7mer-1A	-0.08	76	0	0.085	N/A
hsa-miR-412-3p	605-611	7mer-1A	-0.09	76	0	0.085	N/A
hsa-miR-22-5p	607-613	7mer-m8	-0.25	95	0	0	N/A
hsa-miR-5584-3p	608-615	8mer	-0.27	98	0	0	N/A
hsa-miR-3168	609-615	7mer-1A	-0.13	94	0	0	N/A
hsa-miR-148b-5p	609-615	7mer-1A	-0.15	90	0	0	N/A
hsa-miR-6874-3p	609-615	7mer-1A	-0.15	89	0	0	N/A
hsa-miR-6500-5p	617-624	8mer	-0.56	99	-0.01	0	N/A
hsa-miR-4633-3p	617-624	8mer	-0.55	99	-0.01	0	N/A
hsa-miR-6874-5p	618-624	7mer-m8	-0.33	96	-0.01	0	N/A
hsa-miR-4694-3p	621-627	7mer-m8	-0.1	85	0	0	N/A
hsa-miR-4698	623-629	7mer-m8	-0.07	89	0	0	N/A
hsa-miR-1283	626-633	8mer	-0.26	97	0	0.024	N/A
hsa-miR-4799-5p	646-652	7mer-1A	-0.01	35	0	0	N/A
hsa-miR-3168	648-654	7mer-m8	-0.12	93	0	0	N/A
hsa-miR-148a-5p	649-655	7mer-m8	-0.12	87	0	0.085	N/A
hsa-miR-5003-3p	659-665	7mer-1A	-0.02	69	0	0	N/A
hsa-miR-5003-3p	665-671	7mer-1A	-0.02	67	0	0	N/A
hsa-miR-620	672-678	7mer-m8	-0.22	95	0	0	N/A
hsa-miR-1270	672-678	7mer-m8	-0.2	94	0	0	N/A
hsa-miR-4683	672-678	7mer-1A	-0.15	87	0	0	N/A
hsa-miR-516b-5p	674-680	7mer-m8	-0.27	95	0	0.099	N/A
hsa-miR-4654	674-685	non-canonical	N/A	N/A	N/A	0	N/A
hsa-miR-4654	674-685	non-canonical	N/A	N/A	N/A	0	N/A
hsa-miR-7515	681-687	7mer-m8	-0.23	92	0	0	N/A
hsa-miR-3154	682-688	7mer-m8	-0.26	96	0	0.099	N/A
hsa-miR-520d-5p	687-693	7mer-m8	-0.03	83	0	0.085	N/A
hsa-miR-524-5p	687-693	7mer-m8	-0.03	81	0	0.085	N/A
hsa-miR-1283	688-694	7mer-m8	-0.08	68	0	0.024	N/A
hsa-miR-155-3p	690-696	7mer-m8	-0.24	89	0	0	N/A
hsa-miR-3163	698-705	8mer	-0.03	86	0	0	N/A
hsa-miR-340-5p	700-706	7mer-1A	-0.01	51	0	0.47	N/A
hsa-miR-224-5p	708-714	7mer-m8	-0.12	88	0	0.22	N/A
hsa-miR-3691-3p	710-717	8mer	-0.42	98	-0.01	0	N/A
hsa-miR-6782-3p	718-724	7mer-1A	-0.12	86	0	0	N/A
hsa-miR-4999-3p	721-727	7mer-m8	-0.38	97	-0.01	0	N/A
hsa-miR-4799-5p	728-734	7mer-1A	-0.02	68	0	0	N/A
hsa-miR-26a-1-3p	731-737	7mer-m8	-0.16	88	0	0.085	N/A
hsa-miR-26a-2-3p	731-737	7mer-m8	-0.16	88	0	0.085	N/A
hsa-miR-483-3p.2	736-742	7mer-m8	-0.21	94	0	0.42	N/A
hsa-miR-505-5p	741-747	7mer-m8	-0.13	81	0	0.085	N/A
hsa-miR-665	744-750	7mer-m8	-0.05	57	0	0.496	N/A
hsa-miR-6840-3p	745-751	7mer-m8	-0.02	49	0	0	N/A
hsa-miR-7114-3p	748-754	7mer-1A	-0.13	80	0	0.085	N/A
hsa-miR-1180-5p	748-754	7mer-1A	-0.06	77	0	0.085	N/A
hsa-miR-6124	759-765	7mer-m8	-0.08	95	0	0	N/A
hsa-miR-651-3p	761-768	8mer	-0.16	96	0	0	N/A
hsa-miR-4477b	763-769	7mer-m8	-0.19	90	0	0	N/A
hsa-miR-3117-5p	769-775	7mer-1A	-0.27	96	0	0	N/A
hsa-miR-514b-3p	770-776	7mer-m8	-0.23	95	0	0.024	N/A
hsa-miR-514a-3p	770-776	7mer-m8	-0.23	95	0	0.024	N/A
hsa-miR-142-3p.2	775-782	8mer	-0.31	97	0	0.737	< 0.1
hsa-miR-4255	775-781	7mer-1A	-0.07	78	0	0	N/A
hsa-miR-3591-5p	776-782	7mer-m8	-0.19	90	0	0	N/A
hsa-miR-4729	782-789	8mer	-0.19	97	0	0	N/A
hsa-miR-5696	783-790	8mer	-0.19	97	0	0	N/A
hsa-miR-664b-3p	784-790	7mer-1A	-0.03	77	0	0.024	N/A
hsa-miR-579-3p	784-790	7mer-1A	-0.03	75	0	0.024	N/A
hsa-miR-664a-3p	785-792	8mer	-0.22	97	0	0.099	N/A
hsa-miR-652-5p	791-798	8mer	-0.54	99	-0.01	0	N/A
hsa-miR-6732-3p	792-798	7mer-1A	-0.19	89	0	0	N/A
hsa-miR-4803	796-802	7mer-m8	-0.08	87	0	0	N/A
hsa-miR-548am-3p	800-806	7mer-1A	-0.05	92	0	0	N/A
hsa-miR-548ah-3p	800-806	7mer-1A	-0.05	92	0	0	N/A
hsa-miR-548j-3p	800-806	7mer-1A	-0.05	92	0	0	N/A
hsa-miR-548aq-3p	800-806	7mer-1A	-0.05	92	0	0	N/A
hsa-miR-548ae-3p	800-806	7mer-1A	-0.05	92	0	0	N/A
hsa-miR-548aj-3p	800-806	7mer-1A	-0.02	83	0	0	N/A
hsa-miR-548x-3p	800-806	7mer-1A	-0.02	83	0	0	N/A
hsa-miR-548z	800-806	7mer-1A	-0.01	57	0	0	N/A
hsa-miR-548ac	800-806	7mer-1A	-0.01	57	0	0	N/A
hsa-miR-548bb-3p	800-806	7mer-1A	-0.01	57	0	0	N/A
hsa-miR-548d-3p	800-806	7mer-1A	-0.01	57	0	0	N/A
hsa-miR-548h-3p	800-806	7mer-1A	-0.01	57	0	0	N/A
hsa-miR-5692a	804-810	7mer-1A	-0.01	56	0	0	N/A
hsa-miR-4477a	808-814	7mer-1A	-0.04	79	0	0	N/A
hsa-miR-1183	821-827	7mer-1A	-0.19	93	0	0.099	N/A
hsa-miR-4693-5p	822-828	7mer-1A	-0.22	92	0	0	N/A
hsa-miR-590-3p	826-832	7mer-m8	-0.02	59	0	0.099	N/A
hsa-miR-7158-5p	830-837	8mer	-0.5	99	-0.01	0	N/A
hsa-miR-552-5p	844-850	7mer-1A	-0.01	47	0	0	N/A
hsa-miR-10a-3p	851-857	7mer-1A	-0.13	97	0	0	N/A
hsa-miR-340-5p	854-860	7mer-1A	-0.05	93	0	0.073	N/A
hsa-miR-4528	856-862	7mer-m8	-0.12	90	0	0	N/A
hsa-miR-3166	861-867	7mer-m8	-0.25	89	0	0	N/A
hsa-miR-3677-5p	866-872	7mer-1A	-0.18	88	0	0	N/A
hsa-miR-3920	873-879	7mer-m8	-0.12	81	0	0	N/A
hsa-miR-649	877-883	7mer-1A	-0.17	90	0	0.099	N/A
hsa-miR-490-3p	877-883	7mer-1A	-0.17	89	0	0.154	< 0.1
hsa-miR-4490	881-888	8mer	-0.31	96	0	0	N/A
hsa-miR-4774-5p	882-888	7mer-1A	-0.14	80	0	0	N/A
hsa-miR-200a-3p	882-893	non-canonical	N/A	N/A	N/A	0	N/A
hsa-miR-429	882-893	non-canonical	N/A	N/A	N/A	0	N/A
hsa-miR-429	882-893	non-canonical	N/A	N/A	N/A	0	N/A
hsa-miR-200a-3p	882-893	non-canonical	N/A	N/A	N/A	0	N/A
hsa-miR-141-3p	882-893	non-canonical	N/A	N/A	N/A	0	N/A
hsa-miR-141-3p	882-893	non-canonical	N/A	N/A	N/A	0	N/A
hsa-miR-1231	884-890	7mer-m8	-0.15	91	0	0	N/A
hsa-miR-3120-5p	885-891	7mer-m8	-0.19	92	0	0	N/A
hsa-miR-548g-3p	888-894	7mer-m8	-0.03	69	0	0	N/A
hsa-miR-4738-3p	889-896	8mer	-0.26	98	0	0	N/A
hsa-miR-591	895-901	7mer-m8	-0.25	90	0	0.024	N/A
hsa-miR-3619-3p	896-902	7mer-m8	-0.23	95	0	0	N/A
hsa-miR-3649	898-904	7mer-1A	-0.32	94	0	0	N/A
hsa-miR-4314	900-907	8mer	-0.4	98	-0.01	0	N/A
hsa-miR-204-3p	900-906	7mer-1A	-0.16	95	0	0	N/A
hsa-miR-4646-5p	900-906	7mer-1A	-0.21	95	0	0	N/A
hsa-miR-6506-5p	900-906	7mer-1A	-0.17	95	0	0	N/A
hsa-miR-619-5p	900-906	7mer-1A	-0.08	90	0	0	N/A
hsa-miR-3192-5p	900-906	7mer-1A	-0.11	83	0	0.024	N/A
hsa-miR-1290	906-912	7mer-m8	-0.09	77	0	0.024	N/A
hsa-miR-6757-5p	909-915	7mer-1A	-0.18	85	0	0	N/A
hsa-miR-3162-5p	910-916	7mer-1A	-0.23	86	0	0	N/A
hsa-miR-2909	911-917	7mer-1A	-0.12	84	0	0	N/A
hsa-miR-4307	915-921	7mer-1A	-0.07	85	0	0	N/A
hsa-miR-652-5p	920-927	8mer	-0.53	99	-0.01	0	N/A
hsa-miR-6732-3p	921-927	7mer-1A	-0.15	83	0	0	N/A
hsa-miR-548y	925-931	7mer-m8	-0.11	92	0	0.099	N/A
hsa-miR-548aq-5p	925-931	7mer-m8	-0.06	92	0	0.099	N/A
hsa-miR-548au-5p	925-931	7mer-m8	-0.09	89	0	0.099	N/A
hsa-miR-548ay-5p	925-931	7mer-m8	-0.09	89	0	0.099	N/A
hsa-miR-548d-5p	925-931	7mer-m8	-0.09	89	0	0.099	N/A
hsa-miR-548w	925-931	7mer-m8	-0.09	89	0	0.099	N/A
hsa-miR-548ad-5p	925-931	7mer-m8	-0.09	89	0	0.099	N/A
hsa-miR-548c-5p	925-931	7mer-m8	-0.09	89	0	0.099	N/A
hsa-miR-548am-5p	925-931	7mer-m8	-0.09	89	0	0.099	N/A
hsa-miR-548ak	925-931	7mer-m8	-0.09	89	0	0.099	N/A
hsa-miR-548bb-5p	925-931	7mer-m8	-0.09	89	0	0.099	N/A
hsa-miR-548h-5p	925-931	7mer-m8	-0.09	89	0	0.099	N/A
hsa-miR-548ae-5p	925-931	7mer-m8	-0.09	89	0	0.099	N/A
hsa-miR-548o-5p	925-931	7mer-m8	-0.09	89	0	0.099	N/A
hsa-miR-548b-5p	925-931	7mer-m8	-0.09	89	0	0.099	N/A
hsa-miR-548ar-5p	925-931	7mer-m8	-0.09	88	0	0.099	N/A
hsa-miR-559	925-931	7mer-m8	-0.08	88	0	0.099	N/A
hsa-miR-548as-5p	925-931	7mer-m8	-0.08	88	0	0.099	N/A
hsa-miR-548a-5p	925-931	7mer-m8	-0.08	87	0	0.099	N/A
hsa-miR-548ap-5p	925-931	7mer-m8	-0.06	83	0	0.099	N/A
hsa-miR-548j-5p	925-931	7mer-m8	-0.06	82	0	0.099	N/A
hsa-miR-548i	925-931	7mer-m8	-0.06	80	0	0.099	N/A
hsa-miR-548ab	925-931	7mer-m8	-0.06	80	0	0.099	N/A
hsa-miR-548n	926-933	8mer	-0.15	97	0	0.024	N/A
hsa-miR-548t-5p	927-933	7mer-1A	-0.09	92	0	0	N/A
hsa-miR-548az-5p	927-933	7mer-1A	-0.09	92	0	0	N/A
hsa-miR-33a-3p	933-939	7mer-m8	-0.19	97	0	0	N/A
hsa-miR-548c-3p	937-943	7mer-1A	-0.01	57	0	0	N/A
hsa-miR-2054	947-953	7mer-1A	-0.17	94	0	0	N/A
hsa-miR-4289	950-956	7mer-1A	-0.15	94	0	0	N/A
hsa-miR-335-3p	953-959	7mer-m8	-0.04	86	0	0	N/A
hsa-miR-7849-3p	960-966	7mer-m8	-0.11	97	0	0	N/A
hsa-miR-4731-3p	963-969	7mer-1A	-0.12	92	0	0	N/A
hsa-miR-4801	963-969	7mer-1A	-0.12	90	0	0	N/A
hsa-miR-466	964-970	7mer-1A	-0.13	89	0	0	N/A
hsa-miR-4672	964-970	7mer-1A	-0.12	85	0	0	N/A
hsa-miR-3941	964-970	7mer-1A	-0.06	76	0	0	N/A
hsa-miR-10b-3p	969-975	7mer-1A	-0.07	76	0	0	N/A
hsa-miR-3942-3p	970-976	7mer-m8	-0.15	94	0	0	N/A
hsa-miR-5100	970-976	7mer-1A	-0.1	86	0	0	N/A
hsa-miR-659-3p	974-980	7mer-m8	-0.2	94	0	0	N/A
hsa-miR-218-1-3p	974-980	7mer-1A	-0.17	83	0	0.085	N/A
hsa-miR-105-5p	984-990	7mer-1A	-0.01	48	0	0.099	N/A
hsa-miR-7853-5p	984-990	7mer-1A	-0.01	48	0	0.099	N/A
hsa-miR-372-5p	985-991	7mer-m8	-0.02	63	0	0.085	N/A
hsa-miR-4279	989-996	8mer	-0.48	99	-0.01	0	N/A
hsa-miR-629-3p	991-997	7mer-1A	-0.05	80	0	0	N/A
hsa-miR-5697	1005-1011	7mer-m8	-0.26	97	0	0	N/A
hsa-miR-6882-5p	1007-1013	7mer-1A	-0.11	85	0	0	N/A
hsa-miR-885-5p	1011-1017	7mer-m8	-0.26	96	0	0	N/A
hsa-miR-6512-5p	1012-1019	8mer	-0.31	98	0	0	N/A
hsa-miR-4282	1029-1035	7mer-m8	-0.02	66	0	0	N/A
hsa-miR-31-3p	1036-1042	7mer-1A	-0.19	88	0	0	N/A
hsa-miR-302f	1039-1045	7mer-m8	-0.25	96	0	0.024	N/A
hsa-miR-518a-5p	1044-1050	7mer-1A	-0.15	94	0	0.024	N/A
hsa-miR-527	1044-1050	7mer-1A	-0.15	94	0	0.024	N/A
hsa-miR-548aw	1044-1050	7mer-1A	-0.1	94	0	0	N/A
hsa-miR-548m	1052-1058	7mer-m8	-0.17	92	0	0	N/A
hsa-miR-607	1057-1063	7mer-1A	-0.01	68	0	0	N/A
hsa-miR-8084	1063-1069	7mer-1A	-0.18	98	0	0	N/A
hsa-miR-200c-3p	1063-1069	7mer-1A	-0.12	88	0	0.334	< 0.1
hsa-miR-200b-3p	1063-1069	7mer-1A	-0.12	88	0	0.334	< 0.1
hsa-miR-429	1063-1069	7mer-1A	-0.12	87	0	0.334	< 0.1
hsa-miR-369-3p	1064-1071	8mer	-0.25	99	0	0.029	N/A
hsa-miR-5692c	1065-1071	7mer-1A	-0.04	85	0	0	N/A
hsa-miR-5692b	1065-1071	7mer-1A	-0.04	85	0	0	N/A
hsa-miR-374a-5p	1065-1071	7mer-m8	-0.03	63	0	0.029	N/A
hsa-miR-374b-5p	1065-1071	7mer-m8	-0.02	43	0	0.029	N/A
hsa-miR-568	1067-1073	7mer-m8	-0.13	85	0	0.349	N/A
hsa-miR-8061	1079-1085	7mer-1A	-0.16	92	0	0	N/A
hsa-miR-4760-5p	1079-1085	7mer-1A	-0.12	87	0	0	N/A
hsa-miR-3164	1085-1091	7mer-m8	-0.33	97	-0.01	0	N/A
hsa-miR-6820-3p	1085-1091	7mer-m8	-0.32	97	0	0	N/A
hsa-miR-633	1090-1097	8mer	-0.29	97	0	0	N/A
hsa-miR-3162-3p	1100-1106	7mer-1A	-0.16	73	0	0	N/A
hsa-miR-6883-3p	1101-1107	7mer-1A	-0.19	90	0	0	N/A
hsa-miR-4446-5p	1102-1109	8mer	-0.39	98	-0.01	0	N/A
hsa-miR-5006-3p	1102-1108	7mer-1A	-0.12	86	0	0	N/A
hsa-miR-4755-5p	1102-1108	7mer-1A	-0.12	86	0	0	N/A
hsa-miR-5582-3p	1112-1118	7mer-m8	-0.1	96	0	0	N/A
hsa-miR-1323	1113-1120	8mer	-0.36	99	-0.01	0.099	N/A
hsa-miR-548o-3p	1113-1120	8mer	-0.41	99	-0.01	0.099	N/A
hsa-miR-373-5p	1115-1121	7mer-m8	-0.16	96	0	0.024	N/A
hsa-miR-616-5p	1115-1121	7mer-m8	-0.16	95	0	0.024	N/A
hsa-miR-371b-5p	1115-1121	7mer-m8	-0.14	94	0	0.024	N/A
hsa-miR-888-5p	1116-1123	8mer	-0.45	99	-0.01	0.085	N/A
hsa-miR-4676-3p	1123-1130	8mer	-0.49	99	-0.01	1.561	N/A
hsa-miR-452-5p	1123-1130	8mer	-0.5	99	-0.01	1.561	N/A
hsa-miR-892c-3p	1123-1130	8mer	-0.48	99	-0.01	1.561	N/A
hsa-miR-429	1126-1132	7mer-m8	-0.3	98	0	1.706	0.14
hsa-miR-200b-3p	1126-1132	7mer-m8	-0.27	97	0	1.706	0.14
hsa-miR-200c-3p	1126-1132	7mer-m8	-0.27	97	0	1.706	0.14
hsa-miR-548aw	1131-1137	7mer-1A	-0.19	98	0	0	N/A
hsa-miR-527	1131-1137	7mer-1A	-0.23	97	0	0.024	N/A
hsa-miR-518a-5p	1131-1137	7mer-1A	-0.23	97	0	0.024	N/A
hsa-miR-450b-5p	1132-1138	7mer-m8	-0.3	98	0	0	N/A
